# Supplementary material for: A roadmap of cell-type specific gene expression during sequential stages of the arbuscular mycorrhiza symbiosis
Source: BMC Genomics. 2013 May 7;14:306. doi: 10.1186/1471-2164-14-306 (PMC3667144; doi:10.1186/1471-2164-14-306)
Supplement: Additional file 5 — Types of gene expression in the ARB, CMR, and EPI samples. KOG classifications and comparisons to the AM core set are included. [file 1471-2164-14-306-S5.xls]

## Sheet: Information
Explanation of tabs
genes were sorted according to their expression-subcategory in ARB,CMR and EPI and expression profiles from whole mycorrhizal roots (AM core set, Hogekamp et al. 2011) were included
ARB: arbusculated cells, CMR: cortical cells colonized by fungal hyphae, EPI: epidermal cells
spec: specifically expressed in this cell-type, ind: induced, exp: expressed, ne: not expressed (signal below the MtPt4-threshold) in all cell-types
Explanation of column headers
expression profiles in ARB, CMR and EPI
	ARB A1,A3,A5: signal intesity in three biological replicates of arbusculated cells
	ARB mean: mean signal intensity in three biological replicates of arbusculated cells
	CMR K1,K3,K5: signal intesity in three biological replicates of cortical cells colonized by fungal hyphae
	CMR mean: mean signal intensity in three biological replicates of cortical cells colonized by fungal hyphae
	EPI E1,E3,E5: signal intesity in three biological replicates of epidermal cells
	EPI mean: mean signal intensity in three biological replicates of epidermal cells
expression profiles in whole mycorrhizal roots
	GiMyc_Control: Comparison of roots mycorrhized with Glomus intraradices and nonmycorrhizal control roots, both grown in the presence of 20 µM phosphate
	GmMyc_Control: Comparison of roots mycorrhized with Glomus mosseae and nonmycorrhizal control roots, both grown in the presence of 20 µM phosphate
	Phosphate_Control: Comparison of nonmycorrhizal roots grown in the presence of 2 mM phosphate with nonmycorrhizal control roots grown in the presence of 20 µM phosphate
LogFC denotes the log2 foldchange between the cell-types compared
p values and false discovery rate (FDR)-corrected p values are given
the following columns contain functional classifications obtained via the SAMS software (Bekel et al. 2009)
the functional classification of genes is shown in blue
Explanation of colours
blue: mean signal intensity in a cell-type is above the MtPt4-detection threshold
expression profiles in ARB, CMR and EPI
	logFC > 2,32 oder <-2,32 with p ≤ 0,01: gene is induced (orange) or repressed (light green) in this cell-type
	if the signal intensity is above the threshold in only one of the cell-types, the gene is specifically expressed in this cell-type (red / dark green)
expression profiles in whole mycorrhizal roots
	logFC > 1 with pFDR ≤ 0,05: gene is induced (red)
	logFC < -1 with pFDR ≤ 0,05: gene is repressed (green)

## Sheet: ARB-spec vs core set
Identifier	Mt gene	Gene product	ARB A1	ARB A3	ARB A5	ARB Mean	CMR K1	CMR K4	CMR K5	CMR Mean	EPI E1	EPI E2	EPI E3	EPI Mean	logFC ARB_vs_CMR	p ARB_vs_CMR	pFDR ARB_vs_CMR	logFC EPI_vs_ARB	p EPI_vs_ARB	pFDR EPI_vs_ARB	logFC EPI_vs_CMR	p EPI_vs_CMR	pFDR EPI_vs_CMR	logFC GiMyc_Control	p GiMyc_Control	FDR p GiMyc_Control	logFC GmMyc_Control	p GmMyc_Control	FDR p GmMyc_Control	logFC Phosphate_Control	p Phosphate_Control	FDR p Phosphate_Control	Functional class
overlap to core set
Mtr.7741.1.S1_at		Probable peptide transporter At1g52190	6.85901	7.01759	7.00167	6.95943	2.12769	2.49916	2.28521	2.30402	2.24909	2.0831	1.88735	2.07318	4.65541	1.50898e-09	7.96255e-06	-4.88625	1.05567e-09	5.88086e-06	-0.23084	0.120095	0.730733	3.98002	2.71857e-06	0.000196913	1.99433	0.00124177	0.0349692	1.26374	0.0203147	0.150945	Amino acid transport and metabolism
Mtr.35910.1.S1_at		Oleoyl-acyl carrier protein thioesterase, chloroplastic EC=3.1.2.14; AltName: Full=18:0-acyl-carrier protein thioesterase; Short=18:0-ACP thioesterase; AltName: Full=Acyl-[acyl-carrier-protein] hydrolase; Flags: Precursor; Fragment;	8.83968	6.44914	8.20272	7.83052	1.96572	1.47469	1.4986	1.64634	1.48446	1.5973	1.8292	1.63699	6.18418	6.04503e-06	0.00261459	-6.19353	5.98092e-06	0.00208238	-0.00935143	0.986796	0.998297	6.8844	4.60389e-11	1.42222e-08	6.08643	1.85293e-10	8.82873e-08	0.970671	0.00692254	0.071402	Lipid transport and metabolism
Mtr.2246.1.S1_at		Nodulin-26 Short=N-26;	7.35013	6.17912	6.82196	6.78374	1.65775	1.97539	1.39541	1.67618	2.06503	2.34617	1.96468	2.1253	5.10756	2.95836e-07	0.00031804	-4.65844	5.7616e-07	0.000371642	0.449115	0.170904	0.741819	3.1241	4.77783e-08	6.11223e-06	1.74082	1.90801e-05	0.00185183	0.91545	0.00354305	0.043843	Carbohydrate transport and metabolism
Mtr.20364.1.S1_at	MtAnn2	Annexin-like protein RJ4	7.41834	7.2121	8.13466	7.58837	1.2871	2.39585	2.46352	2.04883	2.24291	2.25894	1.84834	2.11673	5.53954	7.60796e-07	0.00060221	-5.47164	8.31534e-07	0.000467474	0.0679028	0.85783	0.974007	2.42465	5.8312e-08	7.30724e-06	1.52772	6.96708e-06	0.00083222	0.843743	0.00121812	0.0200355	Annexin
Mtr.35711.1.S1_at		hypothetical protein predicted by Glimmer/Critica	8.36854	8.62401	7.3706	8.12105	2.71409	2.18626	2.47493	2.45843	2.14233	2.53313	2.48878	2.38808	5.66262	2.53601e-07	0.00027912	-5.73297	2.31841e-07	0.000229141	-0.0703475	0.832721	0.967997	1.84865	2.87093e-06	0.000206485	1.08582	0.000379051	0.0160522	0.694979	0.00849576	0.0830422	Unknown function
Mtr.40569.1.S1_at		glycosyl hydrolase family 38 (alpha-mannosidase)	7.61896	7.28866	7.48594	7.46452	1.83736	1.88735	1.88735	1.87069	1.28572	1.64399	1.50135	1.47702	5.59383	2.15415e-10	2.17786e-06	-5.9875	1.3025e-10	1.42044e-06	-0.393671	0.0130911	0.583487	5.78086	1.94422e-09	3.49377e-07	4.33741	4.56523e-08	1.08851e-05	0.687037	0.0719796	0.333519	Carbohydrate transport and metabolism
Mtr.9814.1.S1_at		hypothetical protein predicted by Glimmer/Critica	9.52784	9.03756	9.75519	9.4402	1.77354	1.51225	1.80726	1.69768	1.76015	1.44747	1.3906	1.53274	7.74252	7.63613e-10	5.61365e-06	-7.90746	6.53497e-10	4.44944e-06	-0.16494	0.433849	0.82608	1.42221	7.49192e-06	0.000452104	1.42823	7.18844e-06	0.000853669	0.488113	0.0228471	0.162995	Unknown function
Mtr.45648.1.S1_at	MtLec7	Agglutinin-2 AltName: Full=Agglutinin II; AltName: Full=ClAII; AltName: Full=LecClAII; Flags: Precursor;	4.84963	2.37643	5.0878	4.10462	2.20489	2.06892	2.35087	2.20823	1.94384	1.57546	1.73623	1.75184	1.89639	0.0206017	0.373148	-2.35278	0.00753155	0.282754	-0.456388	0.502091	0.855843	9.01764	1.51816e-13	2.72051e-10	8.29601	3.9503e-13	8.64523e-10	0.401725	0.114211	0.429292	Lectin
Mtr.31211.1.S1_at		copia-type polyprotein -related	4.132	3.38483	4.28987	3.93557	1.73285	1.61943	1.56363	1.63864	1.42102	1.3906	1.43537	1.41566	2.29693	9.76647e-06	0.00354124	-2.51991	5.08712e-06	0.00184421	-0.222976	0.337042	0.784881	6.76657	6.84446e-10	1.3934e-07	6.0548	2.36541e-09	7.79288e-07	0.386971	0.316803	0.693235	Replication, recombination and repair
Mtr.30363.1.S1_at		Probable gibberellin receptor GID1L3 EC=3.-.-.-; AltName: Full=GID1-like protein 3;	6.42966	6.245	7.05703	6.57723	3.14436	1.88261	1.77153	2.26617	2.05546	2.29901	1.78135	2.04527	4.31106	7.27306e-06	0.00293209	-4.53196	5.11232e-06	0.00184421	-0.220893	0.588788	0.890978	1.43254	8.02036e-07	7.01049e-05	1.16361	6.55004e-06	0.000797811	0.372439	0.0296181	0.192804	Defense mechanisms
Msa.958.1.S1_at		3-oxoacyl-[acyl-carrier-protein] reductase, chloroplastic EC=1.1.1.100; AltName: Full=3-ketoacyl-acyl carrier protein reductase; Flags: Precursor;	5.9602	5.61244	8.64805	6.74023	1.94846	2.08821	3.64186	2.55951	1.79641	1.9063	1.55429	1.75233	4.18072	0.00113324	0.0959152	-4.9879	0.00038315	0.0410467	-0.807183	0.353227	0.792762	1.5685	1.43481e-06	0.000114482	1.18481	2.27122e-05	0.00211513	0.36231	0.060223	0.300253	Lipid transport and metabolism
Mtr.37281.1.S1_at		cysteine synthase	8.95417	8.17493	8.93317	8.68742	1.61554	1.92726	1.6529	1.7319	1.86609	1.63454	1.84333	1.78132	6.95552	3.20727e-09	1.51181e-05	-6.9061	3.38035e-09	1.38094e-05	0.0494185	0.826429	0.96632	7.86785	1.19297e-11	4.89679e-09	7.10763	3.78395e-11	2.36605e-08	0.250248	0.421851	0.773594	Amino acid transport and metabolism
Mtr.13800.1.S1_at		lipase class 3 family protein	6.148	3.80738	8.35853	6.10464	2.15081	1.4155	1.64302	1.73644	1.90952	1.99809	2.63357	2.18039	4.36819	0.00276321	0.162799	-3.92424	0.0049384	0.221337	0.443951	0.667902	0.918481	3.00658	1.42023e-05	0.000758091	1.9565	0.000612361	0.0220742	0.225076	0.602347	0.872405	Unknown function
Mtr.35686.1.S1_at		Miraculin Short=MIR; Flags: Precursor;	7.67219	6.73411	9.03175	7.81268	1.79806	1.80787	1.48735	1.69776	1.85245	1.43818	2.02673	1.77245	6.11493	4.35445e-06	0.00206847	-6.04023	4.7505e-06	0.00177501	0.0746975	0.888702	0.981028	7.2446	9.91843e-12	4.28015e-09	7.82484	4.12198e-12	4.35494e-09	0.218038	0.439349	0.784377	Posttranslational modification, protein turnover, chaperones
Mtr.12939.1.S1_at		dihydroxyacetone 3-phosphate reductase (dhaprd)	8.15942	6.14783	8.46365	7.5903	2.46663	2.93756	2.19749	2.53389	1.80004	1.91021	1.6704	1.79355	5.05641	3.00165e-05	0.00836069	-5.79675	1.16509e-05	0.00344902	-0.740341	0.227178	0.750668	2.39653	5.76955e-09	9.15924e-07	1.51633	7.87345e-07	0.000133279	0.212259	0.20667	0.578437	Energy production and conversion
Mtr.38546.1.S1_at		UDP-glucose:protein transglucosylase	4.13134	6.29726	7.35212	5.92691	1.88899	2.21983	1.85631	1.98838	1.68387	1.6542	2.23006	1.85604	3.93853	0.000751239	0.0754663	-4.07086	0.000613302	0.0567703	-0.132332	0.858569	0.974194	2.94407	1.09661e-08	1.62314e-06	1.96375	8.33814e-07	0.000139222	0.201135	0.350239	0.721677	Cell wall/membrane/envelope biogenesis
Mtr.29452.1.S1_at		hypothetical protein predicted by Glimmer/Critica	3.88098	4.06817	7.03754	4.99556	1.73052	1.30595	2.14255	1.72634	1.61005	1.54106	1.65199	1.60103	3.26923	0.00344159	0.18275	-3.39453	0.00279744	0.156333	-0.125307	0.875739	0.977603	1.27539	9.76214e-05	0.00350647	1.04691	0.000510932	0.0195071	0.176461	0.43812	0.783613	Unknown function
Mtr.20897.1.S1_at		ATP-dependent Clp protease ATP-binding subunit clpA homolog CD4A, chloroplastic Flags: Precursor;	4.77999	2.17625	4.50264	3.81963	1.48768	2.01743	1.18551	1.56354	1.42643	1.49544	1.38109	1.43432	2.25608	0.008482	0.272268	-2.38531	0.00641063	0.255942	-0.129222	0.844305	0.96999	2.82117	1.39637e-06	0.000111852	3.97175	3.76446e-08	9.2642e-06	0.169352	0.597677	0.870456	Posttranslational modification, protein turnover, chaperones
Mtr.29786.1.S1_at		hypothetical protein predicted by Glimmer/Critica	5.78966	4.99698	2.93291	4.57318	1.72523	1.86027	1.83736	1.80762	1.75003	1.78321	1.76778	1.76701	2.76556	0.00275457	0.162641	-2.80618	0.00253907	0.146987	-0.0406134	0.950222	0.992039	1.23349	0.000162292	0.00523694	1.08021	0.000486227	0.0188848	0.14281	0.538518	0.842567	Unknown function
Mtr.9563.1.S1_at		Agglutinin-2 AltName: Full=Agglutinin II; AltName: Full=ClAII; AltName: Full=LecClAII; Flags: Precursor;	4.99144	4.27675	7.27468	5.51429	1.66102	1.90377	1.73993	1.76824	2.26017	1.8747	1.74766	1.96084	3.74605	0.000724672	0.0740973	-3.55345	0.000997821	0.0799095	0.192601	0.784186	0.955616	5.13927	5.76853e-10	1.22197e-07	5.55862	2.38983e-10	1.09741e-07	0.0936161	0.741127	0.926944	Lectin
Mtr.6631.1.S1_s_at		hypothetical protein predicted by Glimmer/Critica	5.00546	6.80408	6.1046	5.97138	2.80849	2.40575	1.7642	2.32615	2.25673	1.68653	2.00761	1.98362	3.64523	7.59453e-05	0.0162719	-3.98776	4.13894e-05	0.00862674	-0.342524	0.483816	0.847447	2.06932	7.03489e-06	0.000431084	1.07556	0.00189927	0.0461839	0.0931019	0.735464	0.925037	Unknown function
Mtr.41728.1.S1_at		hypothetical protein predicted by Glimmer/Critica	9.86047	8.83689	10.3199	9.67241	2.22515	2.07344	1.56189	1.95349	1.61005	2.07344	1.34227	1.67525	7.71892	1.12415e-07	0.000168014	-7.99716	8.68104e-08	0.000113182	-0.278241	0.499492	0.854849	8.67084	1.24103e-13	2.69853e-10	7.32449	8.58307e-13	1.30688e-09	0.0888292	0.696534	0.91192	Unknown function
Mtr.29993.1.S1_at		Cytokinin-O-glucosyltransferase 2 EC=2.4.1.-; AltName: Full=Zeatin O-glucosyltransferase 2; Short=AtZOG2; AltName: Full=UDP-glucosyl transferase 85A1;	9.82997	9.9182	9.08802	9.61207	1.33747	1.70812	2.11831	1.7213	1.5103	1.48768	1.57065	1.52288	7.89077	5.04659e-09	2.20889e-05	-8.08919	4.20285e-09	1.60964e-05	-0.198424	0.472951	0.841922	5.88298	8.07541e-10	1.60664e-07	4.4922	1.6011e-08	4.43945e-06	0.0813571	0.807497	0.948349	Carbohydrate transport and metabolism
Mtr.21098.1.S1_at		Oxysterol-binding protein-related protein 8 Short=OSBP-related protein 8; Short=ORP-8;	6.44481	5.23113	4.55175	5.40923	1.90387	2.56942	2.77694	2.41675	1.95963	1.72015	1.71547	1.79842	2.99248	0.000252982	0.037445	-3.61081	7.35316e-05	0.0130985	-0.61833	0.216913	0.749882	4.06337	1.22605e-07	1.4043e-05	3.29395	1.10936e-06	0.000177956	0.0743301	0.838376	0.958506	Signal transduction mechanisms
Msa.2729.1.S1_at		expressed protein	5.68688	5.23921	5.20519	5.37709	1.94227	1.70812	1.72649	1.79229	1.41875	1.6704	1.24095	1.44336	3.5848	6.2139e-08	0.000112883	-3.93373	3.14769e-08	6.42947e-05	-0.348926	0.0739656	0.721155	5.96557	1.05917e-09	2.06043e-07	5.67583	1.84539e-09	6.17933e-07	0.0678355	0.844894	0.959842	Unknown function
Mtr.11720.1.S1_at		protease inhibitor/seed storage/lipid transfer protein (LTP) family protein	9.12177	8.8845	8.70167	8.90265	3.63075	1.99007	1.99007	2.53696	2.41501	1.91301	2.28901	2.20568	6.36568	8.96639e-07	0.000661979	-6.69697	6.21894e-07	0.00039287	-0.331284	0.465281	0.83902	6.10417	6.18762e-10	1.29408e-07	2.74689	3.28408e-06	0.000443701	0.0638652	0.850191	0.960987	Posttranslational modification, protein turnover, chaperones
Mtr.16295.1.S1_at		Putative ripening-related protein 1 Flags: Precursor;	7.19514	6.75924	7.42392	7.1261	2.00382	2.22417	2.26545	2.16448	2.46352	2.36804	2.44278	2.42478	4.96162	5.79128e-09	2.36585e-05	-4.70132	8.61054e-09	2.68583e-05	0.260304	0.163115	0.739754	6.2394	1.6779e-12	1.3353e-09	3.51793	1.10249e-09	3.99755e-07	0.0551497	0.788281	0.942163	Cell wall/membrane/envelope biogenesis
Mtr.45759.1.S1_at		Neutral ceramidase Short=N-CDase; Short=NCDase; EC=3.5.1.23; AltName: Full=Acylsphingosine deacylase; AltName: Full=N-acylsphingosine amidohydrolase; Flags: Precursor;	9.81376	8.02328	9.93822	9.25842	2.98443	2.13211	1.99007	2.36887	2.41587	2.47622	2.13211	2.3414	6.88955	1.91602e-06	0.00108713	-6.91702	1.86225e-06	0.000884614	-0.0274672	0.959097	0.994022	8.58522	8.70264e-12	3.9797e-09	7.63905	3.28175e-11	2.09478e-08	0.0460879	0.887592	0.970827	Secondary metabolites biosynthesis, transport and catabolism
Mtr.36009.1.S1_at		Subtilisin-like protease EC=3.4.21.-; AltName: Full=Cucumisin-like serine protease; Flags: Precursor;	7.26417	6.97167	8.01026	7.41536	1.27365	1.41171	1.61923	1.43487	1.65062	1.51707	1.78869	1.65213	5.9805	2.96591e-08	6.9902e-05	-5.76324	3.88992e-08	6.81048e-05	0.217261	0.41757	0.82049	7.05607	1.11638e-12	1.05245e-09	4.12655	4.91331e-10	2.03431e-07	0.0377598	0.866073	0.964886	Posttranslational modification, protein turnover, chaperones
Mtr.7154.1.S1_at		hypothetical protein predicted by Glimmer/Critica	5.51529	4.26637	5.84527	5.20898	2.49859	1.96366	1.60014	2.02079	2.50792	1.69396	2.50792	2.2366	3.18819	0.000154698	0.0272299	-2.97238	0.000243969	0.0305101	0.215809	0.64719	0.911377	2.72981	1.18994e-05	0.000653377	2.43477	3.50725e-05	0.00295665	0.0314892	0.934436	0.98264	Secondary metabolites biosynthesis, transport and catabolism
Mtr.4857.1.S1_at		hypothetical protein predicted by Glimmer/Critica	7.66091	8.83373	6.79394	7.76286	1.4855	1.65912	1.58455	1.57639	1.35725	1.56082	1.50041	1.47283	6.18647	1.33444e-06	0.000851787	-6.29003	1.18447e-06	0.000631149	-0.10356	0.821121	0.964446	1.85185	0.000126105	0.00427642	2.01324	6.01252e-05	0.00440712	0.0166283	0.960494	0.989726	Unknown function
Mtr.43786.1.S1_at		cysteine proteinase RD21A	8.69862	8.47996	8.62589	8.60149	4.09667	1.57814	1.62543	2.43341	1.68387	2.06892	1.80528	1.85269	6.16808	1.51399e-05	0.0049612	-6.7488	8.07087e-06	0.00259761	-0.580723	0.379319	0.803906	8.14716	1.12453e-11	4.74425e-09	6.01275	3.49879e-10	1.49929e-07	0.0159744	0.959725	0.989552	Posttranslational modification, protein turnover, chaperones
Mtr.25270.1.S1_at		Transcriptional regulator SUPERMAN	4.55821	7.05067	6.47191	6.02693	1.81718	2.10597	1.91005	1.9444	2.15638	2.39588	2.28711	2.27979	4.08253	0.000126702	0.023816	-3.74714	0.000221853	0.0284408	0.335388	0.568544	0.883724	5.12507	4.57508e-08	5.91851e-06	3.99438	6.45722e-07	0.000113703	0.0142289	0.972909	0.99261	Transcription
Mtr.35466.1.S1_at		hypothetical protein	7.921	6.09648	7.87192	7.29647	2.20341	1.85419	1.5278	1.8618	1.61005	1.48768	1.72761	1.60845	5.43467	5.2121e-06	0.00234844	-5.68802	3.77417e-06	0.00151533	-0.253351	0.60578	0.896578	5.3819	5.98735e-09	9.45601e-07	5.90203	2.15434e-09	7.13587e-07	0.0124866	0.972733	0.99261	Unknown function
Mtr.1478.1.S1_at		hypothetical protein predicted by Glimmer/Critica	9.73371	9.52296	10.0055	9.75404	1.67052	1.69506	2.08058	1.81539	1.61973	1.65302	1.77211	1.68162	7.93866	1.13416e-10	2.09343e-06	-8.07242	1.00224e-10	1.42044e-06	-0.133767	0.423505	0.822344	7.2956	4.19288e-13	5.35554e-10	5.60716	8.48505e-12	7.22149e-09	0.00462322	0.982633	0.995516	Unknown function
Mtr.37775.1.S1_at		Agglutinin-2 AltName: Full=Agglutinin II; AltName: Full=ClAII; AltName: Full=LecClAII; Flags: Precursor;	9.59384	7.12295	10.371	9.02925	1.96666	2.22417	1.6896	1.96014	2.11321	1.58689	1.7435	1.81453	7.0691	1.96724e-05	0.00593836	-7.21471	1.70803e-05	0.00458185	-0.14561	0.849165	0.971566	8.34262	1.58412e-12	1.30415e-09	8.54428	1.20556e-12	1.718e-09	0.000125178	0.999634	0.99985	Lectin
Mtr.8329.1.S1_at		hypothetical protein predicted by Glimmer/Critica	8.62852	3.30567	9.53277	7.15565	2.05646	1.86696	2.05646	1.99329	1.72367	1.65298	1.49144	1.6227	5.16236	0.00779496	0.262762	-5.53295	0.00547328	0.235193	-0.370594	0.802471	0.961209	5.40303	3.80152e-12	2.2399e-09	5.15984	6.42741e-12	5.87849e-09	-0.0193445	0.919233	0.978559	Unknown function
Mtr.8304.1.S1_at		Mannose/glucose-specific lectin Cramoll AltName: Full=Iso1; Contains: RecName: Full=Cramoll alpha chain; Contains: RecName: Full=Cramoll beta chain; Flags: Fragments;	8.7326	7.4788	8.44825	8.21988	2.14135	2.23523	1.6704	2.01566	1.5799	2.02408	1.7423	1.78209	6.20422	1.47659e-07	0.000188505	-6.43779	1.12787e-07	0.000139161	-0.233567	0.49699	0.853523	6.70067	6.10509e-11	1.80334e-08	7.09717	3.18218e-11	2.07445e-08	-0.0224071	0.940855	0.98454	Lectin
Mtr.8320.1.S1_at		hypothetical protein predicted by Glimmer/Critica	10.2966	8.72025	9.22143	9.41275	2.9937	1.45681	1.57122	2.00725	1.89727	1.80171	1.58777	1.76225	7.40551	9.7469e-07	0.000711037	-7.6505	7.70983e-07	0.000445701	-0.244995	0.642588	0.909402	5.20494	2.24961e-08	3.1299e-06	3.93713	4.46118e-07	8.2341e-05	-0.0245883	0.950814	0.98726	Unknown function
Mtr.10916.1.S1_s_at		hypothetical protein predicted by Glimmer/Critica	6.12608	5.52013	6.32653	5.99091	2.22568	1.72436	2.08212	2.01072	1.68387	1.63183	1.87026	1.72865	3.98019	2.38946e-07	0.000271151	-4.26226	1.45186e-07	0.000161759	-0.28207	0.246438	0.7552	3.87312	6.80514e-07	6.08767e-05	2.69686	2.47267e-05	0.00225813	-0.0388959	0.924124	0.979775	Unknown function
Mtr.16454.1.S1_at	MtTi1	Alpha-amylase/subtilisin inhibitor AltName: Full=RASI; Flags: Precursor;	6.96752	6.008	9.57111	7.51555	1.84751	1.80787	2.21694	1.95744	2.53231	2.08795	2.07112	2.23046	5.55811	0.000166041	0.0283906	-5.28509	0.000230339	0.0292836	0.273019	0.741603	0.943563	9.71012	4.86493e-15	4.96855e-11	8.40918	2.54484e-14	1.7327e-10	-0.0400896	0.83457	0.957116	Posttranslational modification, protein turnover, chaperones
Mtr.35663.1.S1_at		hypothetical protein predicted by Glimmer/Critica	10.3081	9.53168	10.4296	10.0898	2.34037	2.64667	2.68387	2.55697	2.98165	1.6704	2.69198	2.44801	7.53282	9.09675e-08	0.000139358	-7.64178	8.19098e-08	0.00010927	-0.108962	0.777375	0.953479	8.79375	1.69797e-10	4.19549e-08	7.34459	1.28055e-09	4.54462e-07	-0.0400985	0.926373	0.980179	Unknown function
Mtr.21799.1.S1_at		hypothetical protein predicted by Glimmer/Critica	7.63602	7.03224	7.16377	7.27734	2.04191	1.70812	2.0022	1.91741	1.47198	1.707	1.89245	1.69048	5.35994	7.85552e-09	3.00857e-05	-5.58687	5.78915e-09	1.97082e-05	-0.226932	0.267543	0.758676	4.81688	9.09923e-09	1.36998e-06	4.65702	1.31809e-08	3.73934e-06	-0.0421115	0.901348	0.974175	Unknown function
Mtr.50736.1.S1_at		Ent-kaurenoic acid oxidase 2 Short=AtKAO2; EC=1.14.13.79; AltName: Full=Cytochrome P450 88A4;	8.43296	7.28171	8.87959	8.19809	2.30648	1.72865	1.96927	2.00146	2.13508	1.80427	2.30648	2.08194	6.19662	5.431e-07	0.00048232	-6.11614	5.96908e-07	0.000381014	0.0804791	0.842403	0.969686	6.53306	2.45916e-12	1.69317e-09	5.22172	3.15288e-11	2.07445e-08	-0.0512963	0.81747	0.951533	Secondary metabolites biosynthesis, transport and catabolism
Mtr.12579.1.S1_at		Putative ripening-related protein 2 Flags: Precursor;	7.68499	6.8934	8.09212	7.55684	2.03678	1.83887	2.1002	1.99195	2.15638	1.61565	2.24777	2.0066	5.56489	2.10444e-07	0.000247992	-5.55024	2.14516e-07	0.000219086	0.014648	0.963322	0.994748	7.54165	4.68104e-13	5.73689e-10	5.42485	2.01059e-11	1.4844e-08	-0.052908	0.811586	0.949616	Cell wall/membrane/envelope biogenesis
Mtr.25516.1.S1_at		Replication factor C subunit 3 AltName: Full=Activator 1 subunit 3; AltName: Full=Replication factor C 38 kDa subunit; Short=RF-C 38 kDa subunit; Short=RFC38; AltName: Full=Activator 1 38 kDa subunit; Short=A1 38 kDa subunit;	5.74392	4.08488	8.31359	6.04746	1.93537	1.93537	1.6716	1.84745	1.76703	1.93537	1.74483	1.81574	4.20002	0.00207878	0.135083	-4.23172	0.00199141	0.125674	-0.0317042	0.973088	0.996159	5.66899	1.39681e-07	1.57052e-05	4.77408	8.49423e-07	0.000141443	-0.0713179	0.889733	0.971181	Replication, recombination and repair
Mtr.49882.1.S1_at		Probable ABC2 homolog 6	7.07139	5.71675	7.05855	6.61556	1.93537	1.92064	2.06009	1.97204	1.8669	2.19733	2.25556	2.10659	4.64353	1.90546e-06	0.00108713	-4.50897	2.35097e-06	0.00105929	0.134559	0.710438	0.93251	3.86424	2.46596e-08	3.3881e-06	2.87692	5.75038e-07	0.000103335	-0.0723737	0.808622	0.948488	Lipid transport and metabolism
Mtr.45594.1.S1_s_at		cysteine proteinase, putative	7.24835	6.46864	8.0519	7.2563	1.90952	1.84366	1.77433	1.84251	1.4611	1.75073	1.47807	1.5633	5.41379	6.38866e-07	0.00053628	-5.693	4.44132e-07	0.000319495	-0.279206	0.44886	0.832332	8.97538	1.4146e-13	2.72051e-10	7.15908	1.88441e-12	2.26713e-09	-0.0754652	0.751377	0.929728	Posttranslational modification, protein turnover, chaperones
Mtr.15653.1.S1_at	MtLec5	Agglutinin-2 AltName: Full=Agglutinin II; AltName: Full=ClAII; AltName: Full=LecClAII; Flags: Precursor;	10.1588	9.46926	11.0062	10.2114	1.94311	2.61367	2.25751	2.27143	2.61367	2.53213	2.15638	2.43406	7.93998	6.71922e-08	0.00011764	-7.77735	7.81639e-08	0.000108857	0.162628	0.677465	0.921527	8.00701	8.73756e-13	8.90059e-10	7.64076	1.49267e-12	2.03262e-09	-0.0764833	0.758771	0.932269	Lectin
Mtr.11615.1.S1_at		60S ribosomal protein L17 AltName: Full=60S ribosomal protein L23; AltName: Full=PD-1;	7.21813	6.58845	9.61387	7.80682	2.38118	1.75806	1.6704	1.93655	2.04309	1.87786	1.61005	1.84367	5.87027	5.08095e-05	0.011975	-5.96315	4.56755e-05	0.00923269	-0.0928785	0.898717	0.983105	8.19908	4.553e-12	2.49106e-09	1.39285	0.000450713	0.017981	-0.0870167	0.767727	0.935623	Translation, ribosomal structure and biogenesis
Mtr.27464.1.S1_at		Putative RING-H2 finger protein ATL5D	7.17927	7.41636	6.74482	7.11348	2.22979	1.70812	1.60494	1.84762	1.86667	2.22979	1.96482	2.02043	5.26586	3.29577e-08	7.47992e-05	-5.09305	4.20853e-08	6.97001e-05	0.17281	0.468291	0.839783	3.48398	7.21787e-09	1.1141e-06	1.32603	0.0001268	0.00753249	-0.108224	0.654195	0.896177	Posttranslational modification, protein turnover, chaperones
Mtr.15632.1.S1_at		Blue copper protein Flags: Precursor;	6.59113	6.22437	8.78696	7.20082	1.93389	2.52583	3.02761	2.49578	1.85198	1.41034	1.20206	1.48813	4.70504	0.000129484	0.0241907	-5.71269	3.51325e-05	0.00779025	-1.00765	0.162644	0.739754	9.04615	3.91439e-14	1.41097e-10	8.05712	1.47917e-13	4.63984e-10	-0.112771	0.600758	0.871945	Blue copper protein
Mtr.38828.1.S1_at		Subtilisin-like protease EC=3.4.21.-; AltName: Full=Cucumisin-like serine protease; Flags: Precursor;	8.21964	7.7819	8.93721	8.31292	1.83736	1.92807	1.5214	1.76228	1.5108	1.73025	1.77031	1.67046	6.55064	2.92966e-08	6.9902e-05	-6.64247	2.64535e-08	5.6635e-05	-0.0918215	0.749257	0.946481	8.99362	1.80801e-12	1.4204e-09	5.69989	3.19898e-10	1.42049e-07	-0.132916	0.656445	0.897213	Posttranslational modification, protein turnover, chaperones
Mtr.49716.1.S1_at		chitinase	8.36967	7.2536	8.73871	8.12066	1.67145	1.80787	2.13152	1.87028	2.04791	2.06567	1.589	1.90086	6.25038	3.20612e-07	0.000327441	-6.2198	3.32223e-07	0.000286732	0.0305792	0.935725	0.989548	8.11169	1.02389e-15	3.1371e-11	5.89781	4.00915e-14	1.93254e-10	-0.159613	0.267268	0.645585	Chitinase
Mtr.48933.1.S1_at		UPF0706 protein At5g01750	8.64002	7.68999	8.13952	8.15651	1.5983	1.70015	1.82507	1.70784	1.90854	1.89832	1.5214	1.77609	6.44867	1.00168e-08	3.41005e-05	-6.38042	1.0832e-08	3.0171e-05	0.0682482	0.779837	0.954052	4.39623	7.91544e-08	9.49203e-06	4.21382	1.24634e-07	2.66109e-05	-0.169733	0.654977	0.896526	Unknown function
Mtr.17467.1.S1_at		Putative serine/threonine-protein kinase At1g54610 EC=2.7.11.1;	6.96125	6.5885	7.02843	6.85939	1.68496	2.3213	2.17236	2.05954	2.04667	2.06892	2.5874	2.23433	4.79985	6.25467e-08	0.000112883	-4.62506	8.20266e-08	0.00010927	0.174793	0.461171	0.836834	6.94076	1.97861e-09	3.54518e-07	5.31071	3.75594e-08	9.2642e-06	-0.177711	0.677963	0.904709	Signal transduction mechanisms
Mtr.15627.1.S1_at	MtBcp1	Blue copper protein Flags: Precursor;	9.51381	7.0825	10.8739	9.15675	2.08852	1.67696	1.42259	1.72936	1.80288	2.56647	1.85241	2.07392	7.42739	3.60809e-05	0.00936851	-7.08283	4.98535e-05	0.00976013	0.344558	0.696133	0.928299	8.1467	1.26008e-11	5.11357e-09	6.62614	1.31039e-10	6.78979e-08	-0.18936	0.556448	0.852163	Blue copper protein
Mtr.25298.1.S1_at		expressed protein	8.57975	5.83853	9.11408	7.84412	1.65109	1.61546	1.83736	1.7013	1.96018	1.62366	1.5753	1.71972	6.14282	5.90212e-05	0.0132342	-6.12441	6.0229e-05	0.011218	0.0184116	0.981174	0.997639	5.79073	2.60352e-11	9.03847e-09	4.19642	9.8218e-10	3.66988e-07	-0.190111	0.438435	0.783666	Unknown function
Mtr.10657.1.S1_at		Germin-like protein subfamily 2 member 1 Flags: Precursor;	6.31615	3.9715	6.03005	5.43923	1.65775	2.15594	2.02011	1.9446	1.68387	2.02011	1.78232	1.82877	3.49463	0.000343583	0.0468129	-3.61047	0.000279057	0.0334639	-0.115834	0.842064	0.969674	7.87438	2.20396e-12	1.58887e-09	6.64479	1.52645e-11	1.16768e-08	-0.193017	0.471593	0.80463	Germin-like protein
Mtr.3215.1.S1_at		hypothetical protein predicted by Glimmer/Critica	9.09351	8.70354	7.91876	8.57194	1.74493	1.71546	1.55526	1.67188	2.12241	1.81985	2.30648	2.08292	6.90006	2.43609e-08	6.58236e-05	-6.48902	3.82164e-08	6.81048e-05	0.411034	0.18913	0.74318	4.33284	1.02101e-07	1.19399e-05	4.81599	3.26415e-08	8.29961e-06	-0.195488	0.610566	0.876872	Unknown function
Mtr.49672.1.S1_s_at		Anthocyanin 3'-O-beta-glucosyltransferase Short=3'GT; EC=2.4.1.238;	5.4614	2.69168	3.43644	3.86317	1.33868	1.5214	1.46012	1.44007	1.31443	1.63575	1.5214	1.49053	2.4231	0.00502704	0.217127	-2.37264	0.00561107	0.238484	0.0504596	0.936868	0.989646	4.95795	1.008e-09	1.96715e-07	4.07451	8.88817e-09	2.60598e-06	-0.196569	0.497348	0.820253	Carbohydrate transport and metabolism
Mtr.17343.1.S1_at		Probable inactive receptor kinase At5g53320 Flags: Precursor;	7.23941	7.14952	7.0418	7.14358	1.59197	1.72015	1.59766	1.63659	1.62306	1.67692	1.37494	1.55831	5.50698	8.58837e-11	2.09343e-06	-5.58527	7.73635e-11	1.42044e-06	-0.0782872	0.480971	0.846141	5.00441	3.24438e-09	5.49197e-07	3.86912	5.43369e-08	1.28064e-05	-0.205658	0.525968	0.836042	Signal transduction mechanisms
Mtr.49044.1.S1_at		NAC domain-containing protein 29 AltName: Full=ANAC029; Short=NAC2; AltName: Full=Protein NAC-LIKE, ACTIVATED BY AP3/PI; Short=NAP;	7.82963	3.64481	8.03177	6.50207	1.88937	1.49938	1.82354	1.73743	1.75148	1.56908	1.77926	1.69994	4.76464	0.00238931	0.148174	-4.80213	0.00228589	0.137463	-0.0374897	0.972629	0.996159	5.42264	8.37798e-10	1.66144e-07	2.71545	1.46437e-06	0.000223774	-0.225199	0.470441	0.804075	Transcription
Mtr.28097.1.S1_at		Putative ripening-related protein 1 Flags: Precursor;	8.53676	2.90331	8.54899	6.66302	1.86805	1.44435	2.23264	1.84835	2.02557	1.81985	1.67593	1.84045	4.81467	0.00970444	0.287751	-4.82256	0.00962758	0.321154	-0.00789176	0.995631	0.99985	6.44336	9.06828e-12	4.07989e-09	5.25608	9.1466e-11	5.00433e-08	-0.226877	0.364296	0.733126	Cell wall/membrane/envelope biogenesis
Mtr.36985.1.S1_s_at		Putative peptide transporter PTR3-B	9.9496	8.8011	11.0286	9.92644	2.40991	2.01116	2.2792	2.23342	1.68387	2.28429	1.8414	1.93652	7.69301	6.90116e-07	0.000571472	-7.98992	5.24957e-07	0.000349655	-0.296906	0.571504	0.884574	7.36274	1.92998e-12	1.44254e-09	6.65477	6.11849e-12	5.68074e-09	-0.250523	0.317312	0.693497	Amino acid transport and metabolism
Mtr.21659.1.S1_at		hypothetical protein predicted by Glimmer/Critica	6.61754	3.92219	7.02524	5.85499	1.593	1.51377	1.77571	1.62749	1.48391	1.42765	1.71537	1.54231	4.22749	0.00050812	0.0590826	-4.31268	0.000448529	0.0454296	-0.0851876	0.909286	0.985339	4.61832	4.79855e-07	4.54739e-05	4.26803	1.08721e-06	0.000174861	-0.255017	0.590482	0.867525	Unknown function
Mtr.19759.1.S1_at		alcohol dehydrogenase, zinc-containing	2.94393	7.69045	7.90568	6.18002	2.04309	2.02302	1.7791	1.94841	1.77603	1.9063	1.89455	1.85896	4.23161	0.00851039	0.272751	-4.32106	0.00766997	0.285367	-0.0894474	0.942193	0.990518	6.26389	1.39151e-12	1.23194e-09	4.64184	4.22501e-11	2.61515e-08	-0.26137	0.21273	0.5854	Energy production and conversion
Mtr.36985.1.S1_at		Putative peptide transporter PTR3-B	10.0667	9.76761	9.63116	9.82182	2.18655	1.66091	1.44435	1.76394	1.89154	1.6704	2.21275	1.92489	8.05788	1.5593e-09	7.96255e-06	-7.89693	1.80964e-09	9.24092e-06	0.160959	0.502768	0.856074	7.89197	8.31017e-13	8.63103e-10	7.27608	2.10431e-12	2.38792e-09	-0.27643	0.270161	0.64844	Amino acid transport and metabolism
Mtr.40656.1.S1_at		Patellin-5	8.14694	3.3729	7.43599	6.31861	1.72474	1.5214	1.84943	1.69852	1.67892	2.3099	1.62678	1.87187	4.62009	0.00368073	0.188743	-4.44674	0.00451951	0.209649	0.173345	0.879817	0.97847	1.27133	3.22399e-05	0.00144047	1.21655	4.83558e-05	0.00376991	-0.362724	0.0867728	0.370128	Lipid transport and metabolism
Mtr.47198.1.S1_s_at		hypothetical protein predicted by Glimmer/Critica	7.95848	5.68865	7.70191	7.11634	1.78255	1.70812	1.92774	1.80613	1.79606	2.14114	2.09344	2.01021	5.31021	1.58771e-05	0.00514585	-5.10613	2.08321e-05	0.00523177	0.204079	0.715321	0.934306	2.82024	2.66514e-09	4.64521e-07	1.57936	1.34938e-06	0.0002104	-0.367254	0.0574826	0.291953	Unknown function
Mtr.43062.1.S1_at	MtPt4	Inorganic phosphate transporter 1-5 Short=AtPht1;5; AltName: Full=H(+)/Pi cotransporter;	11.2558	9.08005	11.9846	10.7735	3.10329	2.58378	2.04545	2.5775	3.3067	2.26226	2.15638	2.57511	8.19596	6.57894e-06	0.00274559	-8.19836	6.56542e-06	0.00219845	-0.00239247	0.997481	0.999982	10.0173	1.08542e-13	2.66051e-10	8.65208	5.82245e-13	1.03593e-09	-0.380096	0.160819	0.512454	Inorganic ion transport and metabolism
Mtr.31226.1.S1_at		hypothetical protein predicted by Glimmer/Critica	7.10299	5.01102	8.68192	6.93198	2.17712	2.23526	2.66089	2.35775	1.88895	2.29398	1.99644	2.05979	4.57422	0.000567806	0.0628051	-4.87219	0.000382515	0.0410467	-0.297965	0.718626	0.935604	9.83171	2.23807e-14	9.7031e-11	6.02754	6.07997e-12	5.68074e-09	-0.400992	0.0903349	0.378427	Unknown function
Mtr.4380.1.S1_at		hypothetical protein predicted by Glimmer/Critica	9.42281	8.57643	8.84232	8.94719	3.85501	1.80787	1.53005	2.39764	1.76026	1.75476	1.69459	1.73654	6.54955	5.58533e-06	0.0024447	-7.21065	2.82343e-06	0.00121022	-0.661103	0.28379	0.763306	8.15363	7.2428e-11	2.05474e-08	6.51878	8.98362e-10	3.37729e-07	-0.415739	0.277834	0.656466	Unknown function
Mtr.36018.1.S1_at		Endochitinase	9.47282	9.20264	9.89652	9.524	3.72945	1.76858	1.73086	2.40963	1.32617	2.00178	2.83584	2.0546	7.11437	4.49761e-06	0.00209357	-7.4694	3.18309e-06	0.00130036	-0.355034	0.57337	0.885321	7.52204	7.81112e-15	6.12545e-11	5.78643	1.59136e-13	4.63984e-10	-0.426716	0.0160596	0.128708	Chitinase
Mtr.25607.1.S1_s_at		Uncharacterized protein At1g14870	7.77546	5.70916	8.00525	7.16329	1.57969	2.09595	2.09595	1.92386	1.82408	1.65902	1.90188	1.795	5.23942	2.19245e-05	0.00642817	-5.36829	1.85324e-05	0.00479169	-0.128869	0.82318	0.965247	6.3495	5.0671e-12	2.63137e-09	4.99368	7.75997e-11	4.40292e-08	-0.459876	0.0643905	0.312184	Unknown function
Mtr.4046.1.S1_at		expressed protein	7.97782	8.11358	7.00809	7.69983	2.02584	1.53739	2.20102	1.92142	1.8352	1.83572	1.72008	1.797	5.77841	1.38363e-07	0.0001863	-5.90283	1.1846e-07	0.000142333	-0.124418	0.691909	0.926894	2.80697	1.19351e-06	9.84329e-05	2.13167	1.82186e-05	0.00177771	-0.54094	0.103249	0.407555	Unknown function
Mtr.2296.1.S1_at		Subtilisin-like protease EC=3.4.21.-; AltName: Full=Cucumisin-like serine protease; Flags: Precursor;	3.36592	4.06634	5.64866	4.36031	2.04309	1.65007	1.79683	1.83	1.61754	1.79861	1.78752	1.73456	2.53031	0.00135425	0.10579	-2.62575	0.00108743	0.0846703	-0.0954418	0.856121	0.973626	1.71557	0.00124056	0.0237041	2.0446	0.000316356	0.0143436	-0.776895	0.0797063	0.352959	Posttranslational modification, protein turnover, chaperones
Mtr.1967.1.S1_at		receptor protein kinase-related	4.39144	4.326	5.66618	4.79454	1.98523	2.30429	1.77153	2.02035	2.15927	1.3906	1.58665	1.71217	2.77418	0.000132552	0.0246138	-3.08236	6.57062e-05	0.0119476	-0.308179	0.447912	0.83218	2.13796	6.44064e-07	5.79545e-05	1.44899	3.02905e-05	0.00262167	-0.850757	0.00235253	0.032417	Unknown function
Mtr.23876.1.S1_at		serine carboxypeptidase S10 family protein	5.15018	7.02172	6.6483	6.2734	2.38971	2.05041	2.0367	2.15894	1.93412	2.3817	2.36566	2.22716	4.11446	2.51509e-05	0.00720187	-4.04624	2.82162e-05	0.00649816	0.068218	0.882493	0.979155	2.25365	3.8659e-06	0.000265577	1.92592	1.78834e-05	0.00175171	-0.863649	0.00902537	0.0864151	Posttranslational modification, protein turnover, chaperones
Mtr.21783.1.S1_s_at		hypothetical protein predicted by Glimmer/Critica	7.45552	5.0442	6.97632	6.49201	1.93537	1.39417	1.3258	1.55178	1.81099	1.37208	1.5214	1.56816	4.94023	3.89093e-05	0.00989329	-4.92386	3.98003e-05	0.00838105	0.0163764	0.977861	0.996824	4.46295	4.02507e-09	6.70239e-07	3.79901	2.36283e-08	6.2952e-06	-1.27736	0.000844292	0.0151276	Unknown function
Mtr.37204.1.S1_at		glutathione S-transferase, putative	6.2716	3.55558	6.62694	5.48471	1.72486	2.07464	2.00711	1.93554	1.94384	1.86067	1.84722	1.88391	3.54917	0.00142736	0.109409	-3.6008	0.00131118	0.0965704	-0.0516258	0.944698	0.990917	4.04006	1.87256e-07	2.03813e-05	1.97386	0.000196057	0.010216	-1.43321	0.00230923	0.031993	Posttranslational modification, protein turnover, chaperones
Mtr.26972.1.S1_at		hypothetical protein predicted by Glimmer/Critica	8.75159	8.89336	7.49316	8.37937	2.5174	2.70187	1.99007	2.40311	2.25618	2.02552	2.01068	2.09746	5.97626	4.9448e-07	0.000445599	-6.28191	3.44556e-07	0.000289229	-0.305652	0.437003	0.827279	2.05383	3.97032e-07	3.89108e-05	1.95895	6.50519e-07	0.000114044	-2.08754	3.34633e-07	3.94781e-05	Unknown function
Mtr.23965.1.S1_s_at		expressed protein	7.95816	3.898	7.31747	6.39121	1.73285	1.4509	1.34208	1.50861	1.46902	1.29078	1.73285	1.49755	4.8826	0.00102499	0.0894129	-4.89366	0.00101118	0.0805764	-0.011062	0.990883	0.99864	1.19795	0.00129495	0.024416	1.50435	0.000214988	0.0109056	-3.27807	1.07909e-07	1.78714e-05	Unknown function
Mtr.20746.1.S1_s_at		BRASSINOSTEROID INSENSITIVE 1-associated receptor kinase 1 Short=BRI1-associated receptor kinase 1; EC=2.7.11.1; AltName: Full=Somatic embryogenesis receptor-like kinase 3; Flags: Precursor;	5.05906	4.94576	3.80235	4.60239	2.0434	1.68383	1.93009	1.88577	1.77926	1.70093	1.86372	1.7813	2.71662	3.81361e-05	0.00977785	-2.82109	2.94561e-05	0.00668522	-0.104469	0.747684	0.945807	2.58332	1.06698e-06	8.95647e-05	1.30193	0.000591568	0.0216548	-3.31828	7.632e-08	1.43458e-05	Signal transduction mechanisms
Mtr.28306.1.S1_at		expressed protein	10.9309	10.4372	10.9708	10.7796	2.63256	2.25673	2.56345	2.48425	1.99258	2.25673	2.21173	2.15368	8.29537	1.70815e-10	2.09343e-06	-8.62594	1.27929e-10	1.42044e-06	-0.33057	0.0975502	0.727496	5.44981	1.54323e-09	2.83132e-07	4.29554	2.13355e-08	5.78494e-06	-3.43265	2.37877e-07	3.13476e-05	Carbohydrate transport and metabolism
Mtr.49504.1.S1_at		RPM1-interacting protein 4	6.33605	3.89293	6.84019	5.68972	1.63302	2.22417	2.31488	2.05735	1.87764	2.04079	1.94069	1.95304	3.63237	0.000970405	0.0871913	-3.73669	0.000817784	0.0690251	-0.104318	0.88387	0.979376	2.19314	0.00016512	0.00530027	1.74742	0.00102463	0.0308993	-4.58777	1.19767e-07	1.92123e-05	Defense mechanisms
Mtr.24353.1.S1_at		SPX (SYG1/Pho81/XPR1) domain-containing protein	10.0957	8.28251	9.59315	9.3238	1.6838	2.23291	1.9177	1.9448	1.55009	2.16669	1.77926	1.83201	7.379	3.5329e-07	0.000349176	-7.49179	3.16486e-07	0.000277051	-0.112788	0.804045	0.961633	2.40379	4.23277e-05	0.00180247	1.77985	0.000554031	0.0207138	-6.47356	1.40733e-09	8.21318e-07	Inorganic ion transport and metabolism
no overlap to core set
Mtr.37026.1.S1_at		Quinone oxidoreductase-like protein At1g23740, chloroplastic EC=1.-.-.-; Flags: Precursor;	10.0734	9.83546	9.61274	9.84054	2.04309	1.38205	2.65471	2.02662	3.10014	1.57976	1.81365	2.16452	7.81393	3.01892e-07	0.000318954	-7.67603	3.43515e-07	0.000289229	0.137901	0.769903	0.951364	7.36122	4.72851e-12	2.51652e-09	0.709051	0.0186329	0.173973	0.363789	0.186785	0.551035	Secondary metabolites biosynthesis, transport and catabolism
Mtr.31953.1.S1_at		Coatomer subunit alpha AltName: Full=Alpha-coat protein; Short=Alpha-COP;	3.74101	7.26132	7.33132	6.11122	1.83736	1.87435	1.86659	1.85943	1.61333	2.19475	1.64938	1.81915	4.25178	0.00164671	0.118038	-4.29206	0.00155887	0.107331	-0.0402819	0.964832	0.994884	5.26172	3.57733e-11	1.16602e-08	0.240064	0.300249	0.644798	0.312147	0.184842	0.54826	Intracellular trafficking, secretion, and vesicular transport
Mtr.985.1.S1_at		Ethylene-responsive transcription factor 12 Short=AtERF12; AltName: Full=Ethylene-responsive element-binding factor 12; Short=EREBP-12;	3.32121	5.10192	6.56571	4.99628	1.93205	2.67932	2.50644	2.3726	2.67932	2.41507	2.17385	2.42275	2.62367	0.00741231	0.256875	-2.57353	0.00816228	0.294839	0.0501433	0.946256	0.991253	1.56894	3.05231e-05	0.00138343	0.656451	0.017784	0.169921	0.214124	0.386197	0.747999	Transcription
Mtr.35484.1.S1_at		hypothetical protein predicted by Glimmer/Critica	7.38697	5.95534	7.46344	6.93525	2.72918	2.41206	2.27207	2.47111	2.37568	1.66173	2.33712	2.12484	4.46414	8.66069e-06	0.00320415	-4.8104	5.11629e-06	0.00184421	-0.346263	0.430201	0.82439	6.84457	1.52567e-13	2.72051e-10	0.760065	0.00120938	0.0343635	0.211703	0.259518	0.637756	Defense mechanisms
Mtr.12862.1.S1_at		Uncharacterized N-acetyltransferase p20 EC=2.3.1.-;	6.00152	6.13665	5.57885	5.90567	2.88999	1.92566	1.73798	2.18454	2.88992	1.9775	1.57176	2.14639	3.72113	2.90154e-05	0.00815995	-3.75928	2.70513e-05	0.00635888	-0.0381523	0.928631	0.988213	2.10451	4.90123e-06	0.000324339	1.03368	0.0021829	0.0503629	0.176978	0.515335	0.83128	Lipid transport and metabolism
Mtr.39905.1.S1_at		adenine phosphoribosyltransferase, putative	5.57697	5.95729	5.69316	5.74247	2.31696	2.25918	2.29858	2.29157	1.77076	2.14552	1.62159	1.84596	3.4509	4.46273e-08	9.41224e-05	-3.89651	1.83162e-08	4.31684e-05	-0.445616	0.0220327	0.651833	4.31313	4.25297e-09	7.04361e-07	-0.085054	0.764893	0.921245	0.158086	0.580158	0.862674	Nucleotide transport and metabolism
Mtr.37723.1.S1_at		pyruvate dehydrogenase E1 component beta subunit, chloroplast	8.52048	7.94246	8.8946	8.45251	1.65775	2.49172	2.41466	2.18804	1.15254	1.6952	2.34671	1.73148	6.26447	4.42538e-07	0.000412962	-6.72103	2.65718e-07	0.000243025	-0.45656	0.271241	0.759095	1.66575	5.70873e-07	5.28022e-05	0.959826	0.000118021	0.00713067	0.155078	0.377502	0.74184	Energy production and conversion
Mtr.35995.1.S1_at		hypothetical protein predicted by Glimmer/Critica	10.9425	10.8555	11.4708	11.0896	3.13199	2.21951	2.28536	2.54562	3.04081	1.65529	2.09304	2.26304	8.54398	6.2633e-08	0.000112883	-8.82656	4.93648e-08	7.96046e-05	-0.282578	0.501983	0.855836	4.03386	9.80886e-08	1.15368e-05	0.198844	0.576957	0.835423	0.134035	0.705839	0.915182	Unknown function
Mtr.406.1.S1_at		hypothetical protein predicted by Glimmer/Critica	4.39696	4.71317	5.29675	4.80229	2.31696	1.633	2.50961	2.15319	1.81227	2.54649	2.001	2.11992	2.6491	5.83129e-05	0.0131371	-2.68238	5.35946e-05	0.0102125	-0.0332721	0.921118	0.987755	1.0054	0.00346077	0.0499691	1.07007	0.00227412	0.0516698	0.113346	0.687344	0.908268	Inorganic ion transport and metabolism
Mtr.32090.1.S1_at		PGPD14 protein	3.56766	6.94126	5.50467	5.33786	2.00123	2.6255	2.06521	2.23065	1.77776	1.72015	1.8138	1.77057	3.10721	0.00342472	0.182238	-3.56729	0.00157076	0.107786	-0.460082	0.550189	0.875848	1.20723	4.54199e-05	0.00190633	0.664361	0.00481063	0.080636	0.100616	0.608305	0.875674	Unknown function
Mtr.11832.1.S1_at		Meiotically up-regulated gene 89 protein	4.68738	3.14378	6.1995	4.67689	3.37867	2.31512	2.04233	2.57871	2.25922	2.15638	1.92031	2.11197	2.09818	0.0211175	0.375319	-2.56492	0.00834319	0.298793	-0.466743	0.536333	0.869852	6.20711	1.14148e-11	4.75836e-09	0.352244	0.162592	0.495072	0.0931606	0.700401	0.913312	Cell cycle control, cell division, chromosome partitioning
Mtr.31828.1.S1_at		DnaJ homolog subfamily C member 11	4.59179	3.92979	4.19696	4.23951	1.17152	1.46911	1.88103	1.50722	1.80628	1.81762	1.36017	1.66136	2.73229	6.22149e-06	0.0026475	-2.57816	9.35902e-06	0.00293766	0.154135	0.543944	0.873067	2.49196	4.7211e-05	0.00196936	0.199589	0.623666	0.859267	0.0825191	0.838532	0.958538	Posttranslational modification, protein turnover, chaperones
Mtr.1449.1.S1_at		hypothetical protein predicted by Glimmer/Critica	9.09975	7.57525	8.22233	8.29911	1.75941	1.4137	1.86659	1.6799	1.67644	1.69521	1.54796	1.63987	6.61921	1.40915e-07	0.0001863	-6.65924	1.34857e-07	0.000155921	-0.0400294	0.911147	0.985995	2.60161	3.11117e-05	0.00140284	1.48938	0.00284891	0.0589283	0.0813158	0.840507	0.95891	Unknown function
Mtr.4778.1.S1_at		60S ribosomal protein L6-1	4.82569	4.70719	4.91863	4.81717	2.36949	2.80123	2.46352	2.54475	1.53295	2.09723	1.48246	1.70421	2.27242	4.04773e-06	0.00193779	-3.11296	4.23252e-07	0.000319441	-0.840536	0.0026388	0.351522	8.62476	1.59826e-13	2.72051e-10	0.315717	0.188455	0.528105	0.0784576	0.734581	0.92481	Translation, ribosomal structure and biogenesis
Mtr.32025.1.S1_at		Nascent polypeptide-associated complex subunit alpha Short=NAC-alpha; AltName: Full=Alpha-NAC;	5.96615	5.15015	7.11725	6.07785	1.39712	1.87378	1.77944	1.68345	1.49834	1.36788	1.5753	1.48051	4.3944	1.43065e-05	0.00476452	-4.59734	1.04392e-05	0.00323079	-0.202944	0.657135	0.915051	6.40612	9.12147e-12	4.07989e-09	0.512077	0.0541674	0.296602	0.0703242	0.773762	0.937076	Transcription
Mtr.38814.1.S1_at		Cytochrome P450 98A1 EC=1.14.-.-;	11.2	9.21409	11.0048	10.473	1.42765	1.66058	1.54817	1.54547	1.9164	1.33843	1.8838	1.71288	8.92751	1.99193e-07	0.000240996	-8.76009	2.28589e-07	0.000229141	0.167413	0.742272	0.943888	9.30232	9.28262e-13	9.15166e-10	0.483512	0.115446	0.424476	0.0619617	0.831133	0.956363	Secondary metabolites biosynthesis, transport and catabolism
Mtr.31910.1.S1_at		26S proteasome AAA-ATPase subunit RPT3	7.17224	7.55926	8.97356	7.90169	1.83736	1.61001	2.27153	1.9063	2.0828	1.92678	1.85218	1.95392	5.99539	1.45825e-06	0.000911821	-5.94776	1.54405e-06	0.000763035	0.0476228	0.915486	0.986692	6.32837	9.68183e-12	4.25024e-09	0.446594	0.0852644	0.369737	0.0606517	0.802766	0.946999	Inorganic ion transport and metabolism
Mtr.4791.1.S1_at		14-3-3 protein 3 AltName: Full=PBLT3;	6.13198	4.58363	6.90896	5.87486	2.27514	1.93537	2.08437	2.09829	1.74113	1.37377	1.50183	1.53891	3.77656	0.000121543	0.0229873	-4.33595	4.81725e-05	0.00955313	-0.559386	0.31299	0.775831	6.36645	5.28652e-11	1.58798e-08	0.514397	0.0891915	0.376967	0.0509154	0.857462	0.962786	Posttranslational modification, protein turnover, chaperones
Mtr.3290.1.S1_at		hypothetical protein predicted by Glimmer/Critica	6.09117	2.58668	4.72789	4.46858	1.6488	1.9376	1.92521	1.8372	1.56587	1.42765	1.66961	1.55438	2.63138	0.00937518	0.284121	-2.91421	0.00560714	0.238484	-0.282824	0.71891	0.935738	5.90803	6.94303e-12	3.33498e-09	0.108135	0.624718	0.85988	0.0164846	0.940243	0.984333	Unknown function
Mtr.35989.1.S1_at		Stress response protein nst1	6.06157	4.01919	2.62119	4.23399	1.3893	1.81139	2.08549	1.76206	1.189	1.53977	1.65052	1.45976	2.47193	0.0127519	0.315842	-2.77422	0.00728514	0.276763	-0.302295	0.701204	0.929977	4.88114	4.73521e-12	2.51652e-09	0.184724	0.304489	0.648291	0.00596423	0.972915	0.99261	Unknown function
Mtr.8375.1.S1_x_at		hypothetical protein predicted by Glimmer/Critica	9.51631	9.40302	9.53136	9.48356	1.98675	1.69688	1.61597	1.76653	3.14638	1.3906	1.8292	2.12206	7.71703	1.35235e-07	0.0001863	-7.3615	1.90657e-07	0.000204967	0.355527	0.404156	0.814401	6.41362	3.83234e-13	5.33724e-10	0.140418	0.454154	0.761693	0.00439993	0.981051	0.995114	Unknown function
Mtr.35718.1.S1_at		Ubiquitin-like protein pmt3/smt3 Flags: Precursor;	4.76247	3.88139	5.41857	4.68748	2.56829	2.22417	1.61781	2.13676	1.53534	2.25263	1.84387	1.87728	2.55072	0.000396034	0.050782	-2.8102	0.000213136	0.0277294	-0.25948	0.554279	0.877555	4.33082	2.84362e-10	6.45375e-08	0.0686702	0.759325	0.919141	0.00349505	0.987533	0.996866	Posttranslational modification, protein turnover, chaperones
Mtr.11026.1.S1_at		expressed protein	8.33462	5.47653	8.56538	7.45884	2.30341	2.42813	1.70934	2.14696	1.98322	1.86487	1.42954	1.75921	5.31188	0.000162902	0.0281192	-5.69963	0.000102364	0.0162084	-0.387751	0.624739	0.903412	1.21714	9.76653e-06	0.000556152	0.419084	0.0255782	0.206207	-0.000593133	0.997169	0.999486	Unknown function
Mtr.31932.1.S1_at		4-hydroxyphenylpyruvate dioxygenase	4.05107	5.13843	2.98911	4.05954	1.81459	2.23925	1.99728	2.01704	1.61005	1.54679	1.56257	1.57314	2.0425	0.00289453	0.16614	-2.4864	0.00092601	0.075558	-0.443902	0.373411	0.801382	4.58612	1.45332e-10	3.73614e-08	0.118815	0.596745	0.845199	-0.0081653	0.970813	0.992338	Amino acid transport and metabolism
Mtr.4784.1.S1_at		hypothetical protein predicted by Glimmer/Critica	10.4615	10.0689	9.86012	10.1302	1.73285	1.93537	1.64559	1.77127	1.92928	1.93537	1.62839	1.83102	8.35892	1.53875e-10	2.09343e-06	-8.29917	1.62262e-10	1.42044e-06	0.0597472	0.739847	0.943048	8.20432	3.65311e-13	5.20594e-10	0.382689	0.124369	0.43934	-0.0208733	0.929528	0.981232	Unknown function
Mtr.36219.1.S1_at		hypothetical protein predicted by Glimmer/Critica	5.34404	4.73492	4.22402	4.76766	1.79762	1.74045	1.89397	1.81068	1.77025	1.60455	1.89397	1.75626	2.95698	5.1291e-06	0.00232815	-3.0114	4.50797e-06	0.00169472	-0.0544255	0.836888	0.968764	3.66475	2.61074e-11	9.03847e-09	0.183651	0.245063	0.589752	-0.0418549	0.785087	0.941138	Energy production and conversion
Mtr.42831.1.S1_at		ADP-ribosylation factor 1	7.52628	8.58847	9.26204	8.45893	1.86481	1.57322	2.1509	1.86298	1.91419	2.1509	1.63853	1.90121	6.59595	4.89649e-07	0.000445599	-6.55772	5.10674e-07	0.000347701	0.0382283	0.928204	0.988213	7.25508	4.04323e-11	1.29042e-08	0.715077	0.0396953	0.255967	-0.0504723	0.872881	0.966393	Intracellular trafficking, secretion, and vesicular transport
Mtr.12117.1.S1_at		60S ribosomal protein L25	4.22555	4.59278	4.82007	4.54613	2.38221	1.57219	1.14292	1.69911	1.87889	2.71078	1.3906	1.99342	2.84703	0.000180393	0.029957	-2.55271	0.000363803	0.0399101	0.294316	0.498625	0.854342	8.097	5.81586e-13	6.59971e-10	0.502604	0.0566422	0.303561	-0.0530228	0.827133	0.955039	Translation, ribosomal structure and biogenesis
Mtr.7785.1.S1_at		hypothetical protein predicted by Glimmer/Critica	4.87566	4.83101	6.61812	5.4416	1.63682	2.03544	2.11831	1.93019	2.37628	2.31696	2.01942	2.23755	3.5114	8.71841e-05	0.0179267	-3.20404	0.000159785	0.0223546	0.307357	0.521682	0.863172	3.02084	3.23259e-08	4.35355e-06	-0.190827	0.431376	0.746656	-0.0821609	0.731879	0.923712	Unknown function
Mtr.39115.1.S1_at		Protein wos2 AltName: Full=p21;	5.8915	3.98158	6.54528	5.47279	1.59396	1.70812	3.01119	2.10442	2.03249	1.73741	1.24223	1.67071	3.36836	0.00139563	0.107845	-3.80208	0.000674021	0.0607196	-0.433713	0.542926	0.872615	7.42477	8.86022e-13	8.90059e-10	-0.00480338	0.983391	0.995038	-0.0863492	0.7091	0.916424	Unknown function
Mtr.35995.1.S1_x_at		hypothetical protein predicted by Glimmer/Critica	9.44009	9.25596	9.824	9.50668	2.23352	1.65757	2.03119	1.97409	1.81309	1.40923	1.61005	1.61079	7.53259	1.10087e-09	6.74591e-06	-7.89589	7.77429e-10	4.76393e-06	-0.363303	0.115436	0.729595	3.34909	4.39737e-07	4.23018e-05	0.201828	0.554236	0.822648	-0.109217	0.74759	0.928815	Unknown function
Mtr.35730.1.S1_at		Coatomer subunit zeta-1 AltName: Full=Zeta-1-coat protein; Short=Zeta-1 COP;	4.94373	2.50611	5.96419	4.47134	1.73285	2.04467	2.53862	2.10538	1.60717	1.72947	1.55317	1.62994	2.36596	0.0173458	0.353466	-2.84141	0.00727868	0.276689	-0.475444	0.558414	0.879138	5.58888	6.14515e-12	3.06148e-09	0.157056	0.451127	0.759663	-0.116755	0.573197	0.859804	Intracellular trafficking, secretion, and vesicular transport
Mtr.3213.1.S1_at		hypothetical protein predicted by Glimmer/Critica	7.10107	7.6029	8.45443	7.71947	3.21788	1.87847	1.72673	2.27436	2.15638	2.38382	1.5993	2.0465	5.44511	6.69124e-06	0.00277045	-5.67297	5.00974e-06	0.00184421	-0.227857	0.653995	0.914313	7.38171	8.30575e-14	2.21287e-10	0.303952	0.122868	0.437232	-0.124635	0.508358	0.826977	Unknown function
Mtr.7272.1.S1_at		hypothetical protein predicted by Glimmer/Critica	5.52734	4.83101	5.47111	5.27649	2.40058	2.09599	2.09194	2.19617	2.47788	1.70039	2.16741	2.11523	3.08032	3.56877e-06	0.0017575	-3.16126	2.96762e-06	0.00122872	-0.0809444	0.75749	0.94842	2.85162	1.59332e-09	2.91449e-07	-0.161578	0.356149	0.69092	-0.144487	0.40754	0.763261	Unknown function
Mtr.29788.1.S1_at		hypothetical protein predicted by Glimmer/Critica	7.10313	7.44907	6.76753	7.10658	1.72785	2.1334	1.99007	1.95044	1.88726	3.61741	1.36222	2.28896	5.15614	1.77852e-05	0.0055604	-4.81761	2.84198e-05	0.00649816	0.338526	0.543319	0.87286	1.06974	8.85991e-05	0.00325881	0.83751	0.000679463	0.0237108	-0.147806	0.433826	0.780872	Unknown function
Mtr.10143.1.S1_at		3-hydroxyacyl-CoA dehydrogenase FadB2x	4.94316	5.0715	7.06426	5.69297	2.62315	2.19323	2.18554	2.33397	1.73525	2.02551	1.77926	1.84667	3.359	0.000282019	0.0406625	-3.8463	0.000116685	0.0176548	-0.4873	0.380879	0.804107	4.04808	3.80118e-09	6.36418e-07	-0.0661269	0.80227	0.935713	-0.154129	0.561863	0.854423	Unknown function
Mtr.31957.1.S1_at		hypothetical protein predicted by Glimmer/Critica	4.15259	4.08321	4.87291	4.36957	2.48292	2.48006	1.59766	2.18688	2.1112	2.13501	1.8292	2.02514	2.18269	0.000125715	0.0237033	-2.34443	7.81474e-05	0.0136821	-0.161744	0.605834	0.896578	3.21535	7.14337e-09	1.10636e-06	0.17757	0.429788	0.74548	-0.17931	0.425407	0.776135	Unknown function
Mtr.31855.1.S1_at		Protein transport protein SEC13	6.21075	6.14703	8.25599	6.87126	2.48619	2.30843	2.54676	2.44713	2.37957	2.31737	2.37957	2.35884	4.42413	4.11146e-05	0.0103216	-4.51242	3.59291e-05	0.00783699	-0.0882885	0.868506	0.976211	6.4134	1.32943e-11	5.32451e-09	0.639346	0.0244846	0.200718	-0.189957	0.457811	0.796186	Unknown function
Mtr.31223.1.S1_at		hypothetical protein predicted by Glimmer/Critica	3.00101	8.30835	6.9407	6.08335	3.26557	1.8417	1.87903	2.32876	1.60756	1.85373	1.49422	1.65183	3.75459	0.0167441	0.348839	-4.43152	0.00763138	0.284623	-0.67693	0.595848	0.893306	9.65383	4.01869e-15	4.92514e-11	-0.169266	0.375196	0.705713	-0.224407	0.245743	0.623521	Unknown function
Mtr.29616.1.S1_at		hypothetical protein predicted by Glimmer/Critica	4.57915	4.09499	3.86705	4.1804	1.54859	1.96217	1.44877	1.65318	1.77926	1.57969	1.38264	1.58053	2.52722	5.25729e-06	0.00235047	-2.59987	4.30164e-06	0.00164748	-0.0726512	0.74916	0.946481	2.56133	2.66835e-09	4.64521e-07	-0.293788	0.0888821	0.376349	-0.251565	0.138667	0.474673	Unknown function
Mtr.33677.1.S1_s_at		Nucleotide pyrophosphatase/phosphodiesterase EC=3.-.-.-; Flags: Fragments;	7.2209	7.46846	7.28189	7.32375	1.54529	2.00761	1.86453	1.80581	1.66538	1.91989	3.87655	2.48727	5.51794	1.07372e-05	0.00378135	-4.83648	2.67988e-05	0.00634045	0.68146	0.236427	0.753911	1.80307	3.95427e-05	0.00170401	0.821671	0.0131992	0.144046	-0.328887	0.265396	0.643895	Carbohydrate transport and metabolism
Mtr.8334.1.S1_at		Intracellular ribonuclease LX Short=RNase LX; EC=3.1.27.1; Flags: Precursor;	4.22903	4.12005	4.83576	4.39495	2.15426	2.078	1.94193	2.05806	2.09403	1.93833	1.94384	1.99207	2.33688	2.70485e-06	0.00144965	-2.40288	2.21748e-06	0.00100654	-0.0659946	0.730297	0.940091	5.75323	5.29115e-12	2.72463e-09	0.0096472	0.963197	0.989784	-0.351907	0.112072	0.425018	RNA processing and modification
Mtr.27765.1.S1_at		Peptide transporter PTR2 AltName: Full=Histidine-transporting protein;	7.2292	5.50166	7.01643	6.58243	2.5029	1.85396	1.93562	2.0975	2.42748	2.59888	2.48878	2.50505	4.48493	1.11802e-05	0.00391485	-4.07738	2.16776e-05	0.00534937	0.40755	0.375691	0.802497	1.65038	5.94871e-08	7.42413e-06	0.714159	0.000221093	0.011096	-0.517067	0.00259607	0.0348405	Amino acid transport and metabolism
Mtr.26907.1.S1_at		hypothetical protein predicted by Glimmer/Critica	7.18126	3.83065	7.24491	6.08561	2.29153	1.83931	2.07495	2.0686	2.43888	2.54208	2.22417	2.40171	4.01701	0.00169298	0.119743	-3.6839	0.00276808	0.155474	0.333111	0.702381	0.930215	1.33352	4.96556e-06	0.000328241	0.8619	0.000271255	0.0129253	-1.13495	2.35818e-05	0.000983695	Unknown function
Mtr.37883.1.S1_at		Beta-1,4-mannosyl-glycoprotein 4-beta-N-acetylglucosaminyltransferase EC=2.4.1.144; AltName: Full=N-glycosyl-oligosaccharide-glycoprotein N-acetylglucosaminyltransferase III; Short=N-acetylglucosaminyltransferase III; Short=GlcNAc-T III; Short=GNT-III;	9.99263	9.1946	10.1765	9.7879	2.46481	1.90431	2.63483	2.33465	2.64212	2.30134	2.77537	2.57294	7.45325	2.02981e-08	6.0249e-05	-7.21495	2.57639e-08	5.6635e-05	0.238293	0.451028	0.833268	1.70183	1.192e-06	9.84329e-05	0.754219	0.00167955	0.042476	-1.14398	5.64619e-05	0.00193939	Posttranslational modification, protein turnover, chaperones
Mtr.43715.1.S1_at		Derlin-1 AltName: Full=AtDerlin1-1;	8.42161	7.86748	8.76391	8.351	3.22594	2.15633	1.81863	2.4003	2.46011	2.50484	1.88735	2.2841	5.9507	8.37618e-07	0.000633673	-6.0669	7.28611e-07	0.000429306	-0.116199	0.778621	0.953798	1.64977	5.98645e-05	0.00238982	0.588706	0.0500153	0.285953	-1.95834	1.20601e-05	0.00060083	Unknown function
Mtr.43044.1.S1_at		NADP-dependent glyceraldehyde-3-phosphate dehydrogenase, putative	9.25188	7.88038	9.68486	8.93904	2.01583	1.70812	1.85398	1.85931	2.30741	1.69973	3.64247	2.54987	7.07973	3.874e-06	0.00188405	-6.38917	7.99798e-06	0.0025933	0.690559	0.276071	0.76042	2.05227	6.33875e-05	0.00250597	0.093052	0.787234	0.929133	-6.28823	5.46144e-10	4.92156e-07	Energy production and conversion
Mtr.8650.1.S1_at		xyloglucan:xyloglucosyl transferase, putative / xyloglucan endotransglycosylase, putative / endo-xyloglucan transferase, putative	3.78067	4.3581	5.22156	4.45344	2.06713	1.7788	1.99007	1.94533	1.82169	1.57152	2.61092	2.00138	2.50811	0.000297736	0.0421246	-2.45207	0.000343836	0.0385184	0.0560444	0.89065	0.981429	0.184077	0.423349	0.781243	4.3378	3.23572e-10	1.42646e-07	-0.0638719	0.778446	0.938584	Cell wall/membrane/envelope biogenesis
Mtr.42875.1.S1_s_at		hypothetical protein predicted by Glimmer/Critica	8.41946	9.80182	7.88018	8.70049	2.34913	2.16149	2.09447	2.2017	2.32468	2.46836	1.5753	2.12278	6.49879	1.54795e-06	0.000929952	-6.57771	1.41962e-06	0.000715406	-0.0789159	0.872248	0.97707	0.863998	0.00633398	0.0766912	1.46147	0.000128118	0.00757798	-0.0729849	0.783672	0.940633	Unknown function
Mtr.3888.1.S1_at		Cytochrome P450 716B1 EC=1.14.-.-; AltName: Full=Cytochrome P450 CYPA1;	3.99377	6.30797	6.65873	5.65349	1.66266	1.63266	1.62578	1.64037	1.77478	1.77045	1.6704	1.73854	4.01313	0.000261032	0.0382668	-3.91495	0.000305901	0.0354348	0.0981763	0.877915	0.978159	0.839555	0.00724636	0.0844862	1.25874	0.000424444	0.0172933	-0.780598	0.0109933	0.0989905	Energy production and conversion
Mtr.48070.1.S1_at		hypothetical protein predicted by Glimmer/Critica	6.16082	3.97767	4.71171	4.95006	2.79668	2.38959	2.38271	2.52299	2.79668	2.34109	2.17565	2.4378	2.42707	0.00164625	0.118038	-2.51226	0.00134567	0.0985184	-0.0851889	0.870352	0.976535	0.822798	0.00674437	0.0802177	1.70364	2.25272e-05	0.00211073	-2.63951	2.77305e-07	3.49202e-05	Inorganic ion transport and metabolism
Mtr.37525.1.S1_at	MtNip1	Nodulin-26 Short=N-26;	11.3391	10.9661	11.1816	11.1623	2.76477	2.05447	2.31652	2.37859	2.38221	2.35623	2.30648	2.3483	8.78369	1.60149e-10	2.09343e-06	-8.81397	1.56122e-10	1.42044e-06	-0.0302856	0.873041	0.977116	5.10055	8.40685e-12	3.90269e-09	3.79191	2.41768e-10	1.09741e-07	1.41356	9.22361e-06	0.000487245	Inorganic ion transport and metabolism
Mtr.16740.1.S1_at		expressed protein	8.04418	6.39133	7.69048	7.37533	1.89489	1.70984	1.96063	1.85512	1.53977	1.67075	1.77981	1.66345	5.52021	1.04921e-06	0.000730607	-5.71189	8.20614e-07	0.000465607	-0.191673	0.629929	0.905123	3.7558	1.09332e-09	2.1112e-07	2.76478	3.20721e-08	8.1888e-06	1.19317	0.000139056	0.00383831	Unknown function
Mtr.16773.1.S1_x_at		wound-responsive protein, putative	7.45198	6.36095	8.65564	7.48952	1.73285	1.67582	1.68777	1.69881	1.57936	1.53977	1.60087	1.57333	5.79071	4.50636e-06	0.00209357	-5.91619	3.87092e-06	0.00153034	-0.125479	0.805149	0.961773	2.18414	0.000223512	0.00668116	4.13592	5.00321e-07	9.1246e-05	1.93354	0.000601261	0.0117901	Unknown function
Msa.927.1.S1_at		carbonic anhydrase, putative / carbonate dehydratase, putative	6.50665	6.81171	7.62565	6.98134	1.96735	1.66761	2.27644	1.97047	1.52239	1.95619	3.92695	2.46851	5.01087	5.74344e-05	0.0130364	-4.51283	0.000115686	0.0175906	0.498043	0.441776	0.829517	6.0311	4.2904e-08	5.6297e-06	4.61267	7.38453e-07	0.000126047	4.47539	1.00905e-06	8.9873e-05	Inorganic ion transport and metabolism
Mtr.40519.1.S1_s_at		hypothetical protein predicted by Glimmer/Critica	3.66259	4.96106	6.40314	5.00893	1.61146	1.84519	1.72524	1.7273	1.88405	1.9063	3.30015	2.3635	3.28163	0.00161999	0.117007	-2.64543	0.00532794	0.230732	0.6362	0.378855	0.803721	3.36348	3.47786e-10	7.69373e-08	1.46	2.8165e-06	0.000390474	1.58763	1.20176e-06	0.000101295	Defense mechanisms
Mtr.30156.1.S1_at		Subtilisin inhibitor 1 AltName: Full=Subtilisin inhibitor I; AltName: Full=ASI-I; Contains: RecName: Full=Subtilisin inhibitor 2; AltName: Full=Subtilisin inhibitor II; AltName: Full=ASI-II;	8.90886	7.93619	9.25827	8.7011	2.48878	2.18496	2.28577	2.31984	2.39463	2.37609	2.37151	2.38074	6.38126	7.06164e-08	0.000120201	-6.32036	7.57433e-08	0.00010794	0.0609045	0.84662	0.970848	2.99857	2.87212e-08	3.91107e-06	1.81057	5.56747e-06	0.00070928	1.84225	4.68903e-06	0.00029053	Defense mechanisms
Mtr.15548.1.S1_at		Exocyst complex component 7 AltName: Full=Exocyst complex component Exo70; Short=rExo70;	8.66697	7.48514	8.532	8.22803	1.76692	1.44435	2.05849	1.75658	1.7872	3.555	1.80063	2.38095	6.47145	3.57101e-06	0.0017575	-5.84709	7.31751e-06	0.00239787	0.624361	0.275835	0.760397	2.89758	9.7628e-08	1.15047e-05	1.66598	2.65449e-05	0.00238857	1.80983	1.20867e-05	0.000601286	Intracellular trafficking, secretion, and vesicular transport
Mtr.41566.1.S1_at		expressed protein	9.52551	5.95085	8.23058	7.90231	1.39394	1.90166	1.7928	1.69613	1.61801	1.60455	1.63669	1.61975	6.20618	6.77482e-05	0.0148267	-6.28256	6.23919e-05	0.0115303	-0.0763845	0.924389	0.987897	3.02352	2.204e-05	0.00107502	1.69174	0.00259295	0.0556925	1.82	0.00155527	0.023814	Unknown function
Mtr.14183.1.S1_at	MtAnn1	Annexin-like protein RJ4	5.93062	7.96841	8.31006	7.40303	2.26013	1.70672	1.44175	1.80287	1.5339	1.7974	2.01434	1.78188	5.60016	1.96484e-05	0.00593836	-5.62115	1.91461e-05	0.00492955	-0.0209903	0.972354	0.996159	1.83297	5.0683e-06	0.000332166	0.556546	0.0333306	0.235181	1.03857	0.000788705	0.0143883	Intracellular trafficking, secretion, and vesicular transport
Mtr.38903.1.S1_at		Serine/threonine-protein kinase PBS1 EC=2.7.11.1; AltName: Full=AvrPphB susceptible protein 1;	3.39704	4.83101	4.94324	4.39043	2.49266	1.94567	2.10808	2.18214	1.50347	2.3701	2.20495	2.02617	2.20829	0.00121143	0.0992431	-2.36425	0.000804131	0.0686115	-0.155963	0.73017	0.939975	-1.57614	5.62278e-07	5.22842e-05	-0.730277	0.000703286	0.0242931	-1.03527	3.58883e-05	0.00136425	Signal transduction mechanisms
Mtr.12901.1.S1_at		zinc finger (C3HC4-type RING finger) protein family	5.04454	3.94284	6.48515	5.15751	2.9902	2.01089	1.59766	2.19958	1.84526	1.9531	1.43837	1.74557	2.95793	0.00195783	0.130688	-3.41194	0.00084319	0.0704898	-0.45401	0.495369	0.853045	-1.27398	6.35853e-05	0.00251217	-0.374772	0.0993789	0.395772	-1.79834	2.32594e-06	0.000168508	Unknown function
Mtr.28297.1.S1_at		Bifunctional monodehydroascorbate reductase and carbonic anhydrase nectarin-3 EC=1.6.5.4; EC=4.2.1.1; AltName: Full=Nectarin-III; Contains: RecName: Full=Nectarin-2; Flags: Precursor;	6.83361	8.63002	5.78418	7.0826	1.73285	2.67932	1.91556	2.10924	2.26056	1.81653	2.12112	2.06607	4.97336	9.54027e-05	0.01927	-5.01654	9.00619e-05	0.0149561	-0.0431754	0.949276	0.991983	0.852363	0.015944	0.14331	-1.37348	0.000738464	0.0250285	-0.945134	0.00909838	0.0868452	Unknown function
Mtr.15470.1.S1_at		Vacuolar amino acid transporter 1	6.49499	5.79235	5.68376	5.99037	2.26798	1.68967	1.99007	1.98257	1.26134	1.91766	1.88941	1.68947	4.00779	1.13452e-06	0.000781071	-4.3009	6.82384e-07	0.000409952	-0.293103	0.328087	0.781554	-0.656994	0.00748277	0.0863683	-1.17476	0.000100652	0.00638484	-0.794629	0.00221068	0.0310417	Amino acid transport and metabolism
Mtr.44780.1.S1_at		dynein light chain 1, putative	6.23847	6.78871	6.82103	6.61607	1.96528	1.54608	2.55752	2.02296	2.38971	2.38971	1.98154	2.25365	4.59311	4.44784e-07	0.000412962	-4.36242	6.45573e-07	0.00039959	0.230693	0.438533	0.827916	0.574068	0.00181534	0.0311948	0.391397	0.018349	0.172639	1.03659	1.22445e-05	0.000606564	Cytoskeleton
Mtr.30749.1.S1_s_at		Beta-glucosidase A EC=3.2.1.21; AltName: Full=Gentiobiase; AltName: Full=Cellobiase; AltName: Full=Beta-D-glucoside glucohydrolase; AltName: Full=Amygdalase;	6.00949	3.36925	6.54764	5.30879	1.4201	2.2393	1.82533	1.82824	2.15638	1.85772	1.9969	2.00366	3.48055	0.00198524	0.131789	-3.30513	0.00265943	0.151736	0.175421	0.820684	0.964404	0.953495	0.00303618	0.0455449	0.75847	0.0121272	0.137566	1.01151	0.00202799	0.0290701	Carbohydrate transport and metabolism
Mtr.4782.1.S1_at		Multidrug resistance protein 11 AltName: Full=P-glycoprotein 19;	3.65728	4.5188	6.38898	4.85502	2.17712	2.15751	2.15751	2.16405	2.21054	1.98346	1.86789	2.02063	2.69097	0.00246045	0.151225	-2.83439	0.00183107	0.119092	-0.143421	0.817488	0.964304	-0.00126248	0.997062	0.999296	0.859532	0.0255404	0.206067	-7.45353	7.68705e-11	1.47202e-07	Secondary metabolites biosynthesis, transport and catabolism
Mtr.7544.1.S1_at		hypothetical protein predicted by Glimmer/Critica	8.57829	4.97198	8.54217	7.36415	1.82952	2.22417	1.78892	1.94753	1.55995	1.53977	1.48519	1.5283	5.41661	0.000386679	0.0499893	-5.83584	0.000240273	0.0302952	-0.41923	0.64986	0.912305	0.542648	0.185497	0.563023	1.15849	0.0113724	0.132865	-3.37735	1.91877e-06	0.000146424	Unknown function
Mtr.10700.1.S1_at		calcium-binding protein, putative	6.36349	4.19457	5.68249	5.41352	3.34989	2.03947	1.86659	2.41865	1.78527	2.821	2.80752	2.47126	2.99487	0.00189592	0.128232	-2.94225	0.00209815	0.130384	0.0526122	0.936419	0.989576	-0.421672	0.0420818	0.263373	0.134316	0.481192	0.779612	-2.54208	1.58887e-08	4.79619e-06	Cell cycle control, cell division, chromosome partitioning
Mtr.43769.1.S1_at		Uncharacterized glycosyltransferase At1g55740 EC=2.4.1.-;	7.4285	3.61824	5.36899	5.47191	2.39069	2.16989	1.6704	2.07699	1.94264	1.89997	1.61612	1.81957	3.39492	0.00406931	0.19843	-3.65234	0.00272781	0.154098	-0.257417	0.764772	0.950175	0.142559	0.466237	0.806995	0.0900327	0.643046	0.869109	-2.43857	3.28155e-08	7.88575e-06	Carbohydrate transport and metabolism
Mtr.22211.1.S1_at		hypothetical protein predicted by Glimmer/Critica	3.13793	6.18854	4.84536	4.72394	1.91112	2.1117	1.87195	1.96493	1.68387	2.00768	1.93732	1.87629	2.75902	0.00355636	0.18484	-2.84765	0.00299012	0.162581	-0.0886339	0.896321	0.982369	-0.74362	0.000655989	0.0148991	0.334116	0.0611641	0.314457	-2.20527	1.70424e-08	4.99676e-06	Unknown function
Mtr.16647.1.S1_at		Eukaryotic peptide chain release factor subunit 1-2 Short=Eukaryotic release factor 1-2; Short=eRF1-2; AltName: Full=Omnipotent suppressor protein 1 homolog 2; Short=SUP1 homolog 2;	3.72305	6.42681	5.94818	5.36601	1.8811	1.61229	1.75357	1.74899	1.36931	1.3906	1.76129	1.50707	3.61703	0.000540282	0.0611966	-3.85894	0.000359874	0.0396865	-0.241917	0.709306	0.932182	-0.944253	0.0118295	0.116992	-0.567523	0.0990751	0.395359	-1.67605	0.000214935	0.0053518	Translation, ribosomal structure and biogenesis
Mtr.4325.1.S1_at		hypothetical protein predicted by Glimmer/Critica	5.30854	3.97865	2.67932	3.98884	1.7318	1.69851	1.76212	1.73081	1.3906	1.84527	1.59477	1.61021	2.25802	0.00480857	0.211361	-2.37862	0.00363935	0.182797	-0.120599	0.837879	0.969039	-0.0888107	0.704126	0.918011	0.0556953	0.811399	0.939651	-1.20008	0.000227649	0.0055755	Unknown function
Mtr.43583.1.S1_at		glycosyltransferase family 47	9.70836	7.28171	9.59347	8.86118	1.99711	1.98944	1.93524	1.97393	1.95391	2.00079	1.65608	1.87026	6.88725	4.81179e-06	0.00221697	-6.99092	4.32866e-06	0.00164753	-0.103671	0.865027	0.975551	0.972764	0.00446774	0.0597499	0.00451553	0.987245	0.996272	-1.095	0.00202805	0.0290701	Signal transduction mechanisms
Mtr.12229.1.S1_at		hypothetical protein predicted by Glimmer/Critica	6.50526	5.33759	4.10718	5.31668	1.65266	1.79085	2.09337	1.84562	2.23921	1.82832	1.3906	1.81938	3.47105	0.000319039	0.0440317	-3.4973	0.000304073	0.0353934	-0.0262489	0.963267	0.994748	-0.357549	0.112908	0.448718	-0.256105	0.243584	0.588378	-1.08741	0.000243937	0.00585048	Unknown function
Mtr.29741.1.S1_at		hypothetical protein predicted by Glimmer/Critica	4.65091	4.75539	5.15811	4.8548	2.2487	2.22417	2.42501	2.29929	2.13526	1.82881	2.9952	2.31976	2.55551	3.50864e-05	0.00918814	-2.53504	3.7068e-05	0.00803391	0.0204655	0.945742	0.991136	-0.74081	0.00347264	0.0501051	-0.705499	0.00475424	0.0801238	-0.977562	0.000459405	0.00952671	Unknown function
Mtr.30779.1.S1_s_at		hypothetical protein predicted by Glimmer/Critica	5.14369	5.69027	4.36665	5.06687	1.68326	1.70812	2.02515	1.80551	1.55404	1.54975	1.66805	1.59062	3.26136	8.22662e-06	0.00313112	-3.47625	5.24711e-06	0.00186937	-0.214893	0.497153	0.85366	-0.359986	0.165212	0.535485	-0.66603	0.0184414	0.172969	-0.969467	0.00192907	0.0280717	Unknown function
Mtr.6737.1.S1_s_at		Homeobox protein knotted-1-like 3 AltName: Full=KNAP3;	4.6922	5.72023	5.72537	5.37926	1.79911	1.67491	1.75129	1.74177	1.48371	1.6704	1.39758	1.51723	3.6375	1.64285e-06	0.000967984	-3.86204	1.06878e-06	0.000584756	-0.22454	0.427595	0.823694	-0.562546	0.150457	0.514577	0.434696	0.257887	0.602186	-0.901147	0.0303363	0.195459	Transcription
Mtr.29823.1.S1_at		hypothetical protein predicted by Glimmer/Critica	6.22055	5.88951	5.6857	5.93192	1.94687	1.75737	1.6704	1.79155	1.77926	1.8179	1.3133	1.63682	4.14037	4.60797e-08	9.41224e-05	-4.2951	3.52206e-08	6.74453e-05	-0.154729	0.431668	0.825013	-0.874356	0.00134379	0.0250898	-0.00470674	0.982363	0.994913	-0.820982	0.00210528	0.0299321	Unknown function
Mtr.40703.1.S1_at		expressed protein	6.50037	7.07642	6.51706	6.69795	1.85201	2.08019	2.11469	2.01563	2.32833	2.02605	1.84762	2.06733	4.68232	2.47061e-08	6.58236e-05	-4.63061	2.68027e-08	5.6635e-05	0.0517031	0.796384	0.959335	-0.142955	0.536045	0.845604	-0.383104	0.114102	0.422067	-0.816466	0.00357796	0.044177	Unknown function
Mtr.27870.1.S1_at		hypothetical protein predicted by Glimmer/Critica	8.52261	9.06821	4.98231	7.52437	2.20795	1.87985	2.13271	2.0735	1.78314	1.44435	1.62446	1.61732	5.45087	0.000565644	0.0626791	-5.90706	0.000341545	0.0384728	-0.456184	0.644222	0.909941	0.167045	0.561791	0.858489	0.0265456	0.925998	0.978859	-0.742302	0.0215927	0.156885	Unknown function
Mtr.27688.1.S1_at		hypothetical protein predicted by Glimmer/Critica	5.63021	4.02833	5.50658	5.05504	3.18901	1.80787	1.96119	2.31935	2.8919	1.80787	1.64078	2.11351	2.73569	0.00178911	0.124441	-2.94153	0.00116996	0.0891701	-0.205841	0.731031	0.940114	-0.886327	0.00013203	0.00443317	-0.68436	0.00106719	0.0317298	-0.696226	0.000938135	0.0163734	Unknown function
Msa.1794.1.S1_at		heavy-metal-associated domain-containing protein	5.36163	2.71773	3.58659	3.88865	1.46871	1.5214	1.37984	1.45665	1.70699	1.99385	1.63393	1.77826	2.432	0.00360986	0.186818	-2.11039	0.00757528	0.283048	0.321612	0.596164	0.893306	-0.113662	0.459131	0.803227	0.355938	0.0343483	0.239317	-0.676762	0.000720457	0.0134803	Inorganic ion transport and metabolism
Mtr.35042.1.S1_at		hypothetical protein predicted by Glimmer/Critica	3.51102	5.27547	5.25267	4.67972	3.36361	1.88621	1.82928	2.3597	2.15638	2.62809	2.16902	2.31783	2.32002	0.00462348	0.209002	-2.36189	0.00420328	0.200599	-0.0418735	0.944392	0.990892	0.0365103	0.865387	0.967824	-0.188078	0.390118	0.716875	-0.641007	0.0106174	0.096616	Unknown function
Mtr.17288.1.S1_at		Metal transporter Nramp1 Short=AtNramp1;	4.39673	4.6373	4.97991	4.67131	1.5091	1.5214	1.86659	1.63236	1.94384	1.73011	1.79743	1.82379	3.03895	2.23325e-07	0.000258205	-2.84752	3.58148e-07	0.000292505	0.191426	0.294126	0.768753	-0.836423	0.00220905	0.0362038	-0.197544	0.374287	0.705081	-0.619358	0.0138558	0.116134	Inorganic ion transport and metabolism
Mtr.37930.1.S1_at		serine carboxypeptidase S10 family protein	4.7913	4.76717	7.07298	5.54382	1.85417	4.013	1.60893	2.49203	2.34532	1.56833	1.68721	1.86695	3.05179	0.00651358	0.24294	-3.67686	0.00239199	0.141183	-0.625078	0.467037	0.839397	0.424253	0.00579686	0.071936	0.466234	0.0031745	0.0627997	-0.618415	0.000395115	0.00850434	Posttranslational modification, protein turnover, chaperones
Mtr.13494.1.S1_at		hypothetical protein predicted by Glimmer/Critica	6.96149	4.72491	4.19316	5.29319	2.05467	1.93625	1.94865	1.97986	1.61092	1.93487	1.61005	1.71861	3.31333	0.000988625	0.0880979	-3.57457	0.000622853	0.0573081	-0.261241	0.690762	0.926294	0.600822	0.0875598	0.394754	0.528271	0.127712	0.444705	-0.607632	0.0844519	0.364825	Unknown function
Mtr.51005.1.S1_at		Actin-related protein 2/3 complex subunit 4 AltName: Full=Arp2/3 complex 20 kDa subunit; Short=p20-ARC;	2.82943	4.51476	5.43031	4.25817	1.98304	2.67932	1.94958	2.20398	2.10076	1.93568	1.7159	1.91745	2.05418	0.00971568	0.287751	-2.34072	0.00502053	0.222978	-0.286536	0.643873	0.909764	-0.602368	0.0752963	0.363938	0.406661	0.212601	0.557266	-0.578669	0.0859279	0.368474	Cytoskeleton
Mtr.41067.1.S1_at		short-chain dehydrogenase/reductase family protein	3.7216	6.40915	5.72889	5.28655	1.92988	2.0049	2.08656	2.00712	1.47198	2.15692	2.15692	1.92861	3.27943	0.000938502	0.0859634	-3.35794	0.000813334	0.068871	-0.0785104	0.90253	0.983988	0.0385925	0.80757	0.951051	0.241483	0.145856	0.472813	-0.574728	0.00316331	0.0403164	Secondary metabolites biosynthesis, transport and catabolism
Mtr.27063.1.S1_at		hypothetical protein predicted by Glimmer/Critica	5.68958	6.21957	5.35505	5.75473	2.40252	2.56442	2.30606	2.42434	2.32494	2.38971	2.09822	2.27095	3.3304	5.92017e-07	0.000508077	-3.48378	4.27465e-07	0.000319441	-0.153381	0.492716	0.851385	0.990051	0.000130545	0.00439776	0.522698	0.0122641	0.138256	-0.493864	0.0165353	0.131272	Unknown function
Mtr.8380.1.S1_at		KH domain protein	4.70065	5.59681	5.6611	5.31952	1.8923	1.70812	2.17079	1.92373	2.34309	2.7422	2.03961	2.37497	3.39579	5.50282e-06	0.00242591	-2.94455	1.49561e-05	0.00415962	0.451232	0.16889	0.741355	-0.659595	0.0588307	0.319001	-0.168092	0.603375	0.848836	-0.403892	0.224486	0.599524	Unknown function
Mtr.1468.1.S1_at		hypothetical protein predicted by Glimmer/Critica	5.50954	2.90331	4.87644	4.42976	1.99837	1.87941	1.72815	1.86865	1.94384	1.71921	1.6704	1.77782	2.56112	0.00283798	0.164737	-2.65195	0.00233476	0.138983	-0.0908301	0.880879	0.978562	0.0426283	0.811265	0.952002	0.726267	0.00142546	0.0381772	-0.389563	0.0461911	0.254587	Unknown function
Mtr.32904.1.S1_s_at		hypothetical protein predicted by Glimmer/Critica	6.6264	6.84374	5.97709	6.48241	1.49359	1.5214	1.87689	1.63063	1.67386	1.78314	1.43837	1.63179	4.85178	7.38359e-08	0.000122284	-4.85062	7.39651e-08	0.000107915	0.00116042	0.996151	0.999921	-0.320253	0.336818	0.718947	-0.310175	0.351641	0.688255	-0.387265	0.24979	0.627949	Unknown function
Mtr.11078.1.S1_at		Multiple RNA-binding domain-containing protein 1 AltName: Full=RNA-binding protein 19 homolog; AltName: Full=RNA-binding motif protein 19 homolog;	6.13916	6.73382	6.68904	6.52067	2.25755	1.64403	1.61351	1.83836	2.15638	2.2914	1.9939	2.14723	4.68231	7.82548e-08	0.000124014	-4.37344	1.28768e-07	0.000151744	0.308866	0.212175	0.749486	0.241113	0.1772	0.552344	-0.199418	0.258447	0.602836	-0.371412	0.0477778	0.260245	Unknown function
Mtr.9605.1.S1_at		Mitogen-activated protein kinase kinase kinase 12 EC=2.7.11.25; AltName: Full=Mixed lineage kinase; AltName: Full=Leucine-zipper protein kinase; Short=ZPK; AltName: Full=Dual leucine zipper bearing kinase; Short=DLK; AltName: Full=MAPK-upstream kinase; Sh	3.92836	3.89757	5.56856	4.46483	2.31696	1.96469	1.6704	1.98401	2.1269	2.17712	2.2787	2.19424	2.48081	0.00058259	0.0638639	-2.27059	0.000999611	0.0799095	0.210226	0.641699	0.909125	-0.0527124	0.806983	0.950834	0.418209	0.0715985	0.339806	-0.360897	0.113653	0.428317	Signal transduction mechanisms
Mtr.9762.1.S1_at		hypothetical protein predicted by Glimmer/Critica	5.99694	3.18909	4.36642	4.51748	1.2871	1.44061	1.6704	1.46604	2.44543	2.14858	1.77421	2.12274	3.05144	0.00148689	0.111719	-2.39474	0.00567473	0.239591	0.656701	0.324925	0.779469	-0.731957	0.0323198	0.225569	-0.755509	0.0280573	0.215883	-0.356455	0.260054	0.638266	Unknown function
Mtr.41182.1.S1_at		Ras-related protein RGP1 AltName: Full=GTP-binding regulatory protein RGP1;	4.58797	6.09745	5.29121	5.32554	1.7959	2.7916	1.59766	2.06172	2.00877	1.9102	2.25673	2.05856	3.26382	9.56853e-05	0.01927	-3.26698	9.50713e-05	0.0153714	-0.00315696	0.994346	0.99949	-0.326653	0.0244153	0.188553	-0.188228	0.162829	0.495399	-0.33525	0.021572	0.156808	Intracellular trafficking, secretion, and vesicular transport
Mtr.844.1.S1_at		hypothetical protein predicted by Glimmer/Critica	5.16802	4.68774	3.12131	4.32569	2.28122	1.89963	1.54455	1.90847	1.89073	2.02605	1.85162	1.9228	2.41722	0.00134843	0.105664	-2.40289	0.00139639	0.100314	0.0143293	0.977224	0.99672	0.568465	0.196666	0.576755	-0.317173	0.459908	0.76545	-0.326407	0.447271	0.789764	Unknown function
Mtr.48889.1.S1_at		Uncharacterized protein At5g01610	8.83057	5.9059	5.64971	6.79539	1.69055	1.63355	1.6484	1.6575	1.69187	1.85245	1.59499	1.7131	5.13789	0.000191867	0.0313526	-5.08229	0.000205917	0.0270196	0.0556033	0.943146	0.990665	-0.285245	0.0806892	0.377435	0.102471	0.505261	0.794554	-0.291755	0.0748405	0.341233	Unknown function
Mtr.38155.1.S1_at		expressed protein	6.74332	5.59163	5.73869	6.02455	2.17712	1.64905	2.06735	1.96451	1.58392	2.26224	1.8292	1.89179	4.06004	3.41796e-06	0.0017575	-4.13276	3.01253e-06	0.00123894	-0.0727193	0.832009	0.967878	-0.434324	0.000684255	0.0153589	-0.242007	0.025742	0.206901	-0.277508	0.0129871	0.111086	Unknown function
Mtr.13831.1.S1_at		expressed protein	7.27674	4.78321	6.16007	6.07334	2.42849	2.06892	2.14267	2.21336	2.99381	2.73063	1.94384	2.55609	3.85998	0.000241369	0.0366105	-3.51725	0.000436219	0.0445511	0.342728	0.576456	0.886156	-0.152151	0.210808	0.593765	0.152813	0.208963	0.553125	-0.270038	0.0373647	0.223053	Unknown function
Mtr.10636.1.S1_at		Myb-related protein Myb4 AltName: Full=OsMyb4; AltName: Full=Transcription factor RLTR1;	7.84577	2.65197	5.56116	5.35297	1.83736	1.69124	1.66249	1.73036	1.67032	1.47239	1.49511	1.54594	3.6226	0.0125554	0.313908	-3.80703	0.00991354	0.326603	-0.184423	0.872128	0.97707	-0.498193	0.00808083	0.0913106	-0.103998	0.51818	0.801722	-0.2663	0.114587	0.429788	Transcription
Mtr.26873.1.S1_at		hypothetical protein predicted by Glimmer/Critica	8.86403	6.99447	9.79387	8.55079	2.54394	1.93537	2.46352	2.31428	2.60436	2.49759	2.41048	2.50414	6.23651	1.45961e-05	0.00480869	-6.04665	1.80922e-05	0.00471768	0.189863	0.76958	0.951364	0.615313	0.0245547	0.189099	0.592787	0.0291478	0.219988	-0.25896	0.299012	0.677665	Unknown function
Mtr.10585.1.S1_at		ribose 5-phosphate isomerase-related	6.18379	5.74966	4.75088	5.56144	1.87856	2.10674	1.80935	1.93155	2.46938	2.07746	2.30648	2.28444	3.62989	8.18962e-06	0.00313112	-3.277	1.67303e-05	0.00453628	0.352893	0.32502	0.779536	-0.677055	0.0199545	0.166134	-0.483121	0.0791838	0.357185	-0.231006	0.376141	0.741099	Carbohydrate transport and metabolism
Mtr.41662.1.S1_at		Glutamate receptor 3.3 AltName: Full=Ligand-gated ion channel 3.3; Flags: Precursor;	6.23603	5.50284	5.43068	5.72318	2.59203	1.70812	2.55152	2.28389	2.25673	1.33843	2.09659	1.89725	3.43929	1.86659e-05	0.00574717	-3.82593	8.87986e-06	0.00280484	-0.386639	0.312745	0.775644	-0.210963	0.097925	0.418521	-0.142196	0.249136	0.593403	-0.223927	0.0811076	0.356243	Inorganic ion transport and metabolism
Mtr.13204.1.S1_at		glutamine-fructose-6-phosphate transaminase (isomerizing), putative glutamine-fructose-6-phosphate transaminase (isomerizing), putative	4.49972	4.77119	5.54952	4.94014	2.2278	1.91184	2.34771	2.16245	2.53183	2.52216	1.90425	2.31941	2.77769	2.40675e-05	0.00695665	-2.62073	3.58779e-05	0.00783699	0.156964	0.615083	0.900104	-0.402895	0.00200476	0.03351	-0.400529	0.00208892	0.0489879	-0.221105	0.0509408	0.270592	Cell wall/membrane/envelope biogenesis
Mtr.30519.1.S1_at		oxidoreductase family protein	5.98205	6.49132	5.41527	5.96288	1.73285	1.96828	2.68387	2.12833	2.92604	1.55634	2.17187	2.21808	3.83455	3.1553e-05	0.00867043	-3.7448	3.7103e-05	0.00803391	0.0897526	0.840109	0.969217	0.0667433	0.648918	0.896773	0.00245947	0.986553	0.996045	-0.217154	0.155226	0.503474	Energy production and conversion
Mtr.2228.1.S1_at		pleckstrin homology (PH) domain-containing protein / lipid-binding START domain-containing protein	5.86411	2.95932	6.12815	4.98386	2.08206	1.61306	1.77153	1.82222	1.91066	1.5021	1.91448	1.77575	3.16164	0.00376984	0.191074	-3.20811	0.00348264	0.178735	-0.0464689	0.952944	0.992834	-0.125722	0.390758	0.759131	-0.354692	0.0277876	0.215039	-0.21064	0.161986	0.514267	Unknown function
Mtr.38248.1.S1_at		hypothetical protein	3.72489	6.27512	5.5226	5.1742	2.31696	3.35479	1.62229	2.43135	2.36977	2.34462	2.39787	2.37075	2.74286	0.00407527	0.19843	-2.80345	0.00362167	0.182761	-0.0605929	0.930347	0.988428	-0.59151	7.95418e-05	0.00298479	-0.498922	0.000340826	0.0150686	-0.204123	0.0637695	0.310305	Unknown function
Mtr.15850.1.S1_at		hypothetical protein predicted by Glimmer/Critica	4.59784	4.06555	4.32872	4.3307	2.04946	1.80787	1.80169	1.88634	1.59387	1.94436	1.5214	1.68654	2.44436	1.15167e-06	0.000781071	-2.64416	6.53943e-07	0.000400723	-0.199797	0.279141	0.761631	-0.0508988	0.780309	0.94269	-0.156288	0.398528	0.723146	-0.192382	0.30254	0.681107	Unknown function
Mtr.4583.1.S1_at		hypothetical protein predicted by Glimmer/Critica	9.24936	8.06125	8.81107	8.70723	2.00007	2.36243	1.86048	2.07433	1.96457	1.81985	2.17711	1.98718	6.6329	4.17396e-08	9.13471e-05	-6.72005	3.79335e-08	6.81048e-05	-0.0871471	0.775132	0.952734	0.981165	0.000872494	0.0184216	-0.290652	0.213225	0.558014	-0.181199	0.428092	0.777703	Unknown function
Mtr.32098.1.S1_at		hypothetical protein similar to Drosophila melanogaster chromosome 3L, CG10171 gene product	8.03311	4.90582	7.12763	6.68885	3.2604	1.97083	2.22369	2.48497	1.71278	2.46074	1.6704	1.94797	4.20388	0.000760714	0.0759476	-4.74088	0.000360091	0.0396865	-0.537001	0.505295	0.856882	-0.14025	0.198394	0.579437	0.0286889	0.785088	0.928349	-0.179846	0.106642	0.414355	Unknown function
Mtr.38359.1.S1_at		Putative DNA-binding protein ESCAROLA	5.81201	5.04536	7.55873	6.1387	2.50869	2.68559	2.53941	2.57789	1.95007	2.68559	1.8292	2.15495	3.5608	0.000396097	0.050782	-3.98374	0.000192951	0.0257036	-0.422941	0.491826	0.851005	-0.251413	0.284369	0.673764	-0.367102	0.128078	0.445264	-0.178425	0.441668	0.786148	Unknown function
Mtr.43749.1.S1_at		Monoglyceride lipase Short=MGL; EC=3.1.1.23;	4.13985	3.37761	4.53507	4.01751	1.65068	1.82481	1.5924	1.6893	3.41977	1.93948	1.3906	2.24995	2.32821	0.00239146	0.148174	-1.76756	0.0101388	0.329421	0.560652	0.311562	0.775315	-0.467968	0.0263735	0.198332	-0.238973	0.21915	0.564213	-0.172076	0.368613	0.735817	Lipid transport and metabolism
Mtr.35284.1.S1_at		hypothetical protein predicted by Glimmer/Critica	8.01675	3.72222	4.09429	5.27775	1.93537	1.31264	1.6817	1.64324	1.69702	1.80598	1.43372	1.64558	3.63452	0.00843491	0.271802	-3.63218	0.00846181	0.300879	0.00234033	0.998234	0.999982	-0.258251	0.235333	0.622955	-0.206025	0.33836	0.677987	-0.16535	0.438965	0.784172	Unknown function
Mtr.37313.1.S1_at		Luminal-binding protein Short=BiP; AltName: Full=78 kDa glucose-regulated protein homolog; AltName: Full=GRP 78; Flags: Precursor;	5.35239	2.95567	5.40657	4.57155	1.85976	2.99567	1.81352	2.22298	1.93167	1.79282	2.45588	2.06012	2.34856	0.00951011	0.286088	-2.51142	0.00681429	0.266645	-0.162861	0.816417	0.963984	0.218924	0.467318	0.807612	0.592961	0.0653659	0.325861	-0.150435	0.615264	0.879208	Posttranslational modification, protein turnover, chaperones
Mtr.34631.1.S1_at		diacylglycerol kinase, putative	5.00699	5.39283	5.70226	5.36736	2.16476	2.22417	1.5214	1.97011	1.7731	2.02605	2.10647	1.96854	3.39725	1.28452e-06	0.000837369	-3.39882	1.28026e-06	0.00067631	-0.00157074	0.994982	0.999675	-0.0603156	0.649323	0.897063	0.0523573	0.692727	0.891766	-0.148941	0.272323	0.650506	Unknown function
Msa.3060.1.S1_at		Acyl-CoA-binding protein Short=ACBP;	4.85041	4.82952	4.9692	4.88304	2.81056	1.51181	2.46352	2.26197	2.25673	2.5444	2.07916	2.29343	2.62107	4.54807e-05	0.0110594	-2.58961	4.9366e-05	0.00974623	0.0314598	0.921797	0.987793	0.0574279	0.612472	0.88096	0.187521	0.115871	0.425005	-0.130549	0.260398	0.638471	Lipid transport and metabolism
Mtr.38510.1.S1_at		24 kDa vacuolar protein, putative	7.92029	3.36925	6.17128	5.82028	1.89328	2.17521	1.94111	2.0032	1.89489	2.08154	1.66652	1.88098	3.81707	0.00533402	0.222414	-3.9393	0.00451813	0.209649	-0.122223	0.904178	0.984287	0.0817605	0.58437	0.86884	-0.257905	0.102201	0.400692	-0.11729	0.435814	0.782358	Posttranslational modification, protein turnover, chaperones
Mtr.38503.1.S1_at		hypothetical protein predicted by Glimmer/Critica	6.65327	3.8916	3.67485	4.73991	1.75389	1.87524	1.7132	1.78078	1.88074	2.09982	2.07916	2.01991	2.95913	0.00367872	0.188743	-2.72	0.00575047	0.240859	0.239129	0.745383	0.944991	-0.193904	0.442853	0.793417	0.137043	0.585117	0.839415	-0.114409	0.647901	0.893746	Unknown function
Mtr.31681.1.S1_at		glycosyl hydrolase family 81 protein	5.37702	7.09683	6.1927	6.22218	1.83895	1.69278	2.08808	1.87327	1.37527	1.76089	1.83154	1.6559	4.34891	7.14367e-06	0.00291761	-4.56629	5.06355e-06	0.00184421	-0.217372	0.596855	0.893501	0.933855	0.0143216	0.133292	0.463675	0.179272	0.517296	-0.114336	0.730774	0.923401	Carbohydrate transport and metabolism
Mtr.37516.1.S1_at		Probable signal peptidase complex subunit 2 EC=3.4.-.-; AltName: Full=Microsomal signal peptidase 25 kDa subunit; Short=SPase 25 kDa subunit;	7.37736	7.00527	6.58678	6.9898	2.10069	2.04217	2.28341	2.14209	2.29688	2.5732	1.99212	2.2874	4.84771	5.53396e-08	0.00010939	-4.7024	6.91342e-08	0.000103327	0.145308	0.535046	0.869079	0.263759	0.0328148	0.228088	0.444217	0.00164144	0.0418403	-0.103082	0.36293	0.732064	Signal transduction mechanisms
Mtr.33790.1.S1_s_at		hypothetical protein predicted by Glimmer/Critica	5.69245	2.54273	5.48948	4.57488	1.73285	1.62941	1.56063	1.64096	1.63787	1.74874	1.64551	1.67738	2.93392	0.00522372	0.220151	-2.89751	0.0055752	0.237743	0.0364164	0.962614	0.994722	-0.0178054	0.897075	0.975894	0.0884756	0.524008	0.804549	-0.0952159	0.493502	0.817949	Unknown function
Mtr.4140.1.S1_at		expressed protein	4.9416	4.5889	5.35072	4.96041	2.04309	1.87013	1.6704	1.86121	2.70598	2.82531	1.47807	2.33645	3.0992	4.77531e-05	0.0114305	-2.62395	0.000145252	0.0207477	0.475247	0.236383	0.753911	-0.180092	0.484735	0.817768	0.272319	0.297277	0.642179	-0.0927069	0.71692	0.919046	Unknown function
Mtr.33702.1.S1_at		Mitogen-activated protein kinase 16 Short=MAP kinase 16; Short=AtMPK16; EC=2.7.11.24;	5.04499	5.40424	4.66269	5.03731	2.0332	2.22417	2.39135	2.21624	1.7766	2.1258	2.22417	2.04219	2.82107	1.80296e-06	0.00104228	-2.99512	1.17363e-06	0.000630854	-0.174052	0.433554	0.826055	0.0500158	0.698035	0.915916	0.115583	0.376747	0.706759	-0.088114	0.4973	0.820217	Signal transduction mechanisms
Mtr.40941.1.S1_at		expressed protein	4.95698	3.8333	5.85357	4.88128	3.97261	1.73531	1.6704	2.45944	1.40934	1.72015	1.92582	1.6851	2.42184	0.0105522	0.297641	-3.19618	0.00247888	0.144393	-0.774336	0.31171	0.775315	-0.338097	0.211038	0.593955	-0.594742	0.0388741	0.253766	-0.0764913	0.769815	0.93594	Intracellular trafficking, secretion, and vesicular transport
Msa.1644.1.S1_at		AhpC/TSA-family protein	6.65981	4.58363	6.50179	5.91508	2.31249	2.31249	2.68387	2.43628	2.34392	2.69738	2.15638	2.39923	3.4788	0.00020452	0.0324679	-3.51585	0.000190917	0.025488	-0.0370543	0.944588	0.990892	0.000422208	0.998434	0.999663	0.31014	0.167465	0.502486	-0.0725368	0.736654	0.925349	Posttranslational modification, protein turnover, chaperones
Mtr.10551.1.S1_at		CDP-diacylglycerol--inositol 3-phosphatidyltransferase / phosphatidylinositol synthase (PIS1)	5.88107	5.01224	4.1471	5.01347	2.32263	1.61215	2.57204	2.16894	2.58551	2.61711	2.0202	2.40761	2.84453	0.000317794	0.0439589	-2.60586	0.000551554	0.0529751	0.238669	0.612392	0.899399	-0.00730896	0.940864	0.9853	-0.0603854	0.543251	0.816156	-0.0587975	0.553736	0.850596	Lipid transport and metabolism
Mtr.38154.1.S1_at		hypothetical protein	5.16949	3.31235	4.82535	4.43573	2.17712	1.99612	1.6784	1.95055	1.77926	2.26074	1.7158	1.9186	2.48518	0.0007711	0.0764587	-2.51713	0.000713215	0.063248	-0.0319511	0.945817	0.99116	-0.49416	0.00942477	0.101321	-0.621406	0.0022255	0.0510155	-0.0505648	0.756104	0.931195	RNA processing and modification
Msa.3137.1.S1_at		malate dehydrogenase	6.00653	5.08976	6.79401	5.96344	1.57969	2.14611	1.23832	1.65471	1.60581	1.49457	2.59391	1.8981	4.30873	3.40064e-05	0.00913966	-4.06533	5.0529e-05	0.00979848	0.243395	0.632372	0.9055	0.221609	0.107755	0.438873	0.252135	0.0715597	0.339806	-0.0471023	0.717654	0.919323	Energy production and conversion
Mtr.23666.1.S1_at		hypothetical protein predicted by Glimmer/Critica	5.96615	3.26962	5.93717	5.05765	1.80182	2.31521	2.41597	2.17767	1.7148	2.18005	1.65056	1.84847	2.87998	0.00352466	0.184542	-3.20917	0.00192424	0.123341	-0.329193	0.644667	0.910079	-0.270024	0.36584	0.74211	0.296979	0.321752	0.664038	-0.0459907	0.875402	0.967061	Unknown function
Mtr.10059.1.S1_at		protein kinase, putative	3.10399	4.93971	6.07181	4.70517	1.53635	2.05737	1.6704	1.75471	1.61005	1.8083	1.99606	1.8048	2.95046	0.00236989	0.147584	-2.90037	0.00260919	0.149987	0.050096	0.940901	0.990246	0.319026	0.0377724	0.247649	0.453115	0.00628157	0.094044	-0.0417743	0.764223	0.934136	Signal transduction mechanisms
Mtr.38236.1.S1_at		Myb-like protein G	5.95411	3.78712	5.69649	5.14591	1.61989	1.80143	1.65014	1.69049	1.61005	2.67932	1.57138	1.95358	3.45542	0.000420343	0.0527823	-3.19233	0.000687604	0.0614213	0.263096	0.65929	0.915887	-0.235675	0.423567	0.781363	0.0809676	0.780674	0.927055	-0.0345531	0.90528	0.975557	Transcription
Mtr.17748.1.S1_at		Copper transporter 1	6.35256	4.86386	5.09575	5.43739	2.36847	2.66757	2.46352	2.49986	2.2505	2.93122	2.54053	2.57409	2.93753	8.33305e-05	0.0175475	-2.8633	9.88395e-05	0.0158138	0.0742279	0.850291	0.972019	-0.635335	0.157761	0.524783	-0.694253	0.125712	0.441482	-0.0189169	0.964895	0.99052	Inorganic ion transport and metabolism
Mtr.51595.1.S1_at		expressed protein	4.96728	6.34967	3.93748	5.08481	2.78496	2.05219	2.12924	2.32213	1.47198	2.21239	2.28757	1.99065	2.76268	0.0016942	0.119743	-3.09416	0.000865758	0.071595	-0.331483	0.582504	0.888397	-0.0204975	0.932262	0.982968	-0.375841	0.138162	0.46131	-0.0141985	0.953045	0.987704	Unknown function
Mtr.49629.1.S1_at		expressed protein	5.26135	5.40707	5.14435	5.27092	2.71355	2.80297	2.13025	2.54892	2.22568	1.96367	1.77926	1.98954	2.722	1.61653e-06	0.000961728	-3.28139	4.20479e-07	0.000319441	-0.559387	0.0250049	0.662067	0.0250144	0.827971	0.956384	0.0343589	0.765548	0.921564	-0.0106113	0.92649	0.980179	Unknown function
Mtr.9688.1.S1_at		F-box/LRR-repeat protein At5g49980 AltName: Full=Transport inhibitor response 1-like protein; Short=TIR1-like protein;	7.07141	2.83748	5.34099	5.08329	1.84919	1.86087	2.06839	1.92615	2.19253	2.07916	2.19253	2.15474	3.15714	0.00932321	0.283634	-2.92855	0.0133305	0.372828	0.228587	0.807744	0.962243	-0.287583	0.227989	0.614292	-0.53543	0.0361171	0.245085	-0.0103613	0.964198	0.990364	Unknown function
Mtr.26801.1.S1_a_at		hypothetical protein predicted by Glimmer/Critica	5.72482	5.37438	5.32886	5.47602	2.69307	1.84184	1.54196	2.02562	3.05552	1.81581	2.06541	2.31225	3.45039	3.46665e-05	0.00916356	-3.16377	6.24704e-05	0.0115303	0.286621	0.486966	0.848962	-0.210769	0.112011	0.446887	-0.59255	0.000453566	0.0180713	-0.00731837	0.953389	0.987773	Unknown function
Mtr.43405.1.S1_at		auxin-responsive family protein	8.60144	8.86484	9.72173	9.06267	1.58307	1.36788	1.61295	1.5213	1.69916	1.43382	1.77926	1.63741	7.54137	9.40808e-09	3.39123e-05	-7.42526	1.05453e-08	3.0171e-05	0.116113	0.682651	0.923596	-0.165527	0.5333	0.844194	0.458161	0.101797	0.399756	0.00442168	0.986606	0.996444	Signal transduction mechanisms
Mtr.16220.1.S1_at		ADP-ribosylation factor 3 Short=AtARF3; AltName: Full=Protein ARF-LIKE 1; Short=AtARL1;	5.11773	3.0366	5.18942	4.44791	1.64784	1.64336	1.94284	1.74468	1.81716	1.94284	1.61005	1.79002	2.70324	0.00119574	0.0985627	-2.6579	0.00132152	0.0970779	0.0453395	0.934316	0.989304	-0.0250927	0.93061	0.982595	-0.333819	0.260223	0.604333	0.00580767	0.983918	0.995708	Intracellular trafficking, secretion, and vesicular transport
Mtr.9263.1.S1_at		glycine--tRNA ligase	5.16934	2.74857	5.3408	4.41957	1.66575	1.60649	1.51355	1.59527	1.69514	1.53977	1.51994	1.58495	2.8243	0.00225378	0.142232	-2.83462	0.0022077	0.134343	-0.0103136	0.987162	0.998327	0.340132	0.0622024	0.328701	0.20208	0.244467	0.589225	0.00702377	0.966728	0.991135	Unknown function
Mtr.30771.1.S1_at		dynein light chain	6.10562	3.13223	5.13123	4.78969	2.84851	2.01496	2.03405	2.29917	1.53977	2.2224	1.84802	1.87007	2.49052	0.00791362	0.26398	-2.91963	0.00344885	0.17807	-0.429109	0.553567	0.877497	-0.38846	0.113755	0.450418	0.0200722	0.931063	0.980321	0.00915778	0.968513	0.991551	Cell motility
Mtr.9490.1.S1_at		glycosyl hydrolase family 38 (alpha-mannosidase)	5.13152	3.15345	5.18441	4.48979	2.12488	1.93537	1.77629	1.94551	1.53163	2.48124	1.73006	1.91431	2.54428	0.00192851	0.12972	-2.57548	0.001798	0.118343	-0.031203	0.955716	0.993257	-0.263638	0.0900318	0.401205	-0.438632	0.00996405	0.123051	0.00967891	0.947011	0.985961	Carbohydrate transport and metabolism
Mtr.6898.1.S1_at		Mitogen-activated protein kinase kinase kinase 12 EC=2.7.11.25; AltName: Full=Mixed lineage kinase; AltName: Full=Leucine-zipper protein kinase; Short=ZPK; AltName: Full=Dual leucine zipper bearing kinase; Short=DLK; AltName: Full=MAPK-upstream kinase; Sh	6.78795	6.20439	7.1598	6.71738	2.04572	2.05462	2.11831	2.07289	2.35242	2.35242	1.87467	2.19317	4.64449	1.42891e-07	0.0001863	-4.52421	1.7298e-07	0.000189284	0.12028	0.635945	0.90685	0.217723	0.178759	0.554381	0.324558	0.05502	0.298946	0.0184524	0.905517	0.975584	Signal transduction mechanisms
Mtr.36574.1.S1_at		hypothetical protein predicted by Glimmer/Critica	6.90911	4.72835	3.70793	5.11513	2.31696	1.86434	2.13206	2.10445	2.04309	1.98194	1.88735	1.97079	3.01067	0.00319608	0.174531	-3.14434	0.00251094	0.145821	-0.133661	0.854385	0.973096	0.0132484	0.966013	0.992543	0.505874	0.123253	0.437761	0.050728	0.87047	0.965897	Unknown function
Mtr.41170.1.S1_at		protein kinase, putative	4.76577	4.37858	6.22874	5.12437	2.66711	2.35742	1.86659	2.29704	2.6272	2.38095	1.80624	2.27146	2.82732	0.000525326	0.0601699	-2.8529	0.000496654	0.0493258	-0.0255785	0.959405	0.994058	-0.164633	0.164658	0.534648	-0.230159	0.0611222	0.314357	0.0557129	0.625044	0.883976	Signal transduction mechanisms
Mtr.40337.1.S1_at		20S proteasome beta subunit D (PBD1) (PRGB)	5.34199	3.71089	5.78761	4.94683	1.68122	1.9797	2.21368	1.9582	1.72763	1.98089	1.94384	1.88412	2.98863	0.000364279	0.0482502	-3.06271	0.00031178	0.0358869	-0.0740834	0.882549	0.979155	-0.146219	0.223917	0.609462	-0.0873787	0.457916	0.764166	0.05886	0.614695	0.878806	Posttranslational modification, protein turnover, chaperones
Mtr.17721.1.S1_s_at		dipeptidyl peptidase IV	4.32444	3.53488	7.05139	4.97023	1.75785	2.21339	2.14888	2.04004	2.25673	2.10214	2.15056	2.16981	2.93019	0.00691476	0.249542	-2.80043	0.00867118	0.303804	0.129768	0.874259	0.977413	0.0131403	0.952137	0.988366	0.209005	0.349227	0.685969	0.0618615	0.777872	0.938571	Posttranslational modification, protein turnover, chaperones
Mtr.27595.1.S1_at		hypothetical protein predicted by Glimmer/Critica	5.53026	4.53373	5.48162	5.18187	1.92994	1.80787	2.164	1.96727	2.05231	2.31696	1.90414	2.09113	3.2146	4.50979e-06	0.00209357	-3.09074	5.95407e-06	0.00208238	0.123864	0.662413	0.916842	-0.15758	0.220136	0.604504	-0.0854683	0.495897	0.788614	0.0746521	0.551018	0.84912	Unknown function
Mtr.4035.1.S1_at		FtsJ-like methyltransferase family protein	5.03936	3.13901	3.64811	3.94216	1.87792	1.5214	1.92598	1.7751	1.58826	1.69521	1.5526	1.61202	2.16706	0.00130967	0.104091	-2.33014	0.000848648	0.070753	-0.163079	0.716962	0.934782	-0.415098	0.010878	0.111134	-0.530915	0.00236178	0.0526656	0.0765628	0.586923	0.865897	RNA processing and modification
Mtr.38847.1.S1_at		Syntaxin-132 Short=AtSYP132;	5.569	7.33217	6.25604	6.38574	2.83598	2.92974	1.59561	2.45377	2.23194	2.56602	2.31942	2.37246	3.93196	7.53367e-05	0.0161982	-4.01328	6.56571e-05	0.0119476	-0.081315	0.875339	0.977572	0.758852	0.0175819	0.152796	0.691692	0.0274533	0.213939	0.0823353	0.769325	0.935724	Intracellular trafficking, secretion, and vesicular transport
Mtr.35601.1.S1_at		similar to NADH dehydrogenase (ubiquinone) 1 alpha subcomplex, 2, 8kDa	6.15849	4.82868	5.93848	5.64188	2.27221	2.0022	2.46352	2.24598	2.92471	1.99823	2.07916	2.33403	3.39591	3.73752e-05	0.00962301	-3.30785	4.47006e-05	0.00910022	0.088052	0.827445	0.966647	-0.0142056	0.925452	0.981668	0.47069	0.00844453	0.111546	0.0847488	0.579249	0.862308	Energy production and conversion
Mtr.17484.1.S1_x_at		MIM protein	6.07169	3.80738	4.95288	4.94398	2.17712	2.42209	2.67468	2.42463	1.97948	2.46077	1.77322	2.07115	2.51936	0.00153814	0.113834	-2.87283	0.0007012	0.0625176	-0.353474	0.515202	0.861119	-0.0422687	0.750492	0.933563	-0.111474	0.407865	0.729945	0.0883538	0.509439	0.827696	Replication, recombination and repair
Mtr.8830.1.S1_at		Aspartic proteinase nepenthesin-1 EC=3.4.23.12; AltName: Full=Nepenthesin-I; Flags: Precursor;	7.25959	6.23374	7.09333	6.86222	1.73285	3.12408	1.53973	2.13222	1.62514	1.91008	2.56915	2.03479	4.73	1.70018e-05	0.00537172	-4.82743	1.47559e-05	0.00414776	-0.0974296	0.846003	0.970765	0.20853	0.58237	0.867859	-0.427467	0.269544	0.614452	0.0912398	0.80883	0.948497	Posttranslational modification, protein turnover, chaperones
Mtr.38777.1.S1_at		protein phosphatase 2A catalytic subunit	6.18634	2.76896	5.88642	4.94724	2.55844	2.06892	1.6704	2.09925	2.03372	2.14779	1.81679	1.99943	2.84799	0.0099938	0.29081	-2.94781	0.00844496	0.300879	-0.0998248	0.9074	0.984887	-0.0370542	0.841224	0.960006	-0.305359	0.118098	0.428849	0.0923144	0.619349	0.881304	Signal transduction mechanisms
Mtr.40898.1.S1_at		Transmembrane emp24 domain-containing protein 10 AltName: Full=21 kDa transmembrane-trafficking protein; AltName: Full=Transmembrane protein Tmp21; AltName: Full=Integral membrane protein p23; Flags: Precursor;	6.37029	4.24717	6.44977	5.68908	1.86884	1.89515	1.86659	1.87686	1.86654	2.32854	1.97463	2.05657	3.81222	0.000158156	0.0276899	-3.6325	0.000216595	0.0279421	0.179713	0.749814	0.946537	0.051821	0.728049	0.925352	-0.124927	0.407857	0.729945	0.0983864	0.512079	0.829025	Intracellular trafficking, secretion, and vesicular transport
Mtr.4594.1.S1_at		WD repeat-containing protein 13	6.77267	4.47139	4.57543	5.27316	1.79973	2.22139	1.24793	1.75635	1.53977	1.95988	2.22139	1.90702	3.51681	0.000553288	0.0619824	-3.36615	0.000724642	0.0638915	0.150663	0.81144	0.963133	-0.212584	0.128922	0.478928	-0.196632	0.157253	0.488012	0.0987943	0.462509	0.799492	Unknown function
Mtr.26815.1.S1_at		hypothetical protein predicted by Glimmer/Critica	7.00059	5.19756	6.521	6.23972	1.5005	1.53422	1.57767	1.53746	1.49317	1.30743	1.82362	1.54141	4.70225	6.10148e-06	0.00261459	-4.69831	6.13768e-06	0.00212488	0.00394112	0.992691	0.999049	0.448404	0.00199437	0.0333791	0.0770248	0.508609	0.796605	0.103642	0.377467	0.74184	Unknown function
Mtr.37865.1.S1_at		acyl-CoA:1-acylglycerol-3-phosphate acyltransferase, putative	8.24286	4.41494	8.09237	6.91672	2.07253	1.39405	1.93251	1.7997	1.77102	2.00178	2.16858	1.98046	5.11703	0.000778418	0.0769353	-4.93626	0.000967728	0.0784852	0.180765	0.852252	0.972657	0.14523	0.368002	0.743534	-0.142214	0.377684	0.707348	0.105824	0.508281	0.82693	Lipid transport and metabolism
Mtr.3681.1.S1_at		hypothetical protein predicted by Glimmer/Critica	5.74392	4.62111	2.51558	4.29354	1.71588	1.76277	1.6704	1.71635	2.48278	2.0544	3.17201	2.56973	2.57719	0.00917918	0.281621	-1.72381	0.0500495	0.586425	0.853378	0.283156	0.763281	-0.167091	0.364724	0.741131	-0.00136302	0.99399	0.998202	0.108377	0.552404	0.849889	Unknown function
Mtr.46541.1.S1_at		Cytochrome c oxidase polypeptide Vc EC=1.9.3.1; AltName: Full=Cytochrome c oxidase subunit 5c;	7.20202	7.22994	5.57126	6.66774	2.9418	1.98675	2.04996	2.32617	2.96793	2.52216	1.6579	2.38266	4.34157	6.82349e-05	0.0148801	-4.28508	7.45085e-05	0.0131739	0.0564905	0.920168	0.987649	-0.0734977	0.781394	0.943005	-0.216864	0.418952	0.737971	0.111895	0.673372	0.902946	Energy production and conversion
Mtr.27806.1.S1_at		hypothetical protein predicted by Glimmer/Critica	5.47392	5.18696	4.06829	4.90972	2.31854	2.09585	1.60833	2.00757	1.94384	2.18838	2.67932	2.27051	2.90215	0.000107142	0.0209759	-2.63921	0.000199883	0.0264546	0.262938	0.520264	0.86287	-0.204207	0.192877	0.572437	-0.0615721	0.684373	0.887524	0.119692	0.434043	0.78095	Unknown function
Mtr.38533.1.S1_at		Gamma-secretase subunit APH1-like	5.2197	3.36925	4.99618	4.52838	1.42432	1.57444	1.86659	1.62178	2.37351	2.01292	3.2086	2.53167	2.9066	0.000624337	0.0668849	-1.9967	0.00535276	0.231643	0.909894	0.117351	0.729964	-0.00553007	0.970595	0.993741	-0.0645338	0.668355	0.880657	0.124974	0.411916	0.766214	Unknown function
Msa.3178.1.S1_s_at		Elongation factor 1-beta 1 Short=EF-1-beta 1; AltName: Full=Elongation factor 1B-alpha 1; AltName: Full=eEF-1B alpha 1; AltName: Full=Elongation factor 1-beta' 1; Short=EF-1-beta' 1;	5.26976	3.51756	5.00698	4.5981	2.48878	2.49177	1.81966	2.26674	2.32037	2.15888	2.03662	2.17196	2.33136	0.000950593	0.086281	-2.42614	0.000746549	0.0651889	-0.09478	0.835761	0.968547	0.220422	0.096217	0.414756	0.15235	0.235452	0.581494	0.125672	0.322987	0.698844	Translation, ribosomal structure and biogenesis
Mtr.1572.1.S1_at		expressed protein	8.35165	3.62852	5.9212	5.96713	2.50792	2.28268	1.99471	2.26177	1.93682	3.37608	1.78812	2.36701	3.70536	0.00982587	0.289337	-3.60012	0.0112825	0.34632	0.105235	0.924636	0.987897	-0.0416357	0.753365	0.934436	-0.0583432	0.660403	0.877157	0.129572	0.337144	0.711269	Unknown function
Mtr.38386.1.S1_at		NADPH-dependent diflavin oxidoreductase 1 EC=1.6.-.-;	7.2887	4.47667	6.10032	5.95523	2.26959	2.99224	2.11831	2.46005	1.4055	2.26959	1.62852	1.76787	3.49519	0.000946374	0.086281	-4.18736	0.000308266	0.0355743	-0.692175	0.328103	0.781554	-0.34447	0.00644179	0.0776436	-0.255889	0.0304941	0.22546	0.130093	0.235034	0.612972	Energy production and conversion
Mtr.5886.1.S1_at		hypothetical protein predicted by Glimmer/Critica	5.57229	2.73015	3.47226	3.9249	1.79861	2.72631	1.44435	1.98975	1.42837	1.49778	1.56533	1.49716	1.93515	0.0245978	0.393362	-2.42774	0.0087728	0.305964	-0.492595	0.496165	0.853333	0.310951	0.23188	0.618661	0.673813	0.0186684	0.174199	0.130399	0.606708	0.87502	Unknown function
Mtr.37802.1.S1_at		Xylosyltransferase 1 EC=2.4.2.26; AltName: Full=Xylosyltransferase I; AltName: Full=Peptide O-xylosyltransferase 1; Flags: Fragment;	6.19552	5.94083	6.65326	6.2632	1.92323	1.93993	1.99007	1.95107	1.72508	2.6727	1.8292	2.07566	4.31213	5.96977e-07	0.000508077	-4.18755	7.37675e-07	0.000430507	0.124585	0.664128	0.917507	0.19634	0.110356	0.443699	0.161222	0.182036	0.520133	0.131628	0.269728	0.648274	Carbohydrate transport and metabolism
Mtr.26820.1.S1_at		hypothetical protein predicted by Glimmer/Critica	4.09253	4.44141	3.24103	3.92499	1.65775	1.48111	1.69276	1.61054	1.6704	1.43406	1.6704	1.59162	2.31445	5.22702e-05	0.0121788	-2.33337	4.94644e-05	0.00974623	-0.0189212	0.94776	0.991594	0.35423	0.118976	0.459801	-0.103105	0.633197	0.864031	0.132452	0.541163	0.844252	Unknown function
Mtr.37983.1.S1_at		Haloacid dehalogenase-like hydrolase domain-containing protein 3	6.2732	3.82262	6.84497	5.64693	1.88757	1.99269	1.9803	1.95352	1.91793	1.92503	2.18798	2.01031	3.69342	0.000853811	0.0807404	-3.63662	0.000937613	0.076403	0.0567934	0.936296	0.989576	0.083577	0.483664	0.817003	0.0262586	0.824113	0.944729	0.132948	0.27293	0.651017	Unknown function
Mtr.13561.1.S1_at		Aquaporin NIP2-1 AltName: Full=NOD26-like intrinsic protein 2-1; AltName: Full=ZmNIP2-1; AltName: Full=ZmNIP2;1;	8.28942	7.04976	7.21802	7.51907	1.69215	1.64272	1.5418	1.62556	1.88685	1.51707	1.72755	1.71049	5.89351	1.25289e-07	0.000182797	-5.80858	1.39273e-07	0.000158043	0.0849329	0.787414	0.956608	0.956572	0.0210462	0.171864	0.635341	0.102657	0.401571	0.135266	0.712748	0.91797	Unknown function
Mtr.43640.1.S1_at		expressed protein	5.96128	4.24103	4.44269	4.88167	1.93717	2.11824	2.17052	2.07531	1.70435	2.38697	1.36544	1.81892	2.80636	0.000405004	0.0515964	-3.06275	0.00023184	0.0294134	-0.256389	0.595763	0.893306	0.834551	0.00241935	0.0386578	0.453482	0.0585734	0.308149	0.139859	0.530162	0.837965	Unknown function
Mtr.10622.1.S1_at		Quinolinate synthetase A	2.62933	7.77021	7.4497	5.94975	1.93537	1.53208	1.6704	1.71262	1.70301	1.65605	1.89989	1.75299	4.23713	0.00971234	0.287751	-4.19676	0.0101726	0.329819	0.0403699	0.974616	0.996159	-0.403043	0.0240997	0.187148	0.0576513	0.717305	0.901593	0.144413	0.371647	0.737852	Secondary metabolites biosynthesis, transport and catabolism
Mtr.7358.1.S1_at		hypothetical protein predicted by Glimmer/Critica	4.79599	4.74278	5.52128	5.02002	1.65775	2.10225	1.82993	1.86331	1.79775	1.64734	2.00985	1.81831	3.15671	1.51874e-06	0.000921439	-3.2017	1.37215e-06	0.000700688	-0.0449945	0.849948	0.971826	0.0286842	0.775976	0.94082	0.0597519	0.5557	0.823391	0.147742	0.160318	0.511745	Unknown function
Mtr.11113.1.S1_at		NudC domain-containing protein 2	5.22033	3.20893	5.30049	4.57659	2.10661	1.93537	2.27644	2.10614	2.77717	2.04396	2.22417	2.34843	2.47045	0.00211952	0.136572	-2.22815	0.00376018	0.187026	0.242293	0.664344	0.917507	0.104473	0.802269	0.949528	0.617689	0.156636	0.487451	0.153886	0.71269	0.91797	Signal transduction mechanisms
Mtr.21675.1.S1_at		pentatricopeptide (PPR) repeat-containing protein	4.95676	3.22253	6.85325	5.01085	1.76394	2.06892	2.19032	2.00773	2.11555	2.29618	2.40203	2.27125	3.00312	0.00563985	0.228269	-2.7396	0.00896599	0.309947	0.263522	0.744928	0.944813	0.533648	0.0660663	0.339603	0.640644	0.0320561	0.230915	0.156142	0.56405	0.855308	Unknown function
Mtr.11147.1.S1_at		protein kinase, putative	4.52481	4.58363	4.3386	4.48235	2.09372	2.34522	2.27644	2.23846	1.9089	2.07916	1.8833	1.95712	2.24389	7.8928e-08	0.000124014	-2.52523	3.32511e-08	6.57277e-05	-0.281344	0.0341135	0.682715	0.827091	0.000614268	0.0141721	0.614122	0.00500881	0.0825746	0.157668	0.393017	0.752861	Cell cycle control, cell division, chromosome partitioning
Mtr.31569.1.S1_at		transducin family protein / WD-40 repeat family protein	7.53838	8.14262	5.7061	7.12903	2.87594	2.8046	1.94974	2.54342	1.90032	1.7056	1.81894	1.80829	4.58561	7.64297e-05	0.0163187	-5.32074	2.78447e-05	0.00647742	-0.735138	0.247195	0.7552	-0.118133	0.530152	0.842257	-0.0967479	0.60612	0.850558	0.159031	0.401352	0.759049	Intracellular trafficking, secretion, and vesicular transport
Mtr.10729.1.S1_at		Vacuolar protein sorting-associated protein 33 homolog Short=AtVPS33;	4.90705	5.0156	5.60594	5.17619	1.93537	1.74823	1.85323	1.84561	1.85627	2.07542	1.86567	1.93245	3.33058	2.00574e-07	0.000240996	-3.24374	2.43047e-07	0.000234163	0.0868429	0.648969	0.912132	-0.135283	0.280823	0.670088	-0.194843	0.130141	0.449042	0.159861	0.206966	0.578912	Intracellular trafficking, secretion, and vesicular transport
Mtr.19739.1.S1_at		disease resistance-responsive family protein	5.31414	3.01149	4.64592	4.32385	1.73285	1.48005	1.86659	1.69316	1.6131	1.4028	1.5753	1.5304	2.63069	0.00116024	0.0968413	-2.79345	0.000808728	0.0687183	-0.162763	0.760644	0.949534	0.419482	0.0189008	0.160669	0.766531	0.00035577	0.0154397	0.160144	0.319037	0.694887	Defense mechanisms
Mtr.34391.1.S1_at		hypothetical protein predicted by Glimmer/Critica	6.56031	3.82005	6.45084	5.6104	1.48768	1.70812	1.78458	1.66013	1.38997	1.70271	1.68054	1.59107	3.95027	0.000474609	0.0566922	-4.01933	0.000425734	0.0439372	-0.0690527	0.920394	0.987649	0.310188	0.0643753	0.334587	-0.324362	0.0546406	0.297951	0.160553	0.31157	0.689078	Unknown function
Mtr.8765.1.S1_at		expressed protein	5.57172	3.98158	5.59507	5.04946	2.71299	2.67932	1.99007	2.46079	2.38702	1.63454	1.88735	1.96964	2.58866	0.000666784	0.0699644	-3.07982	0.000222716	0.0284918	-0.491155	0.321449	0.778871	-0.00116131	0.995538	0.99921	0.248315	0.246099	0.590863	0.165972	0.430623	0.779411	Unknown function
Mtr.41439.1.S1_at		BAG domain containing protein	5.04468	3.43756	6.86764	5.11663	2.08324	1.84577	2.67613	2.20171	2.04309	2.27054	1.61805	1.97722	2.91492	0.0059509	0.233756	-3.13941	0.00402588	0.195444	-0.224489	0.777297	0.953479	0.376425	0.24574	0.634501	0.760464	0.0301551	0.224192	0.176159	0.578104	0.861636	Signal transduction mechanisms
Mtr.47990.1.S1_at		Hemoglobin-like protein yjbI AltName: Full=Truncated BHb; Short=trBHb;	2.29406	4.24017	4.77646	3.77023	1.57969	1.36788	1.41585	1.45447	1.33267	1.57969	1.32404	1.41213	2.31575	0.00394959	0.195524	-2.35809	0.00358072	0.181416	-0.0423399	0.941989	0.990484	0.366376	0.190296	0.569271	-0.145791	0.590341	0.842097	0.180324	0.506945	0.826025	Unknown function
Mtr.12012.1.S1_at		myb family transcription factor	6.08365	2.95773	5.0765	4.70596	2.04309	1.80787	1.75039	1.86711	2.09936	1.62479	1.97357	1.89924	2.83884	0.00397164	0.195979	-2.80672	0.00422178	0.201012	0.0321256	0.964107	0.994787	-0.27963	0.116454	0.454989	0.0214108	0.898856	0.970249	0.181271	0.293706	0.672404	Unknown function
Mtr.26527.1.S1_at		pfkB-type carbohydrate kinase family protein	2.79644	5.8228	6.72212	5.11379	1.97209	1.62548	1.99007	1.86255	1.86438	1.99007	1.69772	1.85072	3.25124	0.00697624	0.251009	-3.26306	0.00684908	0.266983	-0.0118241	0.98964	0.998489	-0.332866	0.00781234	0.0891313	-0.238834	0.0406678	0.259048	0.182756	0.104271	0.409137	Carbohydrate transport and metabolism
Mtr.13234.1.S1_at		glycerol-3-phosphate dehydrogenase (NAD(P)+)	7.5526	3.07594	6.55127	5.7266	2.04456	1.99065	1.99519	2.01013	1.68732	2.12925	1.98407	1.93355	3.71647	0.00683665	0.248627	-3.79306	0.00616047	0.250359	-0.0765878	0.941126	0.990252	0.248425	0.473156	0.811158	0.738064	0.0486858	0.282739	0.183547	0.594188	0.869261	Energy production and conversion
Mtr.19377.1.S1_at		Elongation factor 1-gamma Short=EF-1-gamma; AltName: Full=eEF-1B gamma;	6.08088	6.0176	4.02191	5.37346	1.91234	1.91866	2.12697	1.98599	2.43101	2.43101	2.03489	2.29897	3.38747	0.000232988	0.0356927	-3.0745	0.00043208	0.0443501	0.312976	0.559343	0.879357	0.0809267	0.670954	0.905518	-0.263985	0.181493	0.519842	0.186279	0.336253	0.710432	Posttranslational modification, protein turnover, chaperones
Mtr.41317.1.S1_at		expressed protein	4.91062	5.09649	6.26085	5.42265	3.56461	1.70812	2.33182	2.53485	1.61749	2.39062	1.69445	1.90086	2.8878	0.000895109	0.0837412	-3.5218	0.000259277	0.032097	-0.633994	0.277751	0.761127	0.205838	0.34074	0.721595	0.409418	0.0724657	0.341607	0.187025	0.385043	0.747248	Unknown function
Mtr.36992.1.S1_at		expressed protein	6.32966	4.85314	6.68788	5.9569	1.95285	1.95189	1.53792	1.81422	1.29377	1.97857	2.69584	1.98939	4.14268	7.00288e-05	0.0152171	-3.96751	9.35049e-05	0.0152661	0.175176	0.746421	0.945259	0.35317	0.107564	0.438601	0.415313	0.0635868	0.321391	0.191777	0.362857	0.732064	Unknown function
Mtr.22992.1.S1_at		hypothetical protein predicted by Glimmer/Critica	6.99987	5.67177	4.42346	5.69837	1.72653	1.97508	1.7101	1.8039	2.3752	1.75985	1.47807	1.87104	3.89446	0.000227107	0.0350546	-3.82732	0.000254052	0.0317063	0.0671402	0.911885	0.986147	0.669618	0.00382513	0.0536744	0.443801	0.0348891	0.241057	0.202457	0.297881	0.676454	Unknown function
Mtr.8532.1.S1_s_at		Expansin-A15 Short=AtEXPA15; AltName: Full=Alpha-expansin-15; Short=At-EXP15; Short=AtEx15; AltName: Full=Ath-ExpAlpha-1.3; Flags: Precursor;	4.24718	5.59433	3.83035	4.55729	1.68969	1.60455	3.91718	2.4038	1.68467	1.6712	1.5761	1.64399	2.15348	0.0148896	0.334827	-2.9133	0.00325163	0.17177	-0.759815	0.300533	0.771339	0.165039	0.528894	0.841807	0.145548	0.577926	0.836028	0.212713	0.419704	0.77204	Cell wall/membrane/envelope biogenesis
Mtr.18060.1.S1_at		expressed protein	3.98439	6.53343	7.20448	5.90743	2.53064	2.08607	2.79668	2.47113	3.23505	2.34643	1.88735	2.48961	3.4363	0.0030012	0.168684	-3.41782	0.00309186	0.166055	0.0184801	0.982038	0.997959	-0.27258	0.0982055	0.419157	-0.141868	0.368334	0.700564	0.21467	0.182988	0.545467	Transcription
Mtr.17461.1.S1_at		expressed protein	5.90182	5.97908	3.14976	5.01022	2.36129	2.30594	1.8573	2.17484	2.79668	2.18906	2.08164	2.35579	2.83538	0.00481751	0.211407	-2.65442	0.00677895	0.265771	0.18095	0.807041	0.962243	0.231843	0.443125	0.79355	0.542585	0.0887404	0.375916	0.22052	0.465162	0.801164	Translation, ribosomal structure and biogenesis
Mtr.40409.1.S1_at		30S ribosomal protein S5, chloroplastic Flags: Precursor;	3.40264	5.02503	4.78343	4.4037	2.53943	1.99582	2.72138	2.41888	1.86041	2.00365	1.77926	1.88111	1.98483	0.0016283	0.117387	-2.52259	0.000379316	0.0408777	-0.537769	0.23039	0.75155	0.530299	0.00984961	0.104207	0.493298	0.0145958	0.152161	0.220949	0.223922	0.598867	Translation, ribosomal structure and biogenesis
Mtr.30690.1.S1_at		hypothetical protein predicted by Glimmer/Critica	7.03653	5.71036	6.79109	6.51266	1.78025	2.31684	1.99007	2.02905	2.04309	2.1258	1.85799	2.00896	4.48361	1.69611e-06	0.000989848	-4.5037	1.64265e-06	0.000805266	-0.0200937	0.953238	0.992834	0.441415	0.0973011	0.417244	-0.428936	0.10602	0.407575	0.222447	0.381804	0.745185	Transcription
Mtr.31725.1.S1_at		transducin family protein / WD-40 repeat family protein	7.41643	5.12626	4.50153	5.68141	2.25673	1.82205	1.79482	1.95787	2.01324	2.41985	1.60552	2.01287	3.72354	0.000797282	0.077549	-3.66854	0.000872618	0.0720651	0.0550017	0.938106	0.98993	-0.146137	0.219646	0.603989	-0.432595	0.00250631	0.0545869	0.226348	0.068339	0.323698	Unknown function
Mtr.28314.1.S1_at		T-complex protein 1 subunit theta Short=TCP-1-theta; AltName: Full=CCT-theta;	5.9483	5.81355	4.20199	5.32128	2.48878	1.95368	1.92436	2.12228	1.63256	1.8479	2.04264	1.84103	3.19901	0.000137985	0.0253158	-3.48025	7.88585e-05	0.0137672	-0.281243	0.547467	0.874571	-0.00869437	0.942339	0.985724	-0.249477	0.0562909	0.302614	0.229923	0.075228	0.342102	Posttranslational modification, protein turnover, chaperones
Mtr.9174.1.S1_at		Uncharacterized protein At4g28440	6.28765	2.57831	5.60307	4.82301	2.01944	1.5607	1.84902	1.80972	1.93651	1.85978	1.82317	1.87316	3.01329	0.00831	0.270287	-2.94986	0.00922698	0.314641	0.0634385	0.942148	0.990518	-0.0603871	0.675699	0.907531	0.199949	0.181736	0.519857	0.233924	0.123283	0.446669	Unknown function
Mtr.35200.1.S1_at		hypothetical protein predicted by Glimmer/Critica	5.8084	5.74158	7.35923	6.30307	1.91148	1.91148	1.87377	1.89891	1.61005	1.51707	1.50908	1.5454	4.40416	6.56254e-06	0.00274559	-4.75767	3.80088e-06	0.00151533	-0.35351	0.397391	0.811225	0.316405	0.0495439	0.290272	-0.0242473	0.869425	0.961203	0.234438	0.131079	0.461225	Unknown function
Mtr.49201.1.S1_at		hypothetical protein predicted by Glimmer/Critica	5.22769	3.70511	6.30398	5.07893	1.84103	1.93904	1.61036	1.79681	2.15539	2.15719	1.6876	2.00006	3.28212	0.000580205	0.0637685	-3.07887	0.000858278	0.0711686	0.203251	0.732733	0.94071	-0.0453676	0.674359	0.907098	0.0570111	0.598325	0.8462	0.241904	0.0410866	0.23699	Unknown function
Mtr.45896.1.S1_at		Eukaryotic translation initiation factor 2 subunit beta Short=eIF-2-beta;	7.83407	4.07257	6.22915	6.04527	1.76357	2.33944	1.79084	1.96461	1.94384	1.54722	1.73716	1.74274	4.08065	0.00134127	0.105508	-4.30253	0.000978898	0.0789276	-0.221874	0.793739	0.958829	-0.0575829	0.745377	0.931838	-0.197472	0.277095	0.621699	0.250622	0.174286	0.53269	Translation, ribosomal structure and biogenesis
Mtr.38686.1.S1_at		NifS-related aminotranfserase	4.83618	4.04954	4.90528	4.597	2.23056	1.5214	2.40058	2.05085	1.97798	2.40058	1.85952	2.07936	2.54616	5.94459e-05	0.0132463	-2.51764	6.41354e-05	0.0117667	0.0285134	0.929838	0.988319	-0.226737	0.1552	0.521857	-0.39894	0.0207727	0.184052	0.254519	0.114501	0.429663	Amino acid transport and metabolism
Mtr.9860.1.S1_at		Pentatricopeptide repeat-containing protein At1g11900	5.20551	2.84277	4.79714	4.28181	2.11828	1.75331	1.9516	1.94106	1.61005	2.15034	1.78441	1.84827	2.34074	0.00352729	0.184542	-2.43354	0.00284837	0.157957	-0.0927957	0.872094	0.97707	0.0804682	0.493285	0.822158	0.235911	0.0611214	0.314357	0.258326	0.0431307	0.243906	Unknown function
Mtr.37567.1.S1_at		Homeobox protein knotted-1-like 3 AltName: Full=KNAP3;	5.50467	5.49978	7.47889	6.16111	2.07394	2.1931	1.97412	2.08038	2.43809	1.9386	2.90267	2.42645	4.08073	8.67917e-05	0.0179267	-3.73466	0.000156002	0.0218753	0.346068	0.534101	0.868559	-0.207822	0.177309	0.552344	-0.317046	0.049673	0.284952	0.268787	0.0887845	0.374719	Transcription
Mtr.47242.1.S1_at		Transmembrane protein 111 AltName: Full=Protein pob;	4.35149	5.32931	5.08145	4.92075	1.96891	2.2136	2.08053	2.08768	2.03337	2.28039	1.70676	2.00684	2.83307	7.9768e-06	0.00309369	-2.91391	6.54382e-06	0.00219845	-0.0808418	0.764717	0.950175	0.219405	0.175568	0.550274	-0.0547954	0.725057	0.904732	0.270054	0.102017	0.404958	Unknown function
Mtr.9089.1.S1_at		Chloride channel protein CLC-f Short=AtCLC-f;	4.25126	5.05113	4.0566	4.453	2.17712	1.72893	1.8568	1.92095	2.26301	2.32902	2.21892	2.27031	2.53204	1.41823e-05	0.00476348	-2.18268	3.94683e-05	0.00836866	0.349363	0.206899	0.748385	-0.131366	0.404422	0.768356	0.0698611	0.653891	0.874395	0.277964	0.0929632	0.384541	Inorganic ion transport and metabolism
Mtr.43652.1.S1_at		N-acetyltransferase NAT13 EC=2.3.1.-;	3.58305	5.84806	5.0113	4.81413	1.83177	1.83235	1.6704	1.77817	1.65656	2.07452	2.07452	1.9352	3.03596	0.000410269	0.0520507	-2.87893	0.000571707	0.0542307	0.157029	0.762825	0.949923	0.114321	0.711908	0.920694	0.564131	0.0873382	0.37369	0.278662	0.37505	0.740338	Carbohydrate transport and metabolism
Mtr.38886.1.S1_at		ADP-ribosylation factor-like protein 5	4.58619	3.06834	5.49048	4.38167	1.48137	1.5214	2.06712	1.68997	2.54285	2.21616	2.45569	2.4049	2.6917	0.00142167	0.10924	-1.97677	0.00765355	0.28493	0.714933	0.228969	0.751285	0.113716	0.217777	0.601883	0.178752	0.0638748	0.322203	0.284289	0.00716613	0.0732732	Intracellular trafficking, secretion, and vesicular transport
Mtr.40062.1.S1_at		Metal transporter Nramp3 Short=AtNramp3;	5.26976	7.70767	4.1751	5.71751	3.76814	1.73163	2.0926	2.53079	2.35121	2.68777	1.95796	2.33232	3.18672	0.00906842	0.280489	-3.38519	0.00670724	0.263635	-0.198476	0.833181	0.967997	-0.477316	0.0801727	0.376451	-0.757594	0.0106029	0.127495	0.286206	0.273401	0.651657	Inorganic ion transport and metabolism
Mtr.14930.1.S1_at		hypothetical protein predicted by Glimmer/Critica	6.18878	4.83101	4.82417	5.28132	2.42562	1.48908	2.46211	2.1256	2.55426	2.0002	1.7774	2.11062	3.15572	0.000148538	0.0265606	-3.1707	0.000143988	0.0206635	-0.0149831	0.97404	0.996159	0.18838	0.46029	0.803969	0.692572	0.0163162	0.162282	0.290195	0.26301	0.640778	Unknown function
Mtr.4820.1.S1_at		hypothetical protein predicted by Glimmer/Critica	5.96615	4.03272	5.52858	5.17582	1.95203	2.59886	2.7578	2.43623	1.99805	2.73239	2.17673	2.30239	2.73959	0.000738918	0.0747185	-2.87342	0.000550821	0.0529751	-0.133836	0.795276	0.95913	0.715008	0.000788734	0.0171008	0.931792	8.80337e-05	0.00576339	0.299173	0.0847279	0.365497	Unknown function
Mtr.46433.1.S1_at		expressed protein	4.64172	6.89691	3.87655	5.13839	1.55543	1.69023	1.84375	1.69647	1.72369	1.36436	1.26194	1.44999	3.44192	0.0012164	0.0993849	-3.6884	0.000803015	0.0686115	-0.24648	0.726767	0.938931	0.0824154	0.7207	0.92308	0.0104666	0.963682	0.989807	0.301089	0.206471	0.578191	Unknown function
Mtr.34405.1.S1_at		Putative protease Do-like 14 EC=3.4.21.-;	5.25172	2.67244	4.80091	4.24169	1.57969	1.58701	1.91794	1.69488	3.42666	1.58516	2.15027	2.38736	2.54681	0.00836045	0.271208	-1.85433	0.0340521	0.521897	0.692486	0.363398	0.796891	0.151617	0.41136	0.773317	0.0517156	0.77642	0.925709	0.313854	0.104066	0.409009	Posttranslational modification, protein turnover, chaperones
Mtr.1.1.S1_s_at		RNA recognition motif (RRM)-containing protein	4.3437	3.88938	4.20023	4.14444	2.10279	2.06171	1.53016	1.89822	1.47198	1.82358	2.15638	1.81731	2.24622	1.69227e-05	0.00537172	-2.32712	1.32304e-05	0.00378846	-0.0809079	0.734666	0.941291	-0.221177	0.217222	0.601185	-0.20116	0.259034	0.603489	0.314665	0.0889892	0.375139	Unknown function
Mtr.42345.1.S1_at		DNA topoisomerase	6.00101	3.25259	4.95872	4.73744	2.37627	1.88525	2.16394	2.14182	2.2409	2.73111	2.15638	2.37613	2.59562	0.003445	0.182773	-2.36131	0.00569941	0.240008	0.234307	0.713792	0.933752	0.0452223	0.890865	0.9746	0.53578	0.12341	0.437919	0.316688	0.346084	0.71848	Replication, recombination and repair
Mtr.40720.1.S1_at		Vesicle-associated membrane protein-associated protein C16G5.05c Short=VAMP-associated protein C16G5.05c; AltName: Full=VAP homolog 1;	3.63099	4.19405	5.26744	4.36416	1.73285	2.11831	2.11831	1.98983	1.81439	2.11831	1.79114	1.90795	2.37433	0.000324609	0.0445995	-2.45621	0.000261328	0.0322856	-0.0818789	0.834345	0.968406	0.282678	0.0945258	0.410834	0.207699	0.206557	0.550516	0.320107	0.0623827	0.306649	Intracellular trafficking, secretion, and vesicular transport
Mtr.32012.1.S1_at		Cytochrome P450 71D11 EC=1.14.-.-; Flags: Fragment;	6.09246	4.07885	5.39997	5.19042	2.03264	1.70613	2.3136	2.01746	1.61005	1.71236	1.76059	1.69433	3.17297	0.000171948	0.0291873	-3.49609	9.06503e-05	0.0150076	-0.323126	0.501802	0.855775	0.806269	0.0191122	0.161785	0.496876	0.120329	0.432672	0.329165	0.289127	0.667959	Energy production and conversion
Mtr.51258.1.S1_at		Annexin-like protein RJ4	8.99477	7.32706	8.55845	8.29343	1.42765	1.84356	1.51836	1.59652	1.99036	1.93635	1.57628	1.83433	6.69691	3.33096e-07	0.000334614	-6.4591	4.32867e-07	0.000319495	0.237807	0.564927	0.882421	1.23254	0.0149029	0.136976	1.32459	0.0100892	0.123749	0.337893	0.449134	0.790758	Annexin
Mtr.40870.1.S1_at		hypothetical protein predicted by Glimmer/Critica	6.99659	5.37787	5.67441	6.01629	3.52348	2.06892	1.195	2.26247	2.25673	2.70789	1.43837	2.13433	3.75382	0.0007172	0.0737031	-3.88196	0.000583334	0.0549086	-0.128139	0.855262	0.973398	0.0604025	0.71996	0.922848	0.338208	0.0629662	0.31956	0.340866	0.0612096	0.302997	Unknown function
Mtr.43060.1.S1_at		GTP-binding protein TypA/BipA homolog	7.0417	6.31126	6.46371	6.60555	2.44022	2.45397	1.54716	2.14712	2.27969	1.78505	3.33203	2.46559	4.45843	1.25707e-05	0.00434415	-4.13996	2.10326e-05	0.00523377	0.318473	0.48871	0.849623	0.58153	0.0562544	0.312193	0.704945	0.0251044	0.203765	0.342568	0.236134	0.614258	Translation, ribosomal structure and biogenesis
Mtr.8853.1.S1_at		agmatinase	5.71456	2.66551	4.87951	4.41986	1.99024	1.65776	2.03815	1.89539	2.15638	2.15638	1.87361	2.06212	2.52448	0.00678738	0.247865	-2.35774	0.00953348	0.318882	0.166736	0.812954	0.963282	0.10196	0.651868	0.897904	0.379978	0.110958	0.416969	0.344667	0.144403	0.485475	Amino acid transport and metabolism
Mtr.14124.1.S1_at		TSL-kinase interacting protein 1 AltName: Full=Myb-related protein TKI1;	7.43464	5.15829	6.53472	6.37588	1.7529	1.96798	1.7662	1.82903	1.77926	2.00461	2.4621	2.08199	4.54685	3.36518e-05	0.0090842	-4.29389	4.97012e-05	0.00976013	0.252961	0.63694	0.907089	0.585798	0.0439554	0.270242	0.358648	0.192493	0.532846	0.345872	0.207664	0.579975	Unknown function
Mtr.23613.1.S1_at		Vacuolar-sorting receptor 1 Short=AtVSR1; AltName: Full=Epidermal growth factor receptor-like protein 1; Short=AtELP1; Short=AtELP; AltName: Full=BP80-like protein b; Short=AtBP80b; AltName: Full=Spot 3 protein; Flags: Precursor;	6.09306	3.38685	5.11393	4.86461	1.79649	2.06892	1.84746	1.90429	1.77575	1.99187	1.73431	1.83398	2.96032	0.00129422	0.103534	-3.03064	0.00112607	0.086614	-0.0703149	0.908336	0.985011	0.182425	0.504804	0.829115	-0.552043	0.0601706	0.312151	0.348176	0.214389	0.587287	Unknown function
Mtr.44822.1.S1_at		expressed protein	5.99976	3.62723	6.5285	5.38517	1.40388	2.56402	2.55771	2.1752	2.65268	2.56602	1.94384	2.38751	3.20996	0.0028553	0.165069	-2.99765	0.00414766	0.199498	0.212309	0.780537	0.954177	0.121004	0.727096	0.924904	0.517455	0.153121	0.482977	0.348255	0.324466	0.700437	Unknown function
Mtr.27620.1.S1_at		hypothetical protein predicted by Glimmer/Critica	6.66177	4.45799	5.66494	5.5949	2.10518	1.82237	1.59766	1.84174	1.61005	1.88939	2.0505	1.84998	3.75316	9.28022e-05	0.0188302	-3.74493	9.41707e-05	0.0152661	0.00823699	0.987114	0.998327	0.271698	0.144277	0.505029	0.0188777	0.915216	0.975587	0.367408	0.056611	0.288675	Unknown function
Mtr.45150.1.S1_at		expressed protein	5.03621	4.63137	4.0365	4.56803	2.23662	1.10726	1.77471	1.7062	1.94384	1.8747	2.27663	2.03172	2.86183	4.69223e-05	0.0112757	-2.5363	0.000105587	0.0164636	0.325525	0.368209	0.798505	-0.13852	0.409572	0.772453	-0.0639833	0.699865	0.894672	0.377005	0.0389086	0.228814	Unknown function
Mtr.40786.1.S1_at		40S ribosomal protein S25-2	6.68835	5.17228	4.59784	5.48615	2.27072	3.26416	2.09101	2.54196	1.82998	2.00552	2.15638	1.99729	2.94419	0.00077089	0.0764587	-3.48886	0.000266222	0.0326271	-0.544672	0.343609	0.788565	-0.0294301	0.893534	0.975213	-0.335767	0.145504	0.472502	0.379195	0.104336	0.409199	Translation, ribosomal structure and biogenesis
Mtr.43926.1.S1_at		sulfite oxidase	5.69827	4.58363	7.13444	5.80545	1.8146	1.84878	2.59922	2.08754	2.43101	2.32215	2.22417	2.32577	3.71791	0.00028116	0.0406408	-3.47968	0.000428044	0.0440835	0.238238	0.69222	0.92701	0.547984	0.0542901	0.306221	0.743229	0.013679	0.146619	0.379395	0.164902	0.518356	Energy production and conversion
Mtr.40599.1.S1_at		NEDD8 ultimate buster 1 AltName: Full=Negative regulator of ubiquitin-like proteins 1; AltName: Full=Protein BS4;	7.08873	4.81316	5.16358	5.68849	2.27857	1.80787	1.69803	1.92815	1.7115	3.89064	2.03523	2.54579	3.76034	0.00114352	0.0962535	-3.1427	0.00319664	0.169891	0.617638	0.426527	0.823694	-0.176029	0.345977	0.725781	0.227372	0.229381	0.575561	0.390486	0.0507714	0.270043	Signal transduction mechanisms
Mtr.29959.1.S1_at		hypothetical protein predicted by Glimmer/Critica	5.84623	5.63206	5.03488	5.50439	1.62913	1.80787	1.15881	1.53193	1.55684	3.31591	2.07119	2.31465	3.97246	3.42141e-05	0.00915534	-3.18974	0.000149173	0.0212088	0.782711	0.123305	0.730813	-0.206853	0.504673	0.829086	-0.690832	0.0409936	0.260403	0.397607	0.21123	0.583604	Unknown function
Mtr.42623.1.S1_at		Trafficking protein particle complex subunit 2-like protein	6.14777	5.37248	4.8169	5.44572	2.30915	2.44769	2.0063	2.25438	2.52042	2.2422	2.1728	2.3118	3.19134	1.31938e-05	0.00449301	-3.13391	1.49722e-05	0.00415962	0.0574265	0.860284	0.974615	0.862907	0.000385131	0.00999578	0.670466	0.00253731	0.0549403	0.398882	0.0423438	0.24117	Unknown function
Mtr.26896.1.S1_at		hypothetical protein predicted by Glimmer/Critica	7.61734	5.48307	7.01881	6.70641	1.95644	2.13333	1.87689	1.98889	1.73812	2.25673	2.18866	2.06117	4.71752	1.84389e-05	0.00573552	-4.64524	2.05188e-05	0.00519567	0.072282	0.886385	0.980103	0.556682	0.0603335	0.323627	0.487885	0.0940489	0.386299	0.4024	0.159241	0.509769	Unknown function
Mtr.14127.1.S1_at		expressed protein	6.26057	6.51455	6.08041	6.28518	1.72872	2.55683	1.5214	1.93565	1.95905	1.57969	1.52856	1.6891	4.34953	5.67792e-07	0.000497045	-4.59608	3.80981e-07	0.000299304	-0.246553	0.399812	0.812351	0.422823	0.0921537	0.406073	0.341253	0.165073	0.498611	0.414821	0.0977395	0.395593	Unknown function
Mtr.9059.1.S1_at		expressed protein	5.95584	3.87096	5.96924	5.26535	1.50241	1.80787	3.88224	2.39751	2.14284	2.00178	3.40534	2.51665	2.86784	0.00920816	0.28227	-2.74869	0.0112973	0.34632	0.119146	0.888516	0.980947	-0.711326	0.00164316	0.0290339	-0.218345	0.235058	0.581105	0.431998	0.0297151	0.193094	Unknown function
Mtr.51054.1.S1_at		hypothetical protein predicted by Glimmer/Critica	4.90122	7.14439	5.54963	5.86508	1.57969	1.50873	2.10108	1.72983	1.72756	1.72015	1.9396	1.79577	4.13525	6.45108e-05	0.0142198	-4.06931	7.18741e-05	0.0128781	0.0659362	0.901456	0.983639	-0.116334	0.765381	0.937563	-0.710462	0.0876105	0.373988	0.435617	0.275711	0.654187	Unknown function
Mtr.12679.1.S1_at		peroxiredoxin type 2, putative	3.63681	5.181	6.86029	5.22603	1.83736	2.54482	1.66065	2.01428	1.6332	1.88956	1.59791	1.70689	3.21175	0.00249167	0.152532	-3.51914	0.00147531	0.103397	-0.307387	0.680507	0.922753	0.352458	0.0200351	0.166593	-0.0367575	0.783588	0.928059	0.450133	0.00513174	0.0574571	Posttranslational modification, protein turnover, chaperones
Mtr.3847.1.S1_at		hypothetical protein predicted by Glimmer/Critica	5.73331	4.73858	3.37607	4.61599	1.60574	1.40345	1.94963	1.65294	1.48762	1.80491	1.5214	1.60464	2.96305	0.000627533	0.0670867	-3.01135	0.000567848	0.0541029	-0.0482952	0.929009	0.988213	0.246244	0.0997977	0.422043	0.163812	0.257821	0.602106	0.462729	0.00593719	0.0640639	Unknown function
Mtr.42161.1.S1_at		Chaperone protein dnaJ	5.71239	6.30485	5.96752	5.99492	1.84396	2.36116	2.11831	2.10781	3.03112	2.15783	2.19993	2.46296	3.88711	1.22061e-06	0.000804263	-3.53196	2.42377e-06	0.00108411	0.35515	0.234308	0.753145	0.212756	0.0908122	0.40272	0.0474259	0.688406	0.889715	0.479812	0.00142997	0.0224443	Posttranslational modification, protein turnover, chaperones
Mtr.11089.1.S1_at		stress-responsive protein, putative	5.91666	4.62252	4.28286	4.94068	2.23826	2.23826	2.11831	2.19828	1.70571	2.23826	2.02172	1.98856	2.7424	0.000153202	0.0270688	-2.95212	9.41284e-05	0.0152661	-0.209715	0.605338	0.896254	0.960652	0.0107162	0.109976	0.170445	0.600084	0.847257	0.49062	0.147691	0.491031	Unknown function
Mtr.16204.1.S1_at		Gibberellin receptor GID1 EC=3.-.-.-; AltName: Full=Gibberellin-insensitive dwarf protein 1; AltName: Full=Protein GIBBERELLIN INSENSITIVE DWARF1;	8.52287	7.44424	8.3987	8.12193	1.42746	4.07751	1.9353	2.48009	1.3906	1.33803	1.77382	1.50082	5.64184	4.12674e-05	0.0103216	-6.62112	1.36931e-05	0.00388464	-0.979276	0.177504	0.742893	0.546963	0.0131752	0.126085	0.32693	0.106877	0.408968	0.494917	0.0218973	0.158346	Defense mechanisms
Mtr.796.1.S1_s_at		60S ribosomal protein L32-1	6.06228	3.98158	5.29972	5.11453	2.29251	1.68439	1.86659	1.94783	2.40987	1.64473	1.78051	1.94504	3.1667	0.000309409	0.0431889	-3.16949	0.000307674	0.0355729	-0.0027919	0.995695	0.99985	0.00391128	0.974401	0.994678	0.0995651	0.42079	0.73925	0.497991	0.00139481	0.0220499	Translation, ribosomal structure and biogenesis
Mtr.44291.1.S1_at		Cold-inducible RNA-binding protein AltName: Full=Glycine-rich RNA-binding protein CIRP; AltName: Full=A18 hnRNP;	5.77047	6.7773	6.94812	6.49863	1.83736	2.76574	2.29588	2.29966	1.76313	1.91814	1.702	1.79442	4.19897	3.45423e-06	0.0017575	-4.70421	1.53506e-06	0.000763035	-0.505241	0.181624	0.742893	0.308762	0.280179	0.669498	0.616187	0.0439198	0.26889	0.50558	0.08924	0.375761	RNA processing and modification
Mtr.9557.1.S1_at		expressed protein	4.88205	2.2433	6.10748	4.41094	1.65775	1.53815	1.69147	1.62912	1.4196	1.53815	1.45211	1.46995	2.78182	0.0119075	0.309541	-2.94099	0.00911451	0.313026	-0.15917	0.854871	0.973294	-0.00295669	0.97803	0.995681	-0.121977	0.26908	0.613965	0.510526	0.000436891	0.00916215	Unknown function
Mtr.30695.1.S1_at		glycosyl transferase family 8 protein	5.41799	4.15132	5.15771	4.90901	1.47314	1.93537	1.59766	1.66873	1.66411	1.85149	1.7444	1.75333	3.24028	1.0562e-05	0.00374116	-3.15567	1.27066e-05	0.0036902	0.0846079	0.792309	0.958419	0.772513	0.00574624	0.0714961	0.190831	0.420647	0.739193	0.539476	0.0367588	0.220726	Carbohydrate transport and metabolism
Mtr.42131.1.S1_at		thymidine kinase, putative	5.22791	4.20395	4.96207	4.79798	1.65775	1.80787	2.18814	1.88459	1.54954	2.52885	2.35385	2.14408	2.91339	4.34347e-05	0.0106464	-2.6539	8.15139e-05	0.0139916	0.259494	0.471402	0.841308	0.699622	0.0204861	0.16892	0.0497923	0.851858	0.955022	0.547415	0.0584542	0.29477	Unknown function
Mtr.7387.1.S1_at		hypothetical protein predicted by Glimmer/Critica	5.83238	2.89522	3.57982	4.10247	1.42005	1.65435	1.80787	1.62742	1.69985	1.42408	1.71547	1.61313	2.47505	0.00660858	0.244976	-2.48934	0.0064173	0.256015	-0.0142852	0.983384	0.998097	0.377273	0.105786	0.434445	0.183018	0.411982	0.732686	0.569993	0.0217387	0.157582	Unknown function
Mtr.33581.1.S1_s_at		hypothetical protein predicted by Glimmer/Critica	4.38593	3.82953	4.87796	4.36447	1.65775	2.02177	1.72993	1.80315	1.55606	2.02177	1.44926	1.6757	2.56132	2.45802e-05	0.00707147	-2.68878	1.75705e-05	0.00464088	-0.127455	0.65824	0.915629	0.146195	0.396603	0.763066	0.303582	0.0934446	0.38507	0.592901	0.00407464	0.0485581	Unknown function
Msa.1300.1.S1_at		Putative hydroxyacylglutathione hydrolase 3, mitochondrial EC=3.1.2.6; AltName: Full=Glyoxalase II; Short=Glx II; Flags: Precursor;	8.02455	3.28911	8.4566	6.59009	1.93537	1.64959	1.86615	1.81704	1.81639	2.03547	2.22373	2.02519	4.77305	0.00521326	0.220151	-4.56489	0.00656389	0.259666	0.208156	0.869252	0.976302	0.847963	0.00207597	0.0344559	0.495926	0.0403088	0.257753	0.62416	0.0136398	0.114887	Carbohydrate transport and metabolism
Mtr.10754.1.S1_at		NHL repeat-containing protein 2	5.26685	5.06917	2.43792	4.25798	1.8427	1.60604	1.6704	1.70638	1.5629	1.8427	1.67652	1.69404	2.5516	0.00628041	0.239335	-2.56394	0.00612685	0.249784	-0.0123358	0.985942	0.998227	0.0631781	0.762933	0.936694	0.0154363	0.941138	0.983161	0.650217	0.00829229	0.0816281	Posttranslational modification, protein turnover, chaperones
Mtr.18368.1.S1_at		histone-like transcription factor (CBF/NF-Y) family protein	5.83096	2.69359	4.52251	4.34902	1.42765	1.1801	1.62148	1.40974	2.03653	2.00178	1.77926	1.93919	2.93927	0.00302716	0.16925	-2.40983	0.00856218	0.302566	0.529445	0.460306	0.836722	0.383587	0.188185	0.566339	0.648982	0.0363795	0.245703	0.652131	0.0356364	0.21621	Chromatin structure and dynamics
Msa.1277.1.S1_s_at		wound-responsive protein, putative	5.20606	4.66055	4.4112	4.75927	2.02072	2.53744	1.75762	2.10526	1.60824	1.6704	1.75357	1.6774	2.65401	9.60026e-06	0.00352266	-3.08186	3.34161e-06	0.00135608	-0.427856	0.128863	0.73164	0.20488	0.414306	0.77487	0.860879	0.00416558	0.0741384	0.674185	0.0169745	0.13344	Unknown function
Mtr.10781.1.S1_at		Uncharacterized 38.1 kDa protein	3.84527	7.57195	5.83423	5.75048	1.61295	1.36788	2.62019	1.86701	1.91649	1.88353	1.79535	1.86512	3.88348	0.00210075	0.136069	-3.88536	0.00209495	0.130329	-0.00188596	0.998271	0.999982	0.0254914	0.882171	0.972427	-0.165133	0.346401	0.683873	0.692796	0.00154014	0.0236632	Unknown function
Mtr.47854.1.S1_at		UPF0676 protein C1494.01	6.04976	2.82715	4.28753	4.38815	1.54552	1.91152	1.71464	1.72389	1.76075	2.15312	2.00394	1.9726	2.66425	0.00581205	0.231417	-2.41554	0.00950572	0.318475	0.248711	0.730887	0.940112	0.410763	0.0453377	0.275161	0.315921	0.111085	0.417218	0.710297	0.00234639	0.0323615	Secondary metabolites biosynthesis, transport and catabolism
Mtr.33787.1.S1_at		amino acid transporter family protein	5.36212	4.01977	4.83922	4.74037	3.87655	1.80787	1.89364	2.52602	1.89364	1.6704	1.82821	1.79741	2.21435	0.00579789	0.231365	-2.94296	0.00118892	0.0902785	-0.728603	0.245983	0.7552	0.358382	0.267326	0.657318	-0.582257	0.0835908	0.366164	0.7296	0.0359664	0.217588	Amino acid transport and metabolism
Msa.1067.1.S1_at		glycosyl hydrolase family 3	3.58668	3.47803	5.49048	4.18506	2.00178	2.08471	1.77773	1.95474	1.77926	1.9204	1.37743	1.69236	2.23032	0.00262157	0.158114	-2.4927	0.0013852	0.0997442	-0.262379	0.616982	0.900886	0.793062	0.00029841	0.00833833	0.0588052	0.71258	0.899837	0.801853	0.000272408	0.00639075	Unknown function
Mtr.29525.1.S1_at		hypothetical protein predicted by Glimmer/Critica	5.38598	2.47088	4.50651	4.12112	1.57969	1.60135	1.78487	1.6553	1.62321	1.86801	1.62387	1.70503	2.46582	0.00567423	0.228753	-2.41609	0.00630243	0.253654	0.0497262	0.940257	0.990072	0.506569	0.0347649	0.236126	0.1311	0.547966	0.818965	0.804027	0.00272014	0.0360166	Unknown function
Msa.892.1.S1_at		Putative selenium-binding protein	5.80595	6.26978	6.32227	6.13267	2.64166	2.8621	2.00394	2.50257	2.30652	2.06343	2.40058	2.25684	3.6301	8.53029e-07	0.000637462	-3.87582	5.3169e-07	0.000350332	-0.245723	0.345159	0.789341	0.681555	0.000936579	0.0193499	0.135904	0.39756	0.722418	0.873955	0.000123746	0.00349603	Inorganic ion transport and metabolism
Mtr.13326.1.S1_at		expressed protein	5.61619	4.92739	5.10909	5.21756	1.83736	1.87666	1.37984	1.69795	2.1765	1.65622	2.62984	2.15419	3.51961	3.5262e-06	0.0017575	-3.06337	9.39621e-06	0.00293766	0.456236	0.154963	0.73875	0.150386	0.276097	0.666171	0.354574	0.0200454	0.180851	0.88508	2.54656e-05	0.00104376	Unknown function
Mtr.38022.1.S1_at		glycosyl hydrolase family 3	4.17771	3.25259	6.83799	4.7561	2.35099	1.73488	2.1113	2.06572	1.84631	1.95988	2.06123	1.95581	2.69037	0.0112826	0.303905	-2.80029	0.0093038	0.315246	-0.109916	0.894847	0.9823	0.88459	0.000217308	0.00653397	0.1112	0.519116	0.801976	0.908241	0.000173764	0.00453568	Carbohydrate transport and metabolism
Mtr.10833.1.S1_a_at		Uncharacterized glycosyl hydrolase Rv2006/MT2062 EC=3.2.1.-;	3.69027	4.71922	4.67245	4.36065	1.73285	1.85522	1.58178	1.72328	1.6427	1.68035	1.81606	1.71304	2.63737	1.42256e-05	0.00476348	-2.64761	1.38467e-05	0.00391014	-0.010243	0.96999	0.995779	0.809528	0.000369265	0.00973607	0.0555389	0.739675	0.910371	0.993108	6.39739e-05	0.00213402	Carbohydrate transport and metabolism

## Sheet: ARB-ind ARB+CMR vs core set
Identifier	Mt gene	Gene product	ARB A1	ARB A3	ARB A5	ARB Mean	CMR K1	CMR K4	CMR K5	CMR Mean	EPI E1	EPI E2	EPI E3	EPI Mean	logFC ARB_vs_CMR	p ARB_vs_CMR	pFDR ARB_vs_CMR	logFC EPI_vs_ARB	p EPI_vs_ARB	pFDR EPI_vs_ARB	logFC EPI_vs_CMR	p EPI_vs_CMR	pFDR EPI_vs_CMR	logFC GiMyc_Control	p GiMyc_Control	FDR p GiMyc_Control	logFC GmMyc_Control	p GmMyc_Control	FDR p GmMyc_Control	logFC Phosphate_Control	p Phosphate_Control	FDR p Phosphate_Control	Functional class
overlap to core set
Mtr.40562.1.S1_at		F-box/FBD/LRR-repeat protein At1g13570	6.87433	6.22855	7.34996	6.81761	2.91414	2.60752	2.5728	2.69815	2.62582	2.22417	2.41977	2.42325	4.11946	7.67187e-07	0.00060221	-4.39436	4.81124e-07	0.000338878	-0.274899	0.344955	0.789266	1.86523	4.26304e-07	4.12035e-05	1.11625	6.58708e-05	0.004679	0.633351	0.00513524	0.0574753	Unknown function
Mtr.30274.1.S1_at		hypothetical protein predicted by Glimmer/Critica	8.18954	6.85649	7.44173	7.49592	2.12162	5.83857	2.27644	3.41221	2.56608	1.9063	1.78166	2.08468	4.08371	0.00319851	0.174531	-5.41124	0.000616356	0.0569669	-1.32753	0.20445	0.748002	4.41414	1.65098e-08	2.36929e-06	3.9052	6.24521e-08	1.44413e-05	0.554758	0.111102	0.422889	Unknown function
Mtr.45051.1.S1_at		hypothetical protein predicted by Glimmer/Critica	9.99865	8.91933	9.81538	9.57779	2.16291	4.52647	2.23297	2.97412	2.35399	1.58187	1.85367	1.92984	6.60367	1.22534e-05	0.00426627	-7.64795	4.36193e-06	0.00164994	-1.04428	0.147168	0.735617	3.85447	1.27748e-09	2.40128e-07	2.60782	9.26972e-08	2.02868e-05	0.379764	0.114948	0.43034	Unknown function
Mtr.35854.1.S1_at		hypothetical protein predicted by Glimmer/Critica	8.86533	8.32767	9.30503	8.83268	2.82808	2.47871	2.68387	2.66355	2.22664	2.21493	2.61663	2.35274	6.16913	2.06473e-08	6.0249e-05	-6.47994	1.43909e-08	3.52739e-05	-0.310813	0.249065	0.755639	7.60428	2.33576e-10	5.44222e-08	6.96933	6.2198e-10	2.45895e-07	0.341454	0.384411	0.746758	Defense mechanisms
Mtr.38606.1.S1_at		pyruvate kinase, putative	7.87555	7.45743	8.45363	7.92887	2.2545	2.70713	2.98165	2.64776	1.88074	1.9695	2.07916	1.97647	5.28111	1.29395e-07	0.000184397	-5.9524	5.39948e-08	8.27173e-05	-0.671293	0.0418722	0.696594	1.47319	0.000415057	0.0105666	1.26463	0.00134049	0.0368252	0.330446	0.295015	0.673686	Carbohydrate transport and metabolism
Mtr.31214.1.S1_s_at		hypothetical protein predicted by Glimmer/Critica	11.3127	9.83962	10.9626	10.705	7.60812	1.60455	1.779	3.66389	1.3395	1.43447	1.69789	1.49062	7.04109	0.00181812	0.125463	-9.21435	0.00035565	0.0393385	-2.17326	0.185199	0.742893	7.19071	6.60511e-11	1.90919e-08	6.45116	2.24925e-10	1.05213e-07	0.203007	0.537347	0.842065	Unknown function
Mtr.42086.1.S1_at		lipase, gastric	7.32886	7.32877	9.18553	7.94772	3.89925	2.96817	3.21242	3.35995	2.38221	2.25673	2.237	2.29198	4.58777	2.73303e-05	0.00775345	-5.65574	6.35807e-06	0.0021645	-1.06797	0.0692898	0.718113	8.20551	2.56809e-12	1.74853e-09	6.19807	6.24554e-11	3.6449e-08	0.18011	0.523686	0.834971	Lipid transport and metabolism
Mtr.9007.1.S1_at		Anthocyanin 3'-O-beta-glucosyltransferase Short=3'GT; EC=2.4.1.238;	8.3634	7.49604	9.55018	8.46987	2.90331	2.26641	4.5686	3.24611	1.98059	1.53977	1.94384	1.8214	5.22377	8.54551e-05	0.0178721	-6.64847	1.64938e-05	0.00450078	-1.4247	0.071469	0.718837	8.92354	2.60343e-09	4.55809e-07	6.87592	4.54813e-08	1.08851e-05	0.155484	0.782327	0.939896	Carbohydrate transport and metabolism
Mtr.31871.1.S1_at		pyruvate dehydrogenase E1 component beta subunit, chloroplast	8.6	8.43703	8.40209	8.47971	2.67932	4.12881	4.22396	3.67737	1.9373	1.66833	1.77926	1.79496	4.80234	2.72055e-06	0.00144965	-6.68475	2.51285e-07	0.000236896	-1.8824	0.00137304	0.27768	2.45783	2.6716e-08	3.65424e-06	1.70818	1.26339e-06	0.000199531	0.145753	0.451685	0.792486	Energy production and conversion
Mtr.37028.1.S1_at		hypothetical protein predicted by Glimmer/Critica	10.2549	10.1475	9.09464	9.83236	5.7143	5.38366	4.03662	5.04486	2.77537	2.17554	2.77537	2.57543	4.7875	1.71801e-05	0.00539879	-7.25693	9.01499e-07	0.000502201	-2.46943	0.00127378	0.264692	8.91237	1.57706e-10	3.94446e-08	6.37198	6.68182e-09	2.0071e-06	0.131908	0.763142	0.933763	Unknown function
Mtr.36016.1.S1_at		hypothetical protein predicted by Glimmer/Critica	7.5944	6.75763	7.25696	7.203	3.5849	1.91467	2.36506	2.62154	1.53977	1.6342	1.71547	1.62981	4.58146	7.05964e-06	0.00290336	-5.57318	1.7552e-06	0.00085361	-0.991725	0.0457412	0.702786	5.19158	5.79825e-10	1.22197e-07	3.2772	9.14154e-08	2.01502e-05	0.125013	0.663039	0.899162	Unknown function
Mtr.29508.1.S1_at		hypothetical protein predicted by Glimmer/Critica	9.4392	9.94691	9.87835	9.75482	8.29553	2.13589	2.13692	4.18945	1.97581	1.63454	2.58821	2.06619	5.56537	0.00744912	0.257189	-7.68863	0.00126474	0.0947439	-2.12326	0.204677	0.748002	1.92365	1.58453e-06	0.000124672	1.34373	5.12865e-05	0.00392351	0.0936383	0.671839	0.902333	Unknown function
Mtr.3391.1.S1_at		hypothetical protein predicted by Glimmer/Critica	8.57576	8.17398	8.47007	8.4066	6.28215	1.62623	2.11831	3.34223	2.14791	1.64571	2.00932	1.93432	5.06437	0.00207358	0.135032	-6.47229	0.000477074	0.0477682	-1.40791	0.237283	0.753911	4.99085	3.37786e-09	5.70216e-07	4.18895	2.31855e-08	6.20419e-06	0.0846451	0.792755	0.94404	Unknown function
Mtr.42483.1.S1_at		Histone H2B	10.307	8.54994	11.0191	9.95869	6.81578	4.90223	2.46352	4.72718	3.12201	1.42765	1.88735	2.14567	5.23151	0.00210703	0.13611	-7.81302	0.000179458	0.0242756	-2.58151	0.0549487	0.710731	9.1989	1.92784e-10	4.59667e-08	2.22947	0.000367904	0.0158206	0.0721327	0.875186	0.967061	Chromatin structure and dynamics
Mtr.37110.1.S1_at		Copper transporter 1	11.9303	11.4496	12.013	11.7976	6.46511	1.77719	1.63274	3.29168	1.73063	1.90977	1.88963	1.84334	8.50594	0.000129291	0.0241907	-9.95427	4.50859e-05	0.00914827	-1.44834	0.255313	0.756106	7.3243	2.12644e-09	3.77693e-07	5.49879	4.94797e-08	1.1752e-05	0.0378412	0.933407	0.982299	Inorganic ion transport and metabolism
Mtr.9176.1.S1_at		Subtilisin-like protease EC=3.4.21.-; AltName: Full=Cucumisin-like serine protease; Flags: Precursor;	7.65483	7.66717	9.0319	8.11797	2.47323	2.65523	2.68387	2.60411	2.13834	1.70211	2.20613	2.01552	5.51386	7.47526e-07	0.00060221	-6.10244	3.59014e-07	0.000292505	-0.588583	0.147036	0.735617	7.96803	4.19508e-13	5.35554e-10	7.06088	1.67278e-12	2.22836e-09	-0.0369389	0.873549	0.966547	Posttranslational modification, protein turnover, chaperones
Mtr.15957.1.S1_at	MtGst1	Probable glutathione S-transferase EC=2.5.1.18; AltName: Full=Auxin-induced protein PCNT107;	10.1095	9.04828	10.5293	9.8957	4.27984	2.95985	1.95093	3.06354	2.83499	2.86708	1.7586	2.48689	6.83216	1.03966e-05	0.00370865	-7.40881	5.88197e-06	0.00207147	-0.57665	0.404235	0.814401	8.98117	2.37413e-12	1.67221e-09	8.12964	7.39636e-12	6.56861e-09	-0.141073	0.644451	0.892292	Posttranslational modification, protein turnover, chaperones
Mtr.40214.1.S1_at		Agglutinin-2 AltName: Full=Agglutinin II; AltName: Full=ClAII; AltName: Full=LecClAII; Flags: Precursor;	8.93529	8.30358	9.60743	8.94877	2.30398	5.69502	1.59766	3.19889	1.71775	1.63454	1.6704	1.67423	5.74988	0.00047084	0.0563518	-7.27454	0.000103016	0.0162696	-1.52466	0.157921	0.739508	8.66551	9.03046e-12	4.07989e-09	9.9403	1.88687e-12	2.26713e-09	-0.151491	0.647753	0.893659	Lectin
Mtr.19069.1.S1_s_at		cysteine proteinase, putative	9.52269	8.25084	10.4164	9.39664	4.81745	2.42847	3.05377	3.43323	1.81936	2.34625	2.33785	2.16782	5.96341	4.93479e-05	0.0117004	-7.22882	1.31259e-05	0.0037762	-1.26541	0.116918	0.729883	8.93484	4.01253e-15	4.92514e-11	6.96544	7.02812e-14	2.69168e-10	-0.359602	0.0566413	0.288734	Posttranslational modification, protein turnover, chaperones
Mtr.31949.1.S1_at		beta-amyrin synthase, putative	8.82747	8.11536	8.44073	8.46119	5.58711	7.17776	3.41938	5.39475	1.54489	2.30087	1.88735	1.91104	3.06643	0.00703406	0.251478	-6.55015	7.39238e-05	0.0131301	-3.48372	0.00360071	0.391213	5.21418	6.34473e-11	1.86025e-08	2.77966	6.81281e-08	1.55774e-05	-0.422298	0.0931132	0.384942	Secondary metabolites biosynthesis, transport and catabolism
Mtr.29507.1.S1_s_at		hypothetical protein predicted by Glimmer/Critica	8.95551	9.0676	8.80356	8.94222	2.9933	2.80365	1.98438	2.59378	2.05373	1.53362	1.898	1.82845	6.34844	2.84848e-08	6.9902e-05	-7.11377	1.23501e-08	3.2904e-05	-0.765325	0.0227411	0.651833	5.98916	9.27717e-11	2.48873e-08	7.10192	1.34299e-11	1.05508e-08	-0.519785	0.0831715	0.361819	Unknown function
Mtr.30759.1.S1_at		hypothetical protein predicted by Glimmer/Critica	8.37	7.27198	7.53327	7.72508	1.63503	5.48339	2.55371	3.22404	1.55739	1.36788	1.69275	1.53934	4.50104	0.00123913	0.100438	-6.18574	0.000170051	0.0234693	-1.6847	0.0981421	0.727496	2.80988	1.50829e-08	2.18499e-06	1.8297	1.43975e-06	0.000221389	-0.991903	0.000417936	0.00885556	Unknown function
Mtr.42500.1.S1_at		gibberellin 2-oxidase, putative / GA2-oxidase, putative	5.61781	4.71171	6.91573	5.74841	3.12852	2.54935	2.11831	2.59873	1.77926	2.46352	1.6704	1.97106	3.14969	0.000587401	0.0641618	-3.77735	0.000185051	0.024813	-0.627666	0.29017	0.766774	2.05973	5.72354e-06	0.000366486	1.61466	5.75106e-05	0.00428206	-1.09946	0.00135042	0.0215386	Secondary metabolites biosynthesis, transport and catabolism
Mtr.13963.1.S1_at		Subtilisin-like protease EC=3.4.21.-; AltName: Full=Cucumisin-like serine protease; Flags: Precursor;	5.9839	5.25389	7.39949	6.21243	1.9913	3.86374	2.78208	2.87904	1.65816	1.87452	1.9436	1.82542	3.33339	0.000827424	0.0788536	-4.387	0.000145236	0.0207477	-1.05362	0.128917	0.73164	4.46256	3.39199e-07	3.39631e-05	3.7419	2.09315e-06	0.000304665	-2.22762	0.00026244	0.0062044	Posttranslational modification, protein turnover, chaperones
Mtr.36001.1.S1_at		Dihydrodipicolinate synthase 1, chloroplastic Short=DHDPS 1; EC=4.2.1.52; Flags: Precursor;	8.99622	8.5475	8.29589	8.6132	6.22106	6.21231	6.0085	6.14729	1.72924	1.76639	1.27726	1.59096	2.46591	4.02689e-06	0.00193779	-7.02224	1.97845e-09	9.32581e-06	-4.55633	4.76027e-08	0.000537795	4.94082	1.55958e-10	3.93284e-08	3.52115	6.84779e-09	2.04692e-06	-2.88206	6.08857e-08	1.23541e-05	Secondary metabolites biosynthesis, transport and catabolism
Mtr.36944.1.S1_at		Glycerol-3-phosphate acyltransferase 5 Short=AtGPAT5; EC=2.3.1.15;	10.7221	10.7622	10.8109	10.7651	1.98948	6.73623	2.73959	3.82177	2.65843	1.45904	2.40058	2.17268	6.9433	0.000345376	0.0468229	-8.59238	8.60239e-05	0.0144421	-1.64908	0.180712	0.742893	5.95385	1.44329e-10	3.73173e-08	5.16079	7.19835e-10	2.77422e-07	-3.34813	8.38461e-08	1.51115e-05	Lipid transport and metabolism
no overlap to core set
Mtr.12585.1.S1_at		3-oxoacyl-	8.70999	8.47991	9.62096	8.93695	2.67665	5.52373	3.08188	3.76075	2.04309	2.67665	1.85913	2.19296	5.1762	0.000144312	0.0260861	-6.744	2.42409e-05	0.00582523	-1.5678	0.0657774	0.71657	1.13748	1.65029e-05	0.000856278	0.771917	0.000497943	0.0192147	0.157583	0.349125	0.720642	Lipid transport and metabolism
Mtr.10012.1.S1_at		hypothetical protein	9.29435	9.43163	9.12711	9.28436	5.76176	2.7432	2.34887	3.61795	1.46473	2.25176	2.67865	2.13171	5.66642	0.000202388	0.0322128	-7.15265	4.29302e-05	0.00888741	-1.48623	0.117069	0.729964	8.67565	4.34967e-12	2.42308e-09	1.17154	0.00241401	0.0532332	0.0669793	0.829058	0.955635	Lipid transport and metabolism
Mtr.35482.1.S1_at		RuvB-like 2 EC=3.6.1.-; AltName: Full=p47 protein;	6.40486	6.62955	8.13132	7.05524	5.3286	2.12885	1.59766	3.01837	1.851	3.19764	1.94638	2.33167	4.03687	0.00433691	0.203512	-4.72357	0.00181264	0.118543	-0.686697	0.512265	0.859687	3.75876	1.39687e-10	3.627e-08	-0.184492	0.322126	0.664285	0.00186133	0.991852	0.998058	Chromatin structure and dynamics
Mtr.31935.1.S1_at		hypothetical protein predicted by Glimmer/Critica	6.75345	6.82459	8.01125	7.19643	5.26005	1.9627	1.76654	2.99643	1.68876	1.6704	1.35421	1.57112	4.2	0.0018463	0.126129	-5.6253	0.000312147	0.0358869	-1.4253	0.150911	0.736127	6.86585	4.80488e-12	2.51652e-09	0.727699	0.0113722	0.132865	-0.0126631	0.95918	0.989523	Translation, ribosomal structure and biogenesis
Mtr.4781.1.S1_at		Calmodulin Short=CaM;	5.92437	6.01558	6.37192	6.10396	4.47815	2.37627	1.82074	2.89172	2.25447	2.01396	2.15638	2.1416	3.21224	0.000948073	0.086281	-3.96236	0.000256189	0.0318433	-0.750116	0.254874	0.756106	7.69103	3.93868e-13	5.35554e-10	0.195653	0.387593	0.715355	-0.07696	0.730322	0.923141	Signal transduction mechanisms
Mtr.31853.1.S1_at		riboflavin kinase	4.90066	5.42402	5.96896	5.43121	3.38993	3.79793	1.37984	2.8559	1.66447	1.84527	1.47807	1.6626	2.57532	0.00320194	0.174563	-3.76861	0.000331256	0.0375207	-1.19329	0.0855218	0.724742	5.20652	4.32051e-11	1.3577e-08	0.205054	0.376023	0.706276	-0.200702	0.385897	0.747753	Coenzyme transport and metabolism
Mtr.31961.1.S1_at		Mitochondrial malate dehydrogenase, catalyzes interconversion of malate and oxaloacetate	6.22106	5.09366	7.41448	6.24307	3.13199	2.7394	2.7394	2.87026	2.26298	2.30702	2.07916	2.21639	3.3728	0.000226422	0.0350372	-4.02668	7.03584e-05	0.0127181	-0.653878	0.236426	0.753911	6.83114	6.53641e-13	7.02698e-10	0.05338	0.796533	0.933	-0.228299	0.281991	0.660921	Energy production and conversion
Mtr.8309.1.S1_at		hypothetical protein predicted by Glimmer/Critica	7.3902	7.55068	7.47119	7.47069	3.58733	2.43101	3.55355	3.19063	2.43023	2.17712	2.16897	2.25877	4.28006	1.01644e-06	0.000730607	-5.21191	2.44564e-07	0.000234163	-0.931854	0.0146682	0.60435	1.34563	0.000933464	0.0193218	0.722786	0.036299	0.245579	-7.52404	2.37298e-11	8.55361e-08	Unknown function
Mtr.36017.1.S1_at		hypothetical protein predicted by Glimmer/Critica	10.1583	10.6838	9.95903	10.267	8.03825	1.9262	2.12267	4.02904	3.0557	1.57831	2.35134	2.32845	6.238	0.00394708	0.195524	-7.93859	0.000997312	0.0799095	-1.70059	0.296668	0.769851	0.741454	0.00721756	0.0843719	1.10338	0.000448276	0.0179071	0.211969	0.371149	0.737638	Unknown function
Mtr.9364.1.S1_at		phosphopyruvate hydratase	6.24002	5.78279	7.7409	6.5879	2.34495	4.12674	2.72017	3.06395	2.11326	3.68853	1.33897	2.38025	3.52395	0.00236724	0.147568	-4.20765	0.000837472	0.0701074	-0.683701	0.408273	0.816307	0.806976	9.88546e-05	0.00354246	0.602573	0.00107014	0.031756	0.208675	0.160725	0.51235	Carbohydrate transport and metabolism
Mtr.13956.1.S1_at		2-oxoglutarate/malate translocator, chloroplastic Flags: Precursor;	7.04738	6.37383	8.35124	7.25748	2.30988	4.06503	4.18036	3.51842	2.18978	2.05211	2.59868	2.28019	3.73906	0.000466201	0.0560155	-4.97729	7.25824e-05	0.0129671	-1.23823	0.0879207	0.727173	0.836412	0.000116443	0.00402221	0.408001	0.0173301	0.167883	0.151093	0.325126	0.700847	Carbohydrate transport and metabolism
Mtr.9033.1.S1_at		quinone oxidoreductase	7.06395	7.2607	7.71343	7.34602	3.87655	5.56295	2.30523	3.91491	2.04603	2.21155	1.88735	2.04831	3.43112	0.00162111	0.117007	-5.29771	0.000106806	0.0165692	-1.8666	0.0324263	0.677932	0.788887	9.12128e-05	0.00332915	0.407232	0.011088	0.13084	-0.0103407	0.940195	0.984333	Energy production and conversion
Mtr.40435.1.S1_at		Putative selenium-binding protein	6.33251	7.47114	7.57917	7.12761	3.14984	3.02513	2.11831	2.76443	2.0103	1.93858	2.59607	2.18165	4.36318	9.6716e-06	0.00352772	-4.94596	3.99509e-06	0.00155931	-0.582779	0.197903	0.74599	0.712182	0.000358199	0.00954336	0.145887	0.32855	0.669171	0.808551	0.000122916	0.00348062	Inorganic ion transport and metabolism
Mtr.12651.1.S1_at		Nicotinate phosphoribosyltransferase Short=NAPRTase; EC=2.4.2.11;	7.11018	6.25073	7.98019	7.1137	3.36172	5.22548	2.16847	3.58522	2.61189	2.29054	2.00761	2.30335	3.52848	0.00206259	0.134602	-4.81035	0.000315398	0.0361928	-1.28188	0.134128	0.731931	0.689216	0.00171936	0.0300296	0.100534	0.56555	0.829464	-0.105515	0.546751	0.847436	Coenzyme transport and metabolism
Mtr.31917.1.S1_at		Aldose reductase Short=AR; EC=1.1.1.21; AltName: Full=Aldehyde reductase;	9.22472	8.3693	8.93606	8.84336	2.67932	2.26708	2.81108	2.58583	2.38221	2.08429	2.16336	2.20995	6.25753	1.3461e-08	4.34139e-05	-6.63341	8.76606e-09	2.68583e-05	-0.375875	0.15559	0.73875	0.342948	0.0583226	0.317533	0.341462	0.0592621	0.309905	-0.427914	0.0229341	0.163422	Energy production and conversion
Mtr.22264.1.S1_at		Triose phosphate/phosphate translocator, non-green plastid, chloroplastic Short=CTPT; Flags: Precursor;	5.94322	4.61324	7.13835	5.89827	2.88983	3.02463	2.92592	2.94679	2.23541	2.57034	2.30569	2.37048	2.95148	0.000816991	0.0785927	-3.52779	0.000267801	0.0326899	-0.576313	0.323492	0.778991	0.287877	0.0584035	0.317696	0.0128897	0.926695	0.979086	-0.46482	0.0056358	0.0615818	Carbohydrate transport and metabolism
Mtr.38863.1.S1_at		cyclophilin B	8.5862	6.23079	7.93252	7.58317	2.04309	4.1124	1.87925	2.67825	2.6565	2.33638	1.88735	2.29341	4.90492	0.000268721	0.0392063	-5.28976	0.000164716	0.0229396	-0.384837	0.626458	0.903974	0.262399	0.0919742	0.405672	0.126875	0.392418	0.718395	0.141319	0.342641	0.715464	Posttranslational modification, protein turnover, chaperones
Mtr.40396.1.S1_at		malate dehydrogenase	6.95775	6.15101	7.39556	6.83478	2.24721	3.36446	2.18138	2.59768	2.08599	1.65209	3.51208	2.41672	4.23709	0.000108679	0.0211716	-4.41806	8.22556e-05	0.0140795	-0.180967	0.759666	0.949308	0.216193	0.0943926	0.410692	0.217149	0.0931115	0.384584	-0.000690227	0.995458	0.998775	Energy production and conversion
Mtr.39463.1.S1_at		hypothetical protein predicted by Glimmer/Critica	5.08425	5.63549	6.70181	5.80718	2.66414	3.37958	3.38413	3.14262	2.92271	1.69521	2.16982	2.26258	2.66456	0.000653552	0.0690191	-3.5446	0.000104853	0.0164327	-0.880039	0.103564	0.728673	0.200861	0.17059	0.543201	0.406593	0.012407	0.139219	0.13939	0.331307	0.706286	Unknown function
Mtr.5067.1.S1_at		expressed protein	6.30613	4.48523	5.53025	5.44054	4.37306	2.43101	1.88348	2.89585	1.50465	1.64127	1.88712	1.67768	2.54469	0.006725	0.246911	-3.76286	0.000744192	0.0651466	-1.21817	0.115818	0.729694	0.200493	0.0903076	0.401664	0.080741	0.471559	0.773514	0.434822	0.00186725	0.0273213	Unknown function
Mtr.43299.1.S1_at		Membrane steroid-binding protein 1 Short=AtMP1;	6.43063	3.91018	6.21693	5.51925	2.74194	2.41332	2.98165	2.7123	2.28355	2.82832	2.13518	2.41568	2.80695	0.00249464	0.152562	-3.10356	0.00140083	0.100516	-0.296618	0.649858	0.912305	0.097294	0.346258	0.725917	0.0812114	0.429027	0.744852	0.147533	0.163285	0.516373	Unknown function
Msa.962.1.S1_at		malate dehydrogenase	6.88027	5.08186	7.90205	6.62139	3.54347	3.89525	2.78301	3.40725	2.62095	3.19798	1.6704	2.49644	3.21415	0.00276566	0.162799	-4.12495	0.000638361	0.0584807	-0.910803	0.250999	0.755966	0.0897691	0.587772	0.870208	0.176619	0.294965	0.640001	-0.171136	0.309506	0.687161	Energy production and conversion
Mtr.43427.1.S1_at		Uncharacterized protein RSN1 AltName: Full=Rescuer of SRO7 at high Nacl protein 1;	5.96361	6.26933	6.32412	6.18569	3.21095	2.55021	2.34962	2.70359	2.58801	2.48327	2.23891	2.43673	3.48209	7.53685e-07	0.00060221	-3.74896	4.42041e-07	0.000319495	-0.266863	0.281588	0.76272	0.000578234	0.99724	0.999356	-0.432606	0.0219878	0.189237	-0.245767	0.159823	0.510747	Unknown function
Mtr.35036.1.S1_at		expressed protein	6.42726	4.44428	6.65326	5.8416	3.87655	2.07516	2.73859	2.89677	3.4438	2.21588	1.90052	2.52006	2.94484	0.00451453	0.207783	-3.32154	0.00233321	0.138983	-0.376702	0.622446	0.902604	-0.0039264	0.986478	0.997038	0.428889	0.0838454	0.366756	-0.028394	0.902487	0.974529	Unknown function
Mtr.28084.1.S1_at		protein kinase family protein	6.73796	7.92993	7.43359	7.36716	5.1755	2.26449	2.1271	3.18903	3.14838	2.21075	1.5214	2.29351	4.17813	0.00144657	0.110236	-5.07365	0.000444746	0.0451211	-0.895521	0.324642	0.779429	-0.00921382	0.945948	0.986652	0.118011	0.392962	0.718782	-0.168763	0.229396	0.606032	Signal transduction mechanisms
Mtr.51186.1.S1_at		glyceraldehyde 3-phosphate dehydrogenase, cytosolic, putative / NAD-dependent glyceraldehyde-3-phosphate dehydrogenase, putative	5.22059	5.43324	6.58924	5.74769	3.72969	2.58108	2.41019	2.90699	1.58919	2.61886	2.22417	2.14407	2.8407	0.00055308	0.0619824	-3.60362	0.000120096	0.0180816	-0.762913	0.162693	0.739754	-0.015319	0.873075	0.969982	-0.0250438	0.794155	0.932113	0.0148823	0.87666	0.967345	Carbohydrate transport and metabolism
Mtr.732.1.S1_s_at		phosphoglucomutase, cytoplasmic, putative / glucose phosphomutase, putative	5.97405	6.80688	7.5614	6.78078	2.1508	2.39584	4.12032	2.88899	1.94384	2.79308	2.91452	2.55048	3.89179	0.000299733	0.0422231	-4.2303	0.000174905	0.0238174	-0.338508	0.596374	0.89337	-0.0246554	0.860716	0.965965	-0.153327	0.287184	0.632172	0.0156541	0.91126	0.977013	Carbohydrate transport and metabolism
Mtr.9779.1.S1_at		Trafficking protein particle complex subunit 4	6.33933	6.08119	3.70031	5.37361	2.77485	2.19051	2.98165	2.649	2.09165	2.09267	2.55384	2.24606	2.72461	0.00369166	0.189145	-3.12755	0.00170325	0.113943	-0.402944	0.555996	0.878155	-0.0461059	0.736667	0.92874	0.150738	0.2829	0.627668	-0.139165	0.319703	0.695671	Intracellular trafficking, secretion, and vesicular transport
Mtr.39154.1.S1_at		heterogeneous nuclear ribonucleoprotein, putative / hnRNP, putative	5.1873	4.08488	6.41048	5.22755	3.1947	3.05823	2.27644	2.84312	1.80367	3.24603	2.22417	2.42462	2.38443	0.00587676	0.23275	-2.80293	0.0024546	0.143387	-0.418498	0.52307	0.863543	-0.0687497	0.807422	0.950936	-0.439628	0.137707	0.460335	0.17071	0.547734	0.847793	Unknown function
Mtr.45482.1.S1_at		Protein phosphatase 1B EC=3.1.3.16; AltName: Full=Protein phosphatase 2C isoform beta; Short=PP2C-beta;	6.80487	3.32528	6.35442	5.49486	2.2944	3.25396	2.24202	2.59679	1.73027	1.78437	1.8292	1.78128	2.89806	0.00978136	0.288948	-3.71357	0.00267722	0.15204	-0.815513	0.362364	0.796076	-0.0755831	0.654434	0.899156	-0.264434	0.134921	0.455994	-0.0753751	0.655316	0.896829	Signal transduction mechanisms
Mtr.10563.1.S1_at		S-adenosyl-methionine-sterol-C-methyltransferase	6.82972	3.90206	7.17546	5.96908	3.13199	1.93537	3.01677	2.69471	1.74544	3.19067	2.34002	2.42538	3.27437	0.00635527	0.240543	-3.5437	0.0042011	0.200599	-0.269331	0.765586	0.950293	-0.116582	0.606705	0.878604	-0.646144	0.012991	0.142994	-0.0573125	0.799332	0.946057	Lipid transport and metabolism
Mtr.12587.1.S1_at		Serine/threonine-protein kinase PBS1 EC=2.7.11.1; AltName: Full=AvrPphB susceptible protein 1;	6.21075	5.99116	8.79202	6.99798	3.40541	2.72449	2.00752	2.71247	2.43241	2.49632	2.49193	2.47355	4.28551	0.000482528	0.0574143	-4.52443	0.00034282	0.038475	-0.238924	0.751343	0.946829	-0.171128	0.178613	0.554161	-0.0681503	0.579389	0.836787	-0.50534	0.00127028	0.0206026	Signal transduction mechanisms
Mtr.44499.1.S1_at		Calcineurin B-like protein 1 AltName: Full=SOS3-like calcium-binding protein 5;	4.14672	4.33067	7.12782	5.20174	2.94098	2.26577	2.86341	2.69005	2.23057	1.93537	2.04487	2.07027	2.51168	0.00993748	0.290252	-3.13147	0.00317317	0.169083	-0.619785	0.422812	0.822063	-0.171985	0.329585	0.713097	-0.103818	0.550841	0.820597	-0.312348	0.0902568	0.378241	Signal transduction mechanisms
Mtr.12768.1.S1_at		expressed protein	6.43217	4.55662	6.0828	5.69053	3.95203	1.80787	2.29419	2.6847	2.4665	2.93815	2.33491	2.57985	3.00583	0.00214697	0.137617	-3.11068	0.00176409	0.116568	-0.104842	0.87692	0.977953	-0.190692	0.468194	0.807964	-0.371243	0.170854	0.506589	-0.0441857	0.865025	0.964658	Unknown function
Mtr.13897.1.S1_at		N-acetyltransferase MAK3 homolog EC=2.3.1.-; AltName: Full=N-acetyltransferase 12;	6.43942	3.82627	6.04388	5.43652	2.65302	2.99567	3.25772	2.9688	2.09403	2.64015	2.07916	2.27111	2.46772	0.00508704	0.217577	-3.16541	0.00126416	0.0947439	-0.697693	0.301732	0.771827	-0.298911	0.0643489	0.334587	-0.0305047	0.838338	0.949727	0.0990499	0.511387	0.828598	Unknown function
Mtr.35569.1.S1_at		senescence-associated protein-related	6.42123	3.98158	5.00199	5.13493	2.67858	2.79981	2.69395	2.72411	2.66705	2.34113	2.13076	2.37965	2.41082	0.00242982	0.15008	-2.75529	0.00112033	0.0864627	-0.344467	0.539905	0.871199	-0.381175	0.0470582	0.281336	-0.526749	0.0100919	0.123757	0.706066	0.00154485	0.0237018	Unknown function
Mtr.1444.1.S1_at		hypothetical protein predicted by Glimmer/Critica	6.10804	7.2298	6.99465	6.7775	2.67932	4.21848	2.97078	3.28953	2.25673	2.3271	1.77926	2.12103	3.48797	8.25074e-05	0.0174341	-4.65647	1.14001e-05	0.00340769	-1.1685	0.0339437	0.682708	-0.435769	0.182563	0.558806	-0.566213	0.0911771	0.380648	0.0633211	0.840329	0.95891	Unknown function

## Sheet: ARB-ind ARB+EPI vs core set
Identifier	Mt gene	Gene product	ARB A1	ARB A3	ARB A5	ARB Mean	CMR K1	CMR K4	CMR K5	CMR Mean	EPI E1	EPI E2	EPI E3	EPI Mean	logFC ARB_vs_CMR	p ARB_vs_CMR	pFDR ARB_vs_CMR	logFC EPI_vs_ARB	p EPI_vs_ARB	pFDR EPI_vs_ARB	logFC EPI_vs_CMR	p EPI_vs_CMR	pFDR EPI_vs_CMR	logFC GiMyc_Control	p GiMyc_Control	FDR p GiMyc_Control	logFC GmMyc_Control	p GmMyc_Control	FDR p GmMyc_Control	logFC Phosphate_Control	p Phosphate_Control	FDR p Phosphate_Control	Functional class
overlap to core set
Mtr.10894.1.S1_at		Putative Myb family transcription factor At1g14600	7.9283	5.64926	6.81585	6.7978	3.38568	1.75302	1.99007	2.37625	3.83227	1.97209	2.29696	2.70044	4.42155	0.000462933	0.0560155	-4.09736	0.000741502	0.065004	0.324188	0.675673	0.920803	2.59265	1.11313e-05	0.000618971	1.46775	0.00144498	0.0384627	1.00833	0.0149974	0.122862	Transcription
Mtr.19547.1.S1_at		ectonucleoside triphosphate diphosphohydrolase 5	8.96351	8.28135	9.04331	8.76272	1.81866	1.80787	1.87306	1.83319	6.1324	6.29095	1.332	4.58512	6.92953	0.000578731	0.0637685	-4.1776	0.0097133	0.322084	2.75193	0.0549677	0.710731	2.2148	0.000285143	0.00804837	2.08944	0.000458023	0.0182133	-0.736043	0.115543	0.431566	Nucleotide transport and metabolism
Mtr.23647.1.S1_s_at		Alpha-amylase/subtilisin inhibitor AltName: Full=RASI; Flags: Precursor;	5.99778	5.51748	7.7337	6.41632	2.17712	1.88941	2.17824	2.08159	2.42927	4.91206	2.98485	3.44206	4.33473	0.000534932	0.0607029	-2.97426	0.00472411	0.21507	1.36047	0.109003	0.728857	9.39739	1.40729e-12	1.23194e-09	5.45682	6.67746e-10	2.60625e-07	-0.0150373	0.960563	0.989726	Posttranslational modification, protein turnover, chaperones
Mtr.29623.1.S1_at		GDSL-motif lipase/hydrolase family protein	12.2249	11.61	12.1874	12.0074	2.90331	2.05177	2.17558	2.37689	5.09421	2.33578	3.51544	3.64848	9.63054	7.76373e-07	0.00060221	-8.35895	2.14552e-06	0.00098852	1.27159	0.0842953	0.724742	9.0974	1.71401e-10	4.21754e-08	5.54349	4.15813e-08	1.01515e-05	-0.588083	0.206699	0.57848	Lipid transport and metabolism
Mtr.45893.1.S1_at		hypothetical protein predicted by Glimmer/Critica	11.9626	11.3734	12.2362	11.8574	2.79497	1.66803	1.8142	2.0924	5.12156	2.15638	2.41327	3.2304	9.765	2.67146e-06	0.00144965	-8.627	6.43102e-06	0.00217724	1.138	0.180031	0.742893	10.3252	1.94626e-13	3.22332e-10	9.2552	6.8174e-13	1.12907e-09	-0.0853016	0.762025	0.933198	Unknown function
Mtr.49016.1.S1_at		F-box protein At2g26850	8.36935	8.11079	8.23964	8.23993	1.89398	1.67876	2.28187	1.95154	2.79999	2.63833	2.90331	2.78054	6.28839	8.24486e-10	5.61365e-06	-5.45938	2.34069e-09	1.02452e-05	0.829007	0.00121829	0.263693	6.74294	7.19833e-10	1.46059e-07	5.47357	7.30799e-09	2.17388e-06	1.06093	0.014686	0.121088	Posttranslational modification, protein turnover, chaperones
Mtr.51564.1.S1_at		beta-galactosidase, putative / lactase, putative	6.91093	6.36279	6.75119	6.67497	2.9596	1.56393	1.87794	2.13382	3.02549	2.20691	4.27564	3.16935	4.54115	5.79924e-05	0.0131131	-3.50562	0.000317989	0.0362386	1.03553	0.102598	0.727496	2.34613	3.53885e-05	0.00156122	1.8638	0.000267822	0.0127816	-0.136873	0.711645	0.917424	Carbohydrate transport and metabolism
no overlap to core set
Mtr.39701.1.S1_at		Autophagy-related protein 8 AltName: Full=Autophagy-related ubiquitin-like modifier atg8; Flags: Precursor;	6.7767	7.49083	7.99395	7.4205	3.57212	2.3755	1.68806	2.54523	3.0486	2.34643	2.38397	2.593	4.87527	2.03067e-05	0.00607002	-4.8275	2.17369e-05	0.00534937	0.0477714	0.928169	0.988213	5.84568	1.54841e-12	1.29977e-09	0.297636	0.137808	0.460572	0.148273	0.443033	0.786982	Cytoskeleton
Mtr.7346.1.S1_at		hypothetical protein predicted by Glimmer/Critica	10.274	10.7431	10.4341	10.4837	2.57711	1.95021	2.17423	2.23385	3.00002	2.85084	2.98165	2.94417	8.24986	2.48784e-10	2.17786e-06	-7.53955	4.84059e-10	3.70777e-06	0.710316	0.00532298	0.460709	3.3999	6.58718e-10	1.35453e-07	0.164295	0.393084	0.718856	-0.0349186	0.853714	0.961984	Unknown function
Mtr.12418.1.S1_at		expressed protein	5.69788	6.5033	5.93236	6.04451	2.36842	1.9904	1.8359	2.06491	2.15638	2.30865	4.14577	2.87026	3.9796	8.7278e-05	0.0179267	-3.17425	0.000380239	0.0408777	0.805359	0.161616	0.739754	1.55762	9.7854e-07	8.35139e-05	0.577065	0.00490937	0.0815495	-0.155074	0.370543	0.737249	Unknown function
Mtr.37436.1.S1_at		Protein PPLZ12	10.547	10.0856	10.438	10.3569	2.81648	2.46496	2.02402	2.43515	6.36618	5.96207	2.40058	4.90961	7.92172	4.94534e-05	0.0117004	-5.44726	0.000567545	0.0541029	2.47445	0.0331578	0.678866	1.1723	3.74969e-06	0.000260431	0.565166	0.00206068	0.0485483	-0.663506	0.00062926	0.0122099	Energy production and conversion
Msa.1604.1.S1_at		photoassimilate-responsive protein-related	6.99016	5.09802	8.00137	6.69652	2.46591	2.22417	1.90709	2.19906	3.45467	2.81096	2.6677	2.97777	4.49746	0.000198294	0.0316433	-3.71874	0.000660572	0.0599682	0.778719	0.276615	0.760487	-0.929933	0.00877946	0.0966596	-1.41022	0.000504043	0.0193647	-1.55775	0.00022352	0.00551181	Unknown function
Mtr.12817.1.S1_at		Probable receptor-like protein kinase At3g46290 EC=2.7.11.-; Flags: Precursor;	6.66597	4.76677	6.5729	6.00188	2.17712	1.70812	2.23891	2.04138	2.38221	3.78347	1.76521	2.64363	3.9605	0.000378133	0.0492189	-3.35825	0.00104445	0.0817996	0.602247	0.380437	0.804011	-0.207878	0.21678	0.601034	0.0936722	0.56737	0.830264	-1.81119	1.25068e-07	1.98016e-05	Signal transduction mechanisms
Mtr.33680.1.S1_s_at		hypothetical protein predicted by Glimmer/Critica	9.6163	8.89441	7.67075	8.72715	1.70272	2.20961	1.77153	1.89462	5.42491	2.01478	6.05388	4.49786	6.83253	0.00021454	0.033623	-4.22929	0.00379662	0.187924	2.60324	0.0361686	0.687706	-0.0604625	0.707041	0.918864	0.279294	0.101421	0.399304	-0.540175	0.00513797	0.0574849	Unknown function
Mtr.11380.1.S1_at		expressed protein	8.29773	5.29278	6.20804	6.59951	2.1446	1.81072	2.03394	1.99642	3.19206	4.45489	2.00761	3.21819	4.60309	0.000756924	0.0758195	-3.38133	0.00443614	0.207712	1.22177	0.186466	0.743122	-0.206059	0.298323	0.687036	0.172514	0.380522	0.709583	-0.326012	0.111508	0.423858	Unknown function
Msa.1820.1.S1_s_at		hypothetical protein	5.92363	4.89933	5.50064	5.4412	2.85879	1.13364	2.63996	2.2108	2.67471	2.70992	2.48878	2.62447	3.2304	0.000160025	0.027858	-2.81673	0.000386503	0.0411898	0.41367	0.39766	0.811225	0.155401	0.321517	0.706596	-0.255809	0.114914	0.423427	-0.310574	0.0615747	0.304043	Lipid transport and metabolism
Mtr.18102.1.S1_at		phosphoglycerate kinase, putative	8.78638	7.82082	9.58286	8.73002	2.65662	2.22417	1.63371	2.1715	2.55588	2.46145	2.97957	2.66564	6.55852	1.03702e-06	0.000730607	-6.06438	1.81916e-06	0.000870894	0.494134	0.309022	0.774725	-0.431778	0.0169846	0.149237	-0.417763	0.0200311	0.180792	-0.303198	0.0750127	0.34168	Carbohydrate transport and metabolism
Mtr.44982.1.S1_at		expressed protein	4.68597	6.42007	4.982	5.36268	2.01707	2.5495	1.77468	2.11375	2.555	3.79792	2.22417	2.85903	3.24893	0.000518227	0.059545	-2.50365	0.00243735	0.142924	0.745279	0.220526	0.749882	-0.359578	0.142204	0.501403	0.125397	0.593269	0.843538	-0.231164	0.331997	0.706794	Unknown function
Mtr.11395.1.S1_at		Probable exocyst complex component 6 AltName: Full=Exocyst complex component Sec15;	6.55589	3.53753	7.14118	5.74486	2.21445	2.36082	3.12307	2.56612	2.67785	2.66334	2.48878	2.60999	3.17875	0.00649538	0.242549	-3.13487	0.00697094	0.269505	0.043875	0.960145	0.994232	0.274855	0.0389712	0.252283	0.129024	0.296738	0.641597	-0.213636	0.096447	0.392461	Intracellular trafficking, secretion, and vesicular transport
Mtr.10661.1.S1_at		histidinol-phosphate aminotransferase, putative	6.8469	6.98173	6.69428	6.84097	1.56386	2.16299	1.99007	1.90564	4.39043	4.91849	2.66841	3.99244	4.93533	2.14978e-05	0.00633337	-2.84853	0.000788167	0.0677382	2.0868	0.00466181	0.441045	-0.0783811	0.442395	0.793215	0.0869954	0.395312	0.720388	-0.157026	0.138005	0.473287	Amino acid transport and metabolism
Mtr.38563.1.S1_at		AAA ATPase domain-containing protein	6.35568	6.32266	6.56183	6.41339	2.48399	2.43101	2.79657	2.57052	4.34171	3.02682	3.6262	3.66491	3.84287	2.68407e-06	0.00144965	-2.74848	2.81433e-05	0.00649816	1.09439	0.00776677	0.517679	-0.215868	0.331153	0.714588	0.162828	0.459513	0.765206	-0.102351	0.639515	0.890107	Posttranslational modification, protein turnover, chaperones
Mtr.39983.1.S1_at		hypothetical protein predicted by Glimmer/Critica	6.84401	5.52052	4.0865	5.48368	2.32275	2.41651	2.68387	2.47437	2.53689	3.02197	2.89206	2.81697	3.0093	0.00132854	0.105046	-2.6667	0.00265911	0.151736	0.3426	0.586511	0.890035	-0.23615	0.251715	0.640869	-0.429267	0.0495454	0.284647	-0.10023	0.618219	0.880555	Unknown function
Mtr.16909.1.S1_s_at		hypothetical protein predicted by Glimmer/Critica	6.37157	7.42181	6.89654	6.89664	1.93537	1.75236	1.77153	1.81975	5.60433	1.84527	1.68222	3.04394	5.07688	0.00100108	0.0881386	-3.8527	0.00476951	0.215854	1.22418	0.244938	0.7552	-0.10274	0.522847	0.838701	-0.110015	0.494414	0.787789	-0.0993622	0.536364	0.841703	Unknown function
Mtr.35855.1.S1_at		expressed protein	4.53474	6.12311	4.6623	5.10672	2.37903	2.51689	2.53174	2.47589	3.43931	2.65169	1.85458	2.64853	2.63083	0.00106718	0.0918464	-2.45819	0.00159247	0.108547	0.172639	0.743293	0.944225	-0.284612	0.200131	0.581074	0.0191281	0.928799	0.979812	-0.0928412	0.665766	0.899996	Unknown function
Mtr.17668.1.S1_at		Nuclear inhibitor of protein phosphatase 1 Short=NIPP-1; AltName: Full=Protein phosphatase 1 regulatory inhibitor subunit 8; Includes: RecName: Full=Activator of RNA decay; EC=3.1.4.-; AltName: Full=ARD-1;	5.32764	7.0154	6.36852	6.23719	2.37469	2.24522	1.92716	2.18236	2.15638	4.96011	1.6716	2.92936	4.05483	0.00164867	0.118038	-3.30783	0.00508633	0.224392	0.747001	0.403156	0.814005	-0.189473	0.102447	0.427058	-0.100384	0.366605	0.699076	-0.0699094	0.525654	0.835919	Unknown function
Mtr.27918.1.S1_at		agenet domain-containing protein	7.31679	7.08011	5.13966	6.51219	2.04309	2.69743	2.83212	2.52421	1.8988	5.21852	1.88533	3.00089	3.98797	0.00414176	0.200199	-3.5113	0.00800002	0.291323	0.476671	0.63981	0.908619	-0.195564	0.521901	0.838312	0.213606	0.485003	0.781897	-0.0111036	0.970727	0.992336	Unknown function
Mtr.14327.1.S1_at		expressed protein	3.725	6.34469	5.51574	5.19514	2.5609	2.48274	2.27163	2.43842	2.38221	2.51959	3.58293	2.82824	2.75672	0.00304541	0.169932	-2.3669	0.00683359	0.266889	0.389816	0.559709	0.879455	-0.290259	0.311931	0.698484	-0.5183	0.0843598	0.36806	-0.00988568	0.971886	0.992439	Posttranslational modification, protein turnover, chaperones
Mtr.41648.1.S1_at		adenylosuccinate synthetase	7.20826	7.82751	4.31702	6.45093	1.73285	2.22417	2.27644	2.07782	2.0323	2.95956	2.78829	2.59338	4.37311	0.000989312	0.0880979	-3.85755	0.00206277	0.128982	0.515563	0.554703	0.877696	-0.242335	0.0580141	0.316883	-0.186237	0.132858	0.45272	0.0182382	0.876922	0.967411	Nucleotide transport and metabolism
Mtr.29590.1.S1_s_at		hypothetical protein predicted by Glimmer/Critica	7.90169	5.05364	5.50306	6.1528	3.75039	1.80787	2.03086	2.52971	4.14136	2.37536	2.0085	2.84174	3.62309	0.00524548	0.220764	-3.31106	0.00829842	0.297929	0.312032	0.746097	0.945239	-0.0510319	0.719697	0.922704	-0.170293	0.244151	0.588942	0.0535886	0.706372	0.915389	Unknown function
Mtr.8668.1.S1_at		ribophorin I	5.6224	5.69767	5.4921	5.60406	2.67932	2.25317	2.63105	2.52118	2.68093	3.14616	3.55828	3.12845	3.08288	1.49845e-06	0.000921439	-2.4756	7.12728e-06	0.00234809	0.607275	0.028481	0.674045	0.164525	0.247542	0.636333	0.139001	0.324551	0.666457	0.056639	0.682704	0.906156	Posttranslational modification, protein turnover, chaperones
Mtr.38602.1.S1_at		Neutral ceramidase Short=N-CDase; Short=NCDase; EC=3.5.1.23; AltName: Full=Acylsphingosine deacylase; AltName: Full=N-acylsphingosine amidohydrolase; Flags: Precursor;	7.92456	7.72507	8.19224	7.94729	2.17712	2.1396	2.13272	2.14981	1.86773	2.88355	3.99962	2.91697	5.79748	3.14136e-06	0.00165945	-5.03032	8.56822e-06	0.00273235	0.767154	0.142021	0.735617	0.65051	0.000230172	0.00682365	0.119367	0.35476	0.689907	0.0648623	0.610282	0.87677	Lipid transport and metabolism
Mtr.43066.1.S1_s_at		hypothetical protein predicted by Glimmer/Critica	5.62214	6.38405	5.12935	5.71185	2.34561	1.70174	1.55139	1.86625	4.64561	1.63454	2.42394	2.90136	3.8456	0.00103674	0.0898748	-2.81048	0.00598472	0.245799	1.03512	0.201535	0.746022	-0.359628	0.235769	0.623408	-0.702177	0.0317419	0.229915	0.0804837	0.784496	0.940945	Unknown function
Mtr.42121.1.S1_at		1-aminocyclopropane-1-carboxylate synthase, putative / ACC synthase, putative	6.02224	6.31564	6.30673	6.21487	2.19424	2.54003	1.99007	2.24144	3.02459	2.71958	2.23722	2.66047	3.97343	2.55079e-07	0.00027912	-3.55441	5.71953e-07	0.000371642	0.419022	0.103499	0.728673	-0.0904434	0.461565	0.80437	-0.286796	0.0333277	0.235181	0.0828035	0.499429	0.821699	Signal transduction mechanisms
Mtr.44002.1.S1_at		Protein transport protein Sec24-like CEF	6.78992	6.63683	7.7533	7.06002	2.73517	2.30573	2.38321	2.4747	3.29347	3.09257	5.44252	3.94285	4.58532	0.000111866	0.0214887	-3.11717	0.0012714	0.0950466	1.46815	0.0476752	0.706584	0.108702	0.389725	0.758384	0.0841109	0.502902	0.793053	0.115166	0.363108	0.732064	Intracellular trafficking, secretion, and vesicular transport
Mtr.7806.1.S1_at		hypothetical protein predicted by Glimmer/Critica	5.09487	5.82174	5.30194	5.40618	2.72171	1.84311	1.86659	2.14381	2.40444	3.46132	2.19299	2.68625	3.26238	5.47202e-05	0.0125941	-2.71993	0.000183209	0.0246199	0.542444	0.210992	0.749486	-0.209423	0.384838	0.754489	0.066273	0.780063	0.92686	0.127349	0.593284	0.868703	Unknown function
Mtr.52164.1.S1_at		Aspartic proteinase EC=3.4.23.-; Flags: Precursor;	7.53282	7.88738	6.18919	7.20313	2.85109	2.74289	2.11831	2.57076	1.89986	6.07116	2.38944	3.45349	4.63237	0.00275766	0.162641	-3.74964	0.00839399	0.299748	0.882721	0.428372	0.823779	0.137793	0.341541	0.722236	0.326596	0.0373861	0.24938	0.174759	0.233198	0.610758	Posttranslational modification, protein turnover, chaperones
Mtr.42250.1.S1_at		acyl-CoA binding family protein	5.18177	5.55386	7.01801	5.91788	2.26788	3.37118	1.83463	2.49123	4.38292	1.81985	2.33915	2.84731	3.42665	0.00286299	0.165069	-3.07057	0.00517532	0.226677	0.356074	0.663	0.917054	-0.00135069	0.988901	0.997594	0.0121037	0.900826	0.970982	0.206649	0.0511893	0.271256	Coenzyme transport and metabolism
Mtr.37128.1.S1_at		hypothetical protein predicted by Glimmer/Critica	5.63559	6.99734	6.78259	6.47184	2.14606	2.06892	2.32878	2.18126	3.65564	4.26549	2.33704	3.41939	4.29058	5.91759e-05	0.0132342	-3.05245	0.000541778	0.052282	1.23813	0.0491884	0.707013	-0.214813	0.128353	0.478091	-0.217139	0.124665	0.439998	0.228165	0.108436	0.417724	Unknown function
Mtr.38415.1.S1_s_at		expressed protein	8.69121	8.57501	6.96645	8.07756	1.59121	3.0992	1.68523	2.12521	4.56074	2.73072	1.9597	3.08372	5.95234	9.6976e-05	0.0193567	-4.99384	0.000304966	0.0353934	0.958505	0.260714	0.757136	-0.0493697	0.711811	0.920627	-0.0442424	0.740451	0.910712	0.249297	0.0809752	0.355903	Unknown function
Mtr.10543.1.S1_at		universal stress protein (USP) family protein	7.2142	6.99759	7.39808	7.20329	1.42765	2.72897	1.57441	1.91034	2.57678	1.72756	5.84197	3.3821	5.29295	0.000804388	0.0777898	-3.82119	0.00512552	0.225292	1.47176	0.172451	0.742252	-0.947291	7.85228e-05	0.00295706	-0.987592	5.39792e-05	0.00406856	0.266457	0.121093	0.442581	Unknown function
Mtr.8732.1.S1_at		NifU-like protein 2, chloroplastic Short=AtCNfu2; Short=AtCnfU-V; Flags: Precursor;	5.74874	6.9965	5.63206	6.12577	2.39255	2.74243	2.41603	2.517	2.20255	2.1258	3.59217	2.64017	3.60877	0.000108833	0.0211716	-3.4856	0.000136901	0.0199263	0.123167	0.806686	0.962219	0.0246933	0.904846	0.977472	0.384314	0.0824177	0.363625	0.278317	0.194532	0.561951	Posttranslational modification, protein turnover, chaperones
Mtr.30745.1.S1_at		expressed protein	5.79486	5.19756	5.89935	5.63059	1.95947	1.23308	2.19763	1.79673	2.87634	1.99057	2.90644	2.59112	3.83386	7.84769e-06	0.003063	-3.03947	3.92371e-05	0.0083485	0.79439	0.0562456	0.712284	0.0330567	0.759891	0.936206	-0.0214051	0.842935	0.951497	0.316654	0.0115362	0.102585	Unknown function
Mtr.41050.1.S1_at		dolichol-phosphate mannosyltransferase-related	7.28813	5.49048	7.21423	6.66428	1.48768	1.70812	1.81229	1.66936	2.90331	5.03936	1.77926	3.24064	4.99492	0.000423003	0.0529831	-3.42364	0.00388753	0.190929	1.57128	0.0975658	0.727496	0.00802821	0.943557	0.98599	-0.10744	0.35272	0.688671	0.324859	0.0131109	0.111688	Carbohydrate transport and metabolism
Mtr.39483.1.S1_at		expressed protein	5.31441	4.51089	5.45576	5.09369	2.04309	2.2617	1.44671	1.91717	1.92018	4.13048	2.24478	2.76515	3.17652	0.000777253	0.0769353	-2.32854	0.00459039	0.211974	0.84798	0.18592	0.743122	-0.353637	0.0194697	0.163725	-0.12134	0.371239	0.70272	0.369678	0.0155549	0.125864	Intracellular trafficking, secretion, and vesicular transport
Mtr.9976.1.S1_at		expressed protein	8.03463	9.45433	8.14715	8.54537	2.58863	1.54349	1.42639	1.85283	5.57663	6.56903	4.53923	5.56163	6.69254	7.69604e-06	0.00304257	-2.98374	0.00152673	0.105831	3.7088	0.000406997	0.156091	0.143163	0.454193	0.800233	0.241715	0.216408	0.561543	0.69916	0.00278641	0.0367169	Unknown function
Mtr.2128.1.S1_at		hypothetical protein predicted by Glimmer/Critica	7.01165	5.77976	4.67456	5.82199	1.83736	1.6804	2.10508	1.87428	2.31623	3.07393	4.5444	3.31152	3.94771	0.000631212	0.0672685	-2.51047	0.00800593	0.291323	1.43724	0.0764872	0.723875	0.0484399	0.821861	0.954712	0.501665	0.035151	0.241966	0.739663	0.00448525	0.0519364	Unknown function
Mtr.9885.1.S1_at		allene oxide synthase / cytochrome P450 74A	8.73072	8.25521	9.18952	8.72515	2.50207	1.5214	1.99007	2.00451	1.68387	1.57969	6.68263	3.3154	6.72064	0.000943445	0.0861586	-5.40975	0.00329326	0.173111	1.31089	0.334737	0.783742	0.56069	0.00931822	0.100546	0.437526	0.0324089	0.232031	0.793853	0.000929897	0.0162713	Energy production and conversion

## Sheet: ARB=CMR>EPI vs core set
Identifier	Mt gene	Gene product	ARB A1	ARB A3	ARB A5	ARB Mean	CMR K1	CMR K4	CMR K5	CMR Mean	EPI E1	EPI E2	EPI E3	EPI Mean	logFC ARB_vs_CMR	p ARB_vs_CMR	pFDR ARB_vs_CMR	logFC EPI_vs_ARB	p EPI_vs_ARB	pFDR EPI_vs_ARB	logFC EPI_vs_CMR	p EPI_vs_CMR	pFDR EPI_vs_CMR	logFC GiMyc_Control	p GiMyc_Control	FDR p GiMyc_Control	logFC GmMyc_Control	p GmMyc_Control	FDR p GmMyc_Control	logFC Phosphate_Control	p Phosphate_Control	FDR p Phosphate_Control	Functional class
overlap to core set
Mtr.5960.1.S1_s_at		SEC14 cytosolic factor family protein / phosphoglyceride transfer family protein	6.59838	4.76717	6.68177	6.01578	3.39857	3.11124	2.46861	2.99281	3.15389	2.67932	3.6278	3.15367	3.02297	0.000694284	0.071987	-2.86211	0.000967726	0.0784852	0.16086	0.775361	0.952758	1.07399	0.0013784	0.0255879	1.13279	0.000928539	0.0292089	0.842688	0.00687858	0.0711809	Unknown function
Mtr.927.1.S1_at		calcineurin-like phosphoesterase family protein	6.69904	5.04905	6.41515	6.05441	3.32085	2.42602	2.62783	2.79157	3.73451	2.56317	2.20576	2.83448	3.26284	0.000444975	0.0545344	-3.21993	0.000483435	0.0482474	0.042912	0.939436	0.990072	3.01246	5.89378e-08	7.3706e-06	1.59838	3.62013e-05	0.00303883	0.54254	0.0490467	0.264452	Signal transduction mechanisms
Mtr.43890.1.S1_at		enoyl-	8.48075	6.74128	8.42428	7.8821	2.73909	3.33848	2.88584	2.9878	2.44322	3.01814	2.40058	2.62065	4.8943	1.04097e-05	0.00370865	-5.26146	6.26195e-06	0.00214369	-0.367157	0.456285	0.835082	1.8882	3.81876e-06	0.00026352	1.48768	3.78379e-05	0.00313328	0.339007	0.168459	0.523938	Secondary metabolites biosynthesis, transport and catabolism
Mtr.24556.1.S1_at		Cytokinin-O-glucosyltransferase 2 EC=2.4.1.-; AltName: Full=Zeatin O-glucosyltransferase 2; Short=AtZOG2; AltName: Full=UDP-glucosyl transferase 85A1;	9.86994	9.64508	9.69326	9.73609	4.35137	2.40675	3.15589	3.30467	2.75526	2.91584	2.58821	2.75311	6.43142	8.12411e-07	0.000622287	-6.98298	4.48392e-07	0.000319495	-0.551562	0.237169	0.753911	5.41777	2.70001e-11	9.2431e-09	2.85825	3.37574e-08	8.54787e-06	0.301431	0.201094	0.57075	Carbohydrate transport and metabolism
Mtr.49957.1.S1_at		hypothetical protein predicted by Glimmer/Critica	8.9553	6.81962	9.183	8.31931	6.11067	6.34925	6.12482	6.19491	6.10082	6.162	4.93277	5.73186	2.12439	0.0110185	0.302106	-2.58744	0.00404969	0.196016	-0.463049	0.485871	0.848258	6.58224	2.47594e-11	8.82096e-09	4.97874	5.7875e-10	2.3029e-07	0.295965	0.292039	0.670794	Unknown function
Mtr.11892.1.S1_at		chitinase	9.42822	9.00593	10.0303	9.48816	3.94939	3.00031	3.32496	3.42489	2.76234	3.63421	2.79566	3.06407	6.06327	4.29522e-07	0.000411254	-6.42409	2.82469e-07	0.000254546	-0.360816	0.360488	0.795122	7.39909	1.74791e-11	6.77902e-09	5.49007	5.09121e-10	2.07986e-07	0.220768	0.465122	0.801139	Chitinase
Mtr.8863.1.S1_at	MtMyb1	myb family transcription factor	12.129	11.7432	12.4807	12.1177	7.19498	1.96059	2.41208	3.85588	7.73916	1.76031	3.64091	4.38012	8.26177	0.00212512	0.136663	-7.73753	0.00306847	0.165228	0.524241	0.77817	0.953677	9.902	6.00706e-13	6.69274e-10	8.99078	1.81245e-12	2.26713e-09	0.213257	0.478391	0.80873	Transcription
Mtr.52182.1.S1_at		expressed protein	8.4382	7.62059	7.27033	7.77638	4.88092	5.47063	3.9468	4.76612	3.33572	3.81268	4.19706	3.78182	3.01026	0.000235883	0.036046	-3.99456	3.58782e-05	0.00783699	-0.984295	0.0655436	0.71657	4.73168	2.7198e-10	6.19569e-08	3.1266	2.69227e-08	6.99056e-06	0.208112	0.400094	0.75789	Unknown function
Mtr.38330.1.S1_at		expressed protein	8.99752	8.89885	8.54385	8.8134	7.36796	1.93537	4.45439	4.58591	5.00199	2.30694	4.32981	3.87958	4.2275	0.0130404	0.317845	-4.93382	0.00611753	0.249581	-0.706326	0.603464	0.895629	3.70128	5.72318e-07	5.28171e-05	2.83179	8.56016e-06	0.000987852	0.017077	0.964508	0.990419	Unknown function
Mtr.40544.1.S1_at		Germin-like protein subfamily 2 member 4 Flags: Precursor;	11.5775	10.8517	11.6289	11.3527	2.8615	5.36842	2.18769	3.47254	3.33482	1.73694	4.00874	3.02683	7.88017	3.26816e-05	0.00890072	-8.32587	2.23875e-05	0.00544388	-0.445704	0.629998	0.905138	10.1086	1.85331e-14	9.7031e-11	9.28084	4.94762e-14	2.0212e-10	-0.0447918	0.841828	0.959075	Germin-like protein
Mtr.35447.1.S1_at		protease inhibitor/seed storage/lipid transfer protein (LTP) family protein	12.7663	12.0632	12.8524	12.5606	6.40182	3.2845	2.48551	4.05728	3.35124	2.68747	3.12724	3.05532	8.50334	2.29921e-05	0.00670911	-9.50531	1.06018e-05	0.0032606	-1.00196	0.305152	0.773569	9.95306	7.67149e-14	2.13885e-10	9.24636	1.78631e-13	4.75921e-10	-0.0771042	0.758135	0.932152	Posttranslational modification, protein turnover, chaperones
Mtr.31873.1.S1_at		Syntaxin-132 Short=AtSYP132;	8.3549	6.8698	9.10111	8.1086	4.01946	3.49913	4.26557	3.92805	5.60164	3.74759	2.50861	3.95262	4.18055	0.00131548	0.104417	-4.15599	0.00136192	0.099049	0.0245653	0.977329	0.996734	1.99896	0.000180326	0.00567097	1.98281	0.000193187	0.0101295	-0.0830571	0.826143	0.954707	Intracellular trafficking, secretion, and vesicular transport
Mtr.7210.1.S1_at		Low-molecular-weight cysteine-rich protein LCR78 AltName: Full=Putative defensin AMP1 protein; Flags: Precursor;	10.1384	9.74556	10.1955	10.0265	4.87488	5.02322	3.27804	4.39204	3.89457	2.65291	3.44842	3.33196	5.63443	6.5864e-06	0.00274559	-6.69451	1.93605e-06	0.000912596	-1.06008	0.0712289	0.718734	9.31858	1.64761e-12	1.32845e-09	8.7513	3.37607e-12	3.69427e-09	-0.111258	0.716728	0.918874	Defense mechanisms
Mtr.50698.1.S1_at		Cysteine-rich receptor-like protein kinase 37 Short=Cysteine-rich RLK37; EC=2.7.11.-; Flags: Precursor;	9.11481	7.98909	9.47064	8.85818	3.18684	2.73111	3.0178	2.97859	2.90301	2.96002	3.14249	3.00184	5.87959	3.69075e-07	0.000358987	-5.85634	3.79827e-07	0.000299304	0.0232522	0.949018	0.991924	4.12943	5.55145e-09	8.85891e-07	2.81069	3.54459e-07	6.66275e-05	-0.111484	0.689853	0.908962	Signal transduction mechanisms
Mtr.20645.1.S1_at		(+)-neomenthol dehydrogenase EC=1.1.1.208; AltName: Full=Menthone:neomenthol reductase; AltName: Full=Short-chain dehydrogenase/reductase 1; Short=AtSDR1;	8.76381	9.22759	9.48004	9.15715	5.17269	2.12805	2.11831	3.13969	2.43734	2.82488	6.57722	3.94648	6.01746	0.00153035	0.113394	-5.21067	0.00345107	0.17807	0.806791	0.533155	0.8683	6.07164	2.70439e-10	6.18579e-08	4.99585	2.39609e-09	7.85173e-07	-0.118604	0.704912	0.914884	Secondary metabolites biosynthesis, transport and catabolism
Mtr.36021.1.S1_at		Citrate-binding protein Flags: Precursor;	8.87311	8.72312	8.31695	8.63773	5.36263	2.48215	1.99007	3.27828	1.94997	1.66338	4.49031	2.70122	5.35945	0.00100896	0.0885806	-5.93651	0.000540268	0.052282	-0.57706	0.589975	0.89143	7.38335	4.95293e-11	1.51753e-08	5.42798	1.57538e-09	5.36311e-07	-0.182833	0.578306	0.861758	Unknown function
Mtr.31214.1.S1_at		hypothetical protein predicted by Glimmer/Critica	6.94188	4.02464	7.93133	6.29929	3.40539	2.87426	2.04818	2.77594	2.96454	2.92816	2.53439	2.80903	3.52334	0.00566337	0.228753	-3.49026	0.00594655	0.245128	0.0330843	0.972147	0.996159	4.73854	1.72066e-10	4.21754e-08	4.19599	6.74838e-10	2.61726e-07	-0.228027	0.339864	0.713636	Defense mechanisms
Mtr.27782.1.S1_at		cysteine proteinase, putative	7.9913	6.18481	7.80914	7.32842	4.52379	2.97288	2.55257	3.34975	2.43726	2.97288	2.90331	2.77115	3.97867	0.00029781	0.0421246	-4.55727	0.000123192	0.0184121	-0.5786	0.383625	0.805368	6.01462	5.79904e-14	1.87028e-10	4.75622	8.55614e-13	1.30688e-09	-0.296749	0.062897	0.307893	Posttranslational modification, protein turnover, chaperones
Mtr.36015.1.S1_at		glutamine synthetase	11.2906	9.97961	11.82	11.0301	5.00954	4.99487	5.56295	5.18912	4.54615	3.06082	5.56295	4.38997	5.84096	4.29334e-05	0.0105658	-6.64011	1.7787e-05	0.0046779	-0.799147	0.279146	0.761631	9.18438	2.97786e-11	1.01192e-08	2.19736	0.000101381	0.00641711	-0.336266	0.394471	0.753842	Amino acid transport and metabolism
Mtr.37152.1.S1_at		Agglutinin-2 AltName: Full=Agglutinin II; AltName: Full=ClAII; AltName: Full=LecClAII; Flags: Precursor;	11.5357	10.5661	12.1451	11.4156	6.95357	7.21122	4.91772	6.36084	5.96305	5.22225	6.24842	5.81124	5.05477	0.000100524	0.0199351	-5.60437	5.02647e-05	0.00977816	-0.549597	0.43903	0.828138	8.33717	2.68213e-12	1.78648e-09	7.81049	5.64717e-12	5.54258e-09	-0.38366	0.195687	0.563316	Lectin
Mtr.12500.1.S1_at	MtGlp1	Nectarin-1 EC=1.15.1.1; AltName: Full=Superoxide dismutase [Mn]; Flags: Precursor;	9.93346	9.21425	11.3428	10.1635	3.39505	2.94964	2.80807	3.05092	3.11636	2.87513	3.3447	3.11206	7.11257	1.0433e-06	0.000730607	-7.05142	1.11012e-06	0.000602	0.0611435	0.904232	0.984287	7.93925	3.50797e-13	5.11813e-10	7.79983	4.29751e-13	8.7781e-10	-0.385153	0.110293	0.421514	Germin-like protein
Mtr.12881.1.S1_at		Chitinase 1 EC=3.2.1.14; AltName: Full=Tulip bulb chitinase-1; Short=TBC-1; Flags: Precursor;	10.7669	10.826	10.8398	10.8109	6.21291	3.86693	3.63099	4.57028	2.55513	3.36757	6.21291	4.0452	6.24062	0.00037529	0.0490341	-6.7657	0.000223849	0.0285771	-0.525073	0.620501	0.902174	6.98925	1.05616e-14	6.47197e-11	5.11617	3.7978e-13	8.63492e-10	-0.50343	0.00476183	0.0543786	Chitinase
Mtr.38714.1.S1_at		Endochitinase EC=3.2.1.14; AltName: Full=MF1 antigen; Flags: Precursor;	6.40501	5.11753	8.08263	6.53506	3.00073	3.15508	3.33802	3.16461	3.37608	3.37608	2.66747	3.13988	3.37045	0.00116823	0.0968695	-3.39518	0.0011185	0.0864305	-0.0247305	0.97112	0.995987	2.21229	1.13073e-09	2.16528e-07	1.1912	9.15628e-07	0.000150423	-0.52399	0.00147426	0.0229727	Chitinase
Mtr.36004.1.S1_at		Scarecrow-like protein 3 Short=AtSCL3; AltName: Full=GRAS family protein 5; Short=AtGRAS-5;	10.1377	10.5424	10.5681	10.416	6.64893	2.36055	2.26851	3.75933	3.44639	2.07668	2.90738	2.81015	6.6567	0.000427971	0.0534118	-7.60588	0.000182242	0.0245438	-0.949183	0.418067	0.820602	6.68551	4.61866e-11	1.42222e-08	6.0822	1.34601e-10	6.8544e-08	-0.77551	0.0200258	0.149433	Transcription
Mtr.46023.1.S1_at		serine carboxypeptidase S10 family protein	8.54288	8.67511	9.50206	8.90668	3.89939	2.67932	3.39362	3.32411	2.8318	3.52314	2.71845	3.02446	5.58257	1.18486e-06	0.000789195	-5.88222	8.1333e-07	0.000465607	-0.299648	0.468648	0.839936	1.82967	2.70297e-06	0.000196247	1.5768	1.17223e-05	0.00126465	-1.34077	5.35768e-05	0.00185589	Posttranslational modification, protein turnover, chaperones
Mtr.46524.1.S1_at		Multidrug resistance protein 11 AltName: Full=P-glycoprotein 19;	11.1185	10.1017	11.2872	10.8358	7.10671	6.26047	6.18161	6.51626	6.35435	7.0363	6.64887	6.67984	4.31952	6.09476e-06	0.00261459	-4.15595	7.99854e-06	0.0025933	0.163574	0.680715	0.922912	6.69082	2.56598e-11	9.03669e-09	5.65081	1.73577e-10	8.37516e-08	-1.36436	0.00035175	0.00783802	Secondary metabolites biosynthesis, transport and catabolism
Mtr.4247.1.S1_at		Putative disease resistance RPP13-like protein 1	10.3535	10.0848	11.1952	10.5445	4.66499	2.58016	3.21375	3.4863	3.72929	1.8747	2.74276	2.78225	7.05816	8.20558e-06	0.00313112	-7.76221	4.19419e-06	0.0016207	-0.704051	0.313544	0.776419	5.8274	1.13036e-11	4.74425e-09	4.50174	2.1034e-10	9.91476e-08	-1.77733	4.64725e-06	0.000289309	Defense mechanisms
Mtr.23217.1.S1_at		cytochrome P450 family protein	8.5261	7.56756	8.59725	8.2303	6.47647	3.06276	1.6704	3.73654	1.53977	4.62656	1.67705	2.61446	4.49376	0.00993479	0.290252	-5.61584	0.0031314	0.167294	-1.12208	0.417535	0.820476	3.26354	4.77928e-09	7.80973e-07	3.00385	1.19127e-08	3.39529e-06	-1.89572	1.59087e-06	0.000126113	Secondary metabolites biosynthesis, transport and catabolism
Mtr.9355.1.S1_at		Hyoscyamine 6-dioxygenase EC=1.14.11.11; AltName: Full=Hyoscyamine 6-beta-hydroxylase;	9.05324	8.93114	9.65276	9.21238	4.96431	2.60147	1.86659	3.14412	2.98486	7.07369	1.35421	3.80425	6.06825	0.00342599	0.182238	-5.40813	0.00630337	0.253654	0.660129	0.658863	0.91571	2.99233	1.91359e-06	0.000148006	3.15292	1.12175e-06	0.000179475	-2.18021	4.13316e-05	0.00151893	Secondary metabolites biosynthesis, transport and catabolism
Mtr.11507.1.S1_at		Cytochrome P450 716B1 EC=1.14.-.-; AltName: Full=Cytochrome P450 CYPA1;	7.98801	8.55243	8.21612	8.25219	5.24353	2.99567	2.88982	3.70967	1.97955	3.55265	2.70192	2.74471	4.54251	0.000196348	0.0314969	-5.50748	5.46713e-05	0.01034	-0.964965	0.189927	0.743423	2.14074	0.000101763	0.00360871	2.2755	5.90396e-05	0.00435359	-3.09635	3.09841e-06	0.000210476	Secondary metabolites biosynthesis, transport and catabolism
Mtr.43585.1.S1_at	MtDxs2	1-deoxy-D-xylulose 5-phosphate synthase, putative / 1-deoxyxylulose-5-phosphate synthase, putative / DXP-synthase, putative	5.3794	4.24017	6.19552	5.2717	3.03006	3.26234	2.54936	2.94725	3.26234	2.82235	2.87966	2.98812	2.32445	0.00123053	0.100006	-2.28358	0.0013663	0.0990821	0.0408671	0.931488	0.988722	1.57354	7.93222e-06	0.000473292	1.86567	1.44399e-06	0.000221389	-4.25501	1.85562e-10	2.84272e-07	Carbohydrate transport and metabolism
no overlap to core set
Mtr.47546.1.S1_at		Albumin-1 Short=A1; Contains: RecName: Full=Albumin-1 chain b; Short=A1b; AltName: Full=Leginsulin; Contains: RecName: Full=Albumin-1 chain a; Short=A1a; Flags: Precursor;	7.62472	7.43401	6.25381	7.10418	3.63099	2.35382	3.63099	3.20527	3.06572	2.7941	2.93374	2.93119	3.89892	3.96268e-05	0.0100341	-4.173	2.48756e-05	0.00593123	-0.27408	0.561979	0.881091	1.89099	0.000398753	0.010271	-0.604825	0.142935	0.469061	0.627023	0.130121	0.459597	Unknown function
Mtr.42508.1.S1_at		Calcineurin subunit B AltName: Full=Protein phosphatase 2B regulatory subunit; AltName: Full=Calcineurin regulatory subunit;	5.72131	5.51985	6.15255	5.79791	4.35428	5.08974	2.51708	3.98703	3.02943	2.70598	2.48878	2.7414	1.81087	0.0171913	0.35253	-3.05651	0.00109812	0.0852859	-1.24564	0.0714918	0.718837	6.1913	1.03231e-11	4.42362e-09	-0.100392	0.675117	0.883689	-0.0535135	0.82272	0.953454	Signal transduction mechanisms
Mtr.36236.1.S1_at		hypothetical protein predicted by Glimmer/Critica	9.04425	7.8567	9.18029	8.69375	4.81745	5.1709	2.98165	4.32333	3.55619	4.72946	3.34366	3.87644	4.37042	0.000252208	0.037445	-4.81731	0.00013378	0.019565	-0.446894	0.524283	0.864038	1.82783	4.3678e-07	4.20833e-05	-0.0745384	0.687561	0.889169	0.0785304	0.671903	0.902341	Unknown function
Mtr.31827.1.S1_at		hypothetical protein predicted by Glimmer/Critica	6.65636	7.48011	6.66174	6.93274	6.0307	5.61994	2.81036	4.82034	4.04931	4.54365	2.67932	3.75743	2.1124	0.0443724	0.44394	-3.17531	0.0075688	0.283013	-1.06291	0.261211	0.757136	6.40029	4.5147e-13	5.64596e-10	0.0360757	0.847571	0.953383	-0.116922	0.536464	0.841765	Unknown function
Mtr.31958.1.S1_at		hypothetical protein predicted by Glimmer/Critica	4.85319	5.58195	4.8884	5.10784	3.69962	3.28615	3.63099	3.53892	2.32118	3.55452	2.006	2.62723	1.56893	0.00538977	0.223763	-2.48061	0.000375686	0.0408178	-0.911686	0.0565806	0.712284	6.44893	1.5754e-10	3.94446e-08	0.250588	0.434201	0.748263	-0.139035	0.661372	0.898596	Unknown function
Mtr.8244.1.S1_at		calcineurin-like phosphoesterase family protein	7.94733	8.60488	8.77004	8.44075	5.06131	5.06131	1.91698	4.0132	5.06131	3.35514	2.09406	3.5035	4.42755	0.00286618	0.165069	-4.93725	0.00154154	0.106617	-0.509694	0.62985	0.905082	1.68256	2.31613e-07	2.47261e-05	0.370658	0.0363691	0.245703	0.669741	0.00117086	0.0194387	Unknown function
Mtr.35522.1.S1_at		hypothetical protein predicted by Glimmer/Critica	8.40947	7.48977	9.13599	8.34508	6.15411	3.59916	3.64146	4.46491	4.48584	7.44828	4.19523	5.37645	3.88017	0.00679764	0.248092	-2.96862	0.0235873	0.466567	0.911542	0.410613	0.816795	7.24074	4.10657e-12	2.30865e-09	0.451945	0.0988978	0.395088	0.0950591	0.712672	0.91797	Unknown function
Mtr.33167.1.S1_at		Calcineurin subunit B AltName: Full=Protein phosphatase 2B regulatory subunit; AltName: Full=Calcineurin regulatory subunit;	11.5667	10.334	11.3253	11.0754	5.65914	7.84294	4.2429	5.91499	5.8365	5.69472	2.98165	4.83762	5.16036	0.00159434	0.116243	-6.23773	0.000507968	0.0501244	-1.07737	0.344074	0.788727	1.00587	0.000602529	0.0140121	0.504371	0.0381622	0.251723	0.0280561	0.898689	0.973563	Signal transduction mechanisms
Mtr.7302.1.S1_at		hypothetical protein predicted by Glimmer/Critica	7.33725	6.60336	7.215	7.05187	5.33077	4.51119	3.96474	4.60223	4.4698	4.08777	3.41728	3.99162	2.44964	0.000440695	0.0543358	-3.06025	0.000104453	0.016412	-0.610617	0.176985	0.742893	4.6354	8.67896e-10	1.70458e-07	0.651317	0.0277287	0.214862	-0.152902	0.566007	0.856302	Unknown function
Mtr.35424.1.S1_at		Alpha-amylase/subtilisin inhibitor AltName: Full=RASI; Flags: Precursor;	11.9217	11.2439	11.6422	11.6026	4.70498	1.73921	3.31445	3.25288	4.94685	2.63597	2.52055	3.36779	8.34973	1.91679e-05	0.00584363	-8.23482	2.10963e-05	0.00523377	0.114911	0.898437	0.983052	9.55954	4.0598e-12	2.30349e-09	0.705334	0.0560462	0.301952	-0.3785	0.277552	0.656217	Posttranslational modification, protein turnover, chaperones
Mtr.44791.1.S1_at		60S acidic ribosomal protein P2	6.85337	6.22052	7.58978	6.88789	5.07921	4.15156	4.52431	4.58503	3.72913	4.77191	2.88483	3.79529	2.30286	0.00314902	0.173367	-3.0926	0.000557491	0.053378	-0.789737	0.182172	0.742893	4.48218	7.42746e-09	1.14357e-06	0.726336	0.0347125	0.240495	0.181764	0.56093	0.854158	Translation, ribosomal structure and biogenesis
Mtr.35483.1.S1_at		40S ribosomal protein S10-B	6.67768	6.47312	8.5388	7.22987	5.62089	3.50257	2.7389	3.95412	3.29866	4.76217	3.10223	3.72102	3.27574	0.00693076	0.249826	-3.50885	0.00485758	0.219354	-0.233103	0.799644	0.960306	7.0104	3.57705e-11	1.16602e-08	0.790432	0.0206079	0.183575	-0.211602	0.487327	0.813855	Translation, ribosomal structure and biogenesis
Mtr.41526.1.S1_at		putative lipoamide dehydrogenase	10.5636	10.0776	10.8054	10.4822	5.23052	4.3743	2.34033	3.98172	3.11687	2.74554	4.2429	3.36844	6.50046	3.22835e-05	0.00883155	-7.11374	1.7339e-05	0.00459956	-0.613282	0.427456	0.823694	1.46994	8.93746e-08	1.06344e-05	0.839533	2.61574e-05	0.00236064	0.233927	0.0871174	0.370961	Energy production and conversion
Mtr.43140.1.S1_at		aspartate aminotransferase, chloroplast / transaminase A (ASP5) (AAT1)	9.0999	8.01296	9.70819	8.94035	5.76176	2.83276	3.48369	4.02607	2.65169	2.38736	5.05224	3.36376	4.91428	0.00124985	0.100944	-5.57659	0.00058119	0.0548754	-0.66231	0.51719	0.86188	1.06336	7.21261e-05	0.00276407	0.943519	0.000204247	0.0105087	0.380482	0.0535915	0.279297	Amino acid transport and metabolism
Mtr.37437.1.S1_at		Protein PPLZ12	11.6217	11.4821	11.5935	11.5658	5.58073	4.51172	5.44655	5.17966	7.8363	8.03673	5.07202	6.98168	6.38609	4.26708e-05	0.0105435	-4.58408	0.000378566	0.0408777	1.80202	0.0448273	0.700684	2.19938	4.01187e-08	5.30971e-06	0.986454	0.000119036	0.0071653	-0.956183	0.000155893	0.00417324	Energy production and conversion
Mtr.14005.1.S1_at		vitamine B12-independent methionine synthase	5.94145	6.21563	7.34175	6.49961	1.87978	2.77993	4.2447	2.96814	2.21587	4.52397	2.18225	2.97403	3.53147	0.00322077	0.175433	-3.52558	0.00325043	0.17177	0.00589327	0.994497	0.99949	8.18875	1.27824e-11	5.15318e-09	1.08534	0.00507035	0.0828993	0.217708	0.502675	0.823935	Amino acid transport and metabolism
Mtr.35691.1.S1_at		cytochrome P450 family protein	8.92954	8.63809	9.08456	8.88406	4.16947	3.83485	6.57366	4.85933	4.97225	6.03267	1.71547	4.24013	4.02474	0.00912918	0.281115	-4.64394	0.00439134	0.206676	-0.619199	0.60622	0.896666	0.786602	0.000137097	0.00457324	1.01933	1.27727e-05	0.0013586	-1.50474	2.46206e-07	3.21262e-05	Energy production and conversion
Mtr.51204.1.S1_at		zeta-carotene desaturase (ZDS1) / carotene 7,8-desaturase	6.0348	6.84981	6.77418	6.55293	3.71561	2.3934	3.37207	3.16036	2.92552	3.23841	3.43752	3.20048	3.39257	2.61723e-05	0.00745948	-3.35245	2.84031e-05	0.00649816	0.0401222	0.916483	0.986793	0.781925	0.00170258	0.0298003	0.999055	0.000255486	0.012337	-1.37016	1.49768e-05	0.000704333	Secondary metabolites biosynthesis, transport and catabolism
Mtr.29593.1.S1_at		hypothetical protein predicted by Glimmer/Critica	11.7407	11.2807	11.7608	11.594	8.03765	4.67099	3.87689	5.52851	4.61328	3.78436	4.99246	4.46337	6.06554	0.000359065	0.0478322	-7.13068	0.000125976	0.0187368	-1.06514	0.311635	0.775315	5.48978	2.5909e-11	9.03847e-09	4.3081	4.00514e-10	1.70435e-07	1.14308	0.000298454	0.00686874	Unknown function
Mtr.11696.1.S1_at		Remorin AltName: Full=pp34;	9.72078	7.7141	8.86488	8.76659	3.20509	2.92116	2.98165	3.03597	2.50523	2.92246	3.27221	2.89996	5.73062	3.32382e-06	0.00172608	-5.86663	2.81284e-06	0.00121022	-0.136003	0.778071	0.95363	4.00812	6.48777e-08	8.01527e-06	3.4671	3.04287e-07	5.82691e-05	1.35658	0.00160136	0.0243373	Signal transduction mechanisms
Mtr.42041.1.S1_at		Protein RUPTURED POLLEN GRAIN 1	9.55851	6.57	9.74696	8.62516	3.42635	4.06503	2.93594	3.47577	3.59585	2.61711	3.96707	3.39334	5.14938	0.000403222	0.0514763	-5.23181	0.000364725	0.0399101	-0.0824278	0.925168	0.988033	5.92935	2.70444e-09	4.6947e-07	2.1842	7.74003e-05	0.00521201	2.73213	9.58447e-06	0.00050241	Cell wall/membrane/envelope biogenesis
Mtr.13368.1.S1_at		cytochrome P450 family protein	6.94875	4.30502	5.91243	5.72207	3.10613	2.91655	2.49946	2.84071	3.82484	2.90331	1.6704	2.79951	2.88136	0.00536878	0.223194	-2.92255	0.00498403	0.221956	-0.0411983	0.957165	0.993555	-2.02707	5.75762e-06	0.00036773	0.809329	0.00898178	0.115698	-6.08613	3.92981e-11	1.04974e-07	Secondary metabolites biosynthesis, transport and catabolism
Mtr.28303.1.S1_at		hypothetical protein predicted by Glimmer/Critica	5.30704	5.51141	4.46489	5.09445	3.18018	2.64593	2.73476	2.85362	3.29347	3.2185	2.51945	3.01047	2.24083	0.000183157	0.030252	-2.08397	0.000292606	0.0344813	0.156852	0.644698	0.910079	-1.53155	9.05916e-05	0.00331441	0.193207	0.474959	0.775753	-5.49017	1.46547e-10	2.3026e-07	Unknown function
Mtr.41387.1.S1_at		UPF0308 protein At2g37240, chloroplastic Flags: Precursor;	6.07106	5.74297	7.0602	6.29141	4.35167	3.65692	3.35076	3.78645	2.50792	3.86564	2.09912	2.82423	2.50496	0.00198937	0.131789	-3.46718	0.000274905	0.0331607	-0.962222	0.114307	0.728857	-1.37949	0.000497583	0.0121333	-0.0153314	0.958535	0.988125	-5.29473	6.62731e-10	5.56312e-07	Unknown function
Mtr.38393.1.S1_at		ankyrin repeat family protein / regulator of chromosome condensation (RCC1) family protein	8.65877	8.34674	8.57255	8.52602	4.78067	2.92462	3.17097	3.62542	5.96675	4.69963	2.63941	4.43526	4.9006	0.000499532	0.0584167	-4.09076	0.00148948	0.104192	0.80984	0.362874	0.79655	-1.24397	5.22465e-06	0.000338765	-0.238728	0.15497	0.485495	-2.16769	1.53721e-08	4.70985e-06	Unknown function
Mtr.42457.1.S1_at		expressed protein	7.70272	6.33853	8.50514	7.51547	3.28082	3.34672	3.29347	3.307	3.87979	1.75043	3.23214	2.95412	4.20846	0.000290971	0.0414654	-4.56134	0.00017291	0.0236508	-0.35288	0.607775	0.896879	-1.1356	1.83532e-05	0.000930997	-0.458095	0.016263	0.162069	-1.88086	1.08369e-07	1.78993e-05	Unknown function
Mtr.10542.1.S1_at		C2 domain-containing protein	6.24347	4.38075	4.71522	5.11315	2.88962	3.55916	2.99295	3.14725	3.24048	3.39704	3.55916	3.39889	1.9659	0.00311195	0.172149	-1.71425	0.00644272	0.256862	0.251646	0.598116	0.89388	-1.42818	4.59509e-07	4.38594e-05	-0.476487	0.00598234	0.0915808	-1.46249	3.58279e-07	4.13458e-05	Signal transduction mechanisms
Mtr.37636.1.S1_at		Sugar phosphate exchanger 2 AltName: Full=Solute carrier family 37 member 2;	9.64173	9.75941	10.0856	9.8289	8.72134	8.22124	8.06996	8.33751	8.40413	8.41614	6.24853	7.6896	1.49139	0.0307414	0.411035	-2.13931	0.00588384	0.24411	-0.647916	0.283497	0.763281	-1.13896	4.89963e-05	0.00203276	-0.615776	0.00565574	0.0882089	-1.3839	7.76156e-06	0.000424654	Carbohydrate transport and metabolism
Mtr.35576.1.S1_at		hypothetical protein predicted by Glimmer/Critica	4.59556	6.42026	6.34166	5.78583	3.50284	3.76666	5.38786	4.21912	2.79668	4.11186	3.16059	3.35638	1.56671	0.053162	0.463526	-2.42945	0.00834775	0.298793	-0.862741	0.244147	0.754868	-1.16828	0.00206536	0.0343263	-0.984856	0.00628548	0.0940795	-0.304939	0.323496	0.699427	Unknown function
Mtr.44561.1.S1_at		threonine synthase	8.79676	5.80664	7.57311	7.39217	3.81984	4.86515	4.94141	4.54213	4.94141	4.22247	4.66468	4.60952	2.85003	0.00452136	0.207783	-2.78265	0.00512999	0.225292	0.0673867	0.926898	0.988213	-0.498288	0.0749309	0.362973	-1.32429	0.00025033	0.0121744	-0.907632	0.00411529	0.0488241	Amino acid transport and metabolism
Mtr.45730.1.S1_at		Ethylene-responsive transcription factor ERF010	7.73006	7.31329	6.86493	7.30276	3.82795	2.67932	3.74638	3.41788	3.81036	2.37468	7.09387	4.4263	3.88488	0.00789533	0.263657	-2.87646	0.0304613	0.507951	1.00842	0.379165	0.803776	0.937405	0.000272807	0.00776454	-0.11405	0.543285	0.816156	1.07328	8.5276e-05	0.00264584	Transcription
Mtr.28158.1.S1_at		hypothetical protein predicted by Glimmer/Critica	6.06493	5.60595	3.53229	5.06772	3.28341	2.22417	2.99073	2.83277	3.08588	3.28341	3.01734	3.12888	2.23495	0.00806503	0.265957	-1.93885	0.0158263	0.403465	0.296107	0.648284	0.911958	0.332751	0.169002	0.541271	0.699736	0.00983109	0.122073	-2.44448	2.23515e-07	3.01566e-05	Unknown function
Mtr.8825.1.S1_at		Antigen peptide transporter-like 2 AltName: Full=Transporter associated with antigen processing-like protein 2; Short=AtTAP2; AltName: Full=Aluminum tolerance-related ATP-binding cassette transporter;	8.88474	9.02686	8.81914	8.91024	7.1924	2.83946	2.15202	4.06129	2.98165	3.44617	3.03781	3.15521	4.84895	0.00374356	0.190489	-5.75504	0.00142342	0.101423	-0.906085	0.46123	0.836834	-0.609247	0.010564	0.108889	-0.0234513	0.908677	0.973307	-2.09472	3.02878e-07	3.70454e-05	Intracellular trafficking, secretion, and vesicular transport
Mtr.3716.1.S1_at		hypothetical protein predicted by Glimmer/Critica	8.39203	8.08763	8.39299	8.29088	6.70792	2.22417	2.30824	3.74678	3.25487	4.41658	1.93086	3.20077	4.54411	0.00645976	0.242253	-5.09011	0.00354934	0.180345	-0.546009	0.665278	0.917533	-0.647312	0.0117286	0.116351	0.24648	0.278145	0.622596	-2.01157	1.05791e-06	9.2742e-05	Unknown function
Mtr.42379.1.S1_at		ADIPOR-like receptor CG5315	8.65245	7.65297	9.01772	8.44105	4.91987	6.44135	3.76054	5.04059	5.55955	3.68543	3.9646	4.40319	3.40046	0.00280524	0.164051	-4.03785	0.00103933	0.0817996	-0.637398	0.436977	0.827279	-0.839406	0.00446035	0.0597033	-0.622105	0.0234606	0.195939	-1.93365	4.18223e-06	0.000265574	Signal transduction mechanisms
Mtr.30869.1.S1_at		Nucleotide pyrophosphatase/phosphodiesterase EC=3.-.-.-; Flags: Fragments;	5.08479	4.33966	7.31225	5.5789	2.31853	3.68791	2.27644	2.76096	2.79668	2.79668	3.20074	2.93137	2.81794	0.00629254	0.23938	-2.64753	0.00861055	0.302957	0.170406	0.825918	0.966109	-0.451895	0.10194	0.426092	0.0841708	0.746633	0.913673	-1.72123	2.41231e-05	0.00100314	Carbohydrate transport and metabolism
Mtr.8617.1.S1_at		Acid phosphatase 1 EC=3.1.3.2; AltName: Full=Apase-1(1); Flags: Precursor;	10.2478	9.24656	9.9498	9.81474	6.2898	6.04937	8.24332	6.86083	6.95097	6.7931	8.24332	7.32913	2.95391	0.00233078	0.14574	-2.48561	0.00592927	0.244867	0.4683	0.494663	0.852561	-0.0872974	0.637276	0.892175	0.0197947	0.914454	0.975283	-1.59579	1.73103e-06	0.000135299	Unknown function
Mtr.4325.1.S1_s_at		hypothetical protein predicted by Glimmer/Critica	9.19007	8.91902	8.91544	9.00818	4.39013	6.73233	3.66152	4.92799	3.75362	5.96624	3.85195	4.52394	4.08019	0.00187528	0.127346	-4.48424	0.00107822	0.08406	-0.404056	0.654567	0.914458	-0.0818339	0.609657	0.879655	0.0426572	0.789259	0.930009	-1.10498	1.55922e-05	0.000727907	Unknown function
Mtr.40397.1.S1_at		cytochrome P450, putative	11.9293	10.9974	10.8407	11.2558	5.1922	6.16566	9.44504	6.9343	5.79064	8.10062	4.02191	5.97105	4.32149	0.0119956	0.31055	-5.28474	0.00436234	0.205944	-0.963245	0.484003	0.847553	-0.426617	0.0336171	0.231096	-0.390106	0.0486191	0.282527	-1.0605	7.36883e-05	0.00237531	Secondary metabolites biosynthesis, transport and catabolism
Mtr.44361.1.S1_at		expressed protein	6.79955	8.01829	8.16192	7.65992	3.56961	4.80494	3.47551	3.95002	2.78678	5.67748	2.90331	3.78919	3.7099	0.00246862	0.151575	-3.87073	0.00194017	0.123586	-0.160829	0.851095	0.972335	-0.374912	0.213564	0.596739	-0.0640285	0.826051	0.945474	-1.0408	0.00350331	0.0434214	Unknown function
Mtr.12414.1.S1_at		Putative apospory-associated protein C	7.00347	6.72173	7.92442	7.21654	1.89514	3.48982	3.63099	3.00532	1.86695	5.02524	1.79159	2.89459	4.21122	0.00225333	0.142232	-4.32194	0.00194364	0.123627	-0.110725	0.907811	0.984947	-0.124777	0.614941	0.881917	0.0412229	0.867345	0.96031	-1.02404	0.00124039	0.0202559	Carbohydrate transport and metabolism
Mtr.12415.1.S1_at		CBL-interacting protein kinase 9 (CIPK9)	6.90474	5.70517	7.66725	6.75906	4.74322	5.71883	4.03478	4.83227	3.99809	4.18656	3.32406	3.83624	1.92678	0.0124215	0.313241	-2.92282	0.00135598	0.0990365	-0.996035	0.13134	0.73164	-0.507324	0.0202418	0.167732	-0.383997	0.0653313	0.325822	-0.831619	0.000930663	0.0162797	Signal transduction mechanisms
Mtr.52294.1.S1_at		cryptochrome 2 apoprotein (CRY2) / blue light photoreceptor (PHH1)	6.34571	4.99647	7.63106	6.32441	4.83612	3.34114	3.95907	4.04544	2.77447	4.48702	3.04191	3.43446	2.27897	0.0181006	0.357776	-2.88995	0.00579143	0.241749	-0.61098	0.443401	0.830183	-0.297178	0.0988643	0.420242	0.140193	0.414361	0.734535	-0.807738	0.000423297	0.00893824	Signal transduction mechanisms
Msa.1115.1.S1_at		Protein PPLZ12	10.4208	9.29217	10.9383	10.2171	6.58478	5.3249	7.53015	6.47994	7.32335	7.3525	5.48681	6.72089	3.73717	0.00130225	0.103859	-3.49622	0.00191907	0.123267	0.240943	0.755598	0.947839	0.10795	0.483589	0.817003	-0.207971	0.189419	0.529234	-0.78825	0.000218947	0.00541866	Energy production and conversion
Mtr.11111.1.S1_at		dehydration-induced protein (ERD15)	8.50927	8.68992	8.81739	8.6722	4.90785	4.06503	3.48823	4.1537	4.08578	2.80999	4.67582	3.85719	4.51849	3.45772e-05	0.00916356	-4.815	2.23411e-05	0.00544388	-0.296508	0.580362	0.88771	-0.505746	0.0297138	0.213509	-0.0197848	0.924418	0.978367	-0.661744	0.00737274	0.0748735	Unknown function
Mtr.10485.1.S1_at		glucose-6-phosphate isomerase	8.1851	8.46693	7.58196	8.078	5.08896	2.55849	4.68375	4.1104	4.87796	4.46137	4.29851	4.54594	3.9676	0.000298346	0.0421246	-3.53205	0.000619415	0.0571634	0.435544	0.506029	0.857486	-0.339933	0.0123053	0.120262	0.00773726	0.947392	0.98502	-0.657248	0.000109713	0.00319232	Carbohydrate transport and metabolism
Mtr.40775.1.S1_at		protein tyrosine phosphatase/kinase interaction sequence protein (PTPKIS1)	7.32226	7.0916	8.37269	7.59552	4.66468	5.02292	3.63137	4.43966	3.11636	3.36337	3.69986	3.39319	3.15586	0.000145121	0.0261551	-4.20232	2.09782e-05	0.00523377	-1.04646	0.0484364	0.707013	-0.0783237	0.803041	0.949658	0.869346	0.0155986	0.158234	-0.651005	0.0562657	0.287601	Defense mechanisms
Mtr.40663.1.S1_at		Protein argonaute	8.47631	8.69809	10.752	9.3088	5.84527	4.06503	3.58384	4.49805	3.19602	4.15185	3.52089	3.62292	4.81075	0.000320484	0.0441317	-5.68588	0.00010802	0.0166732	-0.875125	0.287817	0.766214	0.24061	0.110437	0.443762	-0.0721177	0.614115	0.854432	-0.640049	0.000674644	0.0128308	Translation, ribosomal structure and biogenesis
Mtr.40416.1.S1_at		expressed protein	5.8056	6.63591	8.14885	6.86345	4.68169	3.87245	3.89597	4.15004	3.44909	5.70678	5.04086	4.73224	2.71341	0.00688975	0.249236	-2.13121	0.0213409	0.450597	0.582204	0.451737	0.833629	-0.599428	0.000114297	0.00396836	-0.142621	0.200858	0.544344	-0.58341	0.000144602	0.0039503	Unknown function
Mtr.9032.1.S1_at		Aspartic proteinase-like protein 2 EC=3.4.23.-; Flags: Precursor;	6.55985	5.75024	6.92092	6.41033	4.43622	2.82563	3.15667	3.47284	2.30004	2.64267	3.62675	2.85649	2.93749	0.000730793	0.0742645	-3.55385	0.000220151	0.0282817	-0.616357	0.283027	0.763281	0.462518	0.107816	0.43891	-0.245707	0.373359	0.704437	-0.544716	0.0634293	0.30946	Posttranslational modification, protein turnover, chaperones
Mtr.37483.1.S1_at		hypothetical protein, conserved	5.96882	7.1617	6.87941	6.66998	4.69091	3.81348	5.39883	4.6344	3.86564	3.57258	3.7656	3.7346	2.03558	0.00198818	0.131789	-2.93537	0.000210934	0.0275013	-0.899798	0.0762013	0.723875	-0.0535365	0.649569	0.897092	-0.0121425	0.917561	0.97647	-0.505881	0.000933732	0.016319	Unknown function
Mtr.40449.1.S1_at		male germ cell-associated kinase	9.62528	9.97877	9.6853	9.76312	7.88671	7.88671	6.75252	7.50865	6.3725	7.29504	5.53716	6.40157	2.25447	0.00179899	0.12477	-3.36155	0.000151413	0.0214278	-1.10708	0.0507706	0.707013	-0.373885	0.00484899	0.0632609	-0.260406	0.0330556	0.23409	-0.49162	0.000710834	0.0133347	Signal transduction mechanisms
Mtr.40438.1.S1_at		Multidrug resistance-associated protein 4 EC=3.6.3.44; AltName: Full=Glutathione S-conjugate-transporting ATPase 4; AltName: Full=ATP-energized glutathione S-conjugate pump 4;	4.82415	4.05808	5.83814	4.90679	3.06981	4.33133	3.03185	3.47766	2.7947	3.19798	2.75708	2.91659	1.42913	0.0241253	0.391011	-1.9902	0.00503743	0.223199	-0.561076	0.30218	0.771902	-0.404772	0.0265229	0.199176	-0.476731	0.0116359	0.134356	-0.448762	0.016039	0.12863	Secondary metabolites biosynthesis, transport and catabolism
Mtr.44262.1.S1_at		expressed protein	4.5294	6.54793	5.58407	5.5538	3.35306	2.67932	2.68387	2.90542	4.05464	2.34643	1.951	2.78402	2.64838	0.0046133	0.208995	-2.76978	0.00362708	0.182761	-0.121393	0.859472	0.974367	-0.394586	0.0110044	0.111838	-0.333996	0.0256693	0.206562	-0.438223	0.00598227	0.0643916	Unknown function
Mtr.38736.1.S1_at		RING finger protein 126	7.31514	7.51518	7.33937	7.38989	4.96207	4.10008	4.12006	4.39407	4.7564	4.76128	3.70511	4.4076	2.99583	3.4843e-05	0.00916356	-2.9823	3.59378e-05	0.00783699	0.0135271	0.969357	0.995663	-0.0552107	0.661411	0.902218	-0.0929511	0.464375	0.768587	-0.424279	0.00502696	0.0566253	Posttranslational modification, protein turnover, chaperones
Mtr.12314.1.S1_at		6-phosphogluconate dehydrogenase family protein	6.28707	7.08725	8.38964	7.25465	5.72113	5.21204	4.78401	5.23906	5.65662	4.5136	5.33365	5.16796	2.0156	0.00758832	0.259343	-2.0867	0.00636659	0.254822	-0.0710984	0.901485	0.983639	-0.508593	0.000171843	0.00545889	-0.179867	0.0794226	0.357573	-0.403388	0.00109759	0.0184914	Carbohydrate transport and metabolism
Mtr.22018.1.S1_s_at	MtSucS1	sucrose synthase	9.66694	8.20533	10.7784	9.55022	3.05674	6.75739	4.09467	4.63627	5.30348	6.19162	6.34676	5.94729	4.91395	0.00152351	0.113394	-3.60293	0.00818413	0.295178	1.31102	0.232072	0.7525	0.175961	0.119344	0.460555	0.186373	0.101077	0.398666	-0.393456	0.00289331	0.0377386	Cell wall/membrane/envelope biogenesis
Mtr.43172.1.S1_at		StAR-related lipid transfer protein 7, mitochondrial AltName: Full=START domain-containing protein 7; Short=StARD7; Flags: Precursor;	9.33526	8.78405	9.2976	9.13897	5.51555	1.37008	5.97628	4.2873	4.84977	5.48524	5.36046	5.23183	4.85167	0.00263131	0.158235	-3.90715	0.00825802	0.297015	0.944523	0.415146	0.819408	0.120729	0.530317	0.842331	-0.322843	0.110223	0.415748	-0.385591	0.0619786	0.30534	Lipid transport and metabolism
Mtr.1752.1.S1_at		hypothetical protein predicted by Glimmer/Critica	8.03639	7.43922	6.7056	7.39374	4.30835	3.19973	1.5214	3.00983	2.15638	3.97758	1.78856	2.64084	4.38391	0.000931908	0.0857439	-4.7529	0.000568594	0.0541029	-0.368986	0.668302	0.918632	-0.777976	0.00502247	0.0647522	-0.858332	0.00264641	0.0563666	-0.375617	0.122184	0.444476	Unknown function
Mtr.24815.1.S1_at		Glutaredoxin-C6 Short=AtGrxC6;	7.14251	7.36717	7.63777	7.38249	4.49011	4.67099	5.10655	4.75588	4.65198	4.99369	4.67833	4.77467	2.6266	1.98571e-06	0.00111633	-2.60782	2.09024e-06	0.000970348	0.0187848	0.927076	0.988213	-0.498477	0.216872	0.601034	-0.134755	0.730355	0.906828	-0.36826	0.354299	0.725076	Posttranslational modification, protein turnover, chaperones
Mtr.8908.1.S1_at		Uncharacterized protein C23B6.04c	5.84497	5.05752	5.30828	5.40359	3.01756	2.58662	3.69153	3.09857	4.05959	3.32964	1.5753	2.98818	2.30502	0.00661234	0.244976	-2.41541	0.0051929	0.226807	-0.110393	0.86295	0.974934	0.116278	0.579174	0.866685	0.50632	0.0293831	0.221087	-0.360523	0.103203	0.407505	Lipid transport and metabolism
Mtr.44042.1.S1_at		hypothetical protein predicted by Glimmer/Critica	5.27271	6.26131	4.51865	5.35089	4.08565	1.66502	2.46115	2.73727	3.11815	3.03351	3.03677	3.06281	2.61362	0.0042715	0.202279	-2.28808	0.00846897	0.300879	0.325533	0.627986	0.90436	-0.51878	0.00709003	0.0833102	-0.473388	0.0119412	0.136353	-0.349292	0.0491306	0.264659	Unknown function
Mtr.42843.1.S1_at		triosephosphate isomerase, cytosolic, putative	10.3112	9.94597	10.8027	10.3533	8.19846	9.3779	9.13754	8.90463	9.02465	9.51026	8.27316	8.93602	1.44865	0.0098051	0.289014	-1.41726	0.0108949	0.341006	0.0313934	0.942427	0.990574	-0.315687	0.0365723	0.243252	-0.23851	0.100409	0.397524	-0.345554	0.0244145	0.17063	Carbohydrate transport and metabolism
Mtr.7225.1.S1_at		protein kinase, putative	5.96289	4.55806	5.49264	5.33786	2.47787	2.34175	2.94435	2.58799	3.86564	4.1387	3.41975	3.80803	2.74987	0.000109714	0.0212755	-1.52983	0.0038885	0.190929	1.22004	0.0122013	0.571203	-0.17711	0.357017	0.734429	-0.218485	0.260391	0.604463	-0.337919	0.093078	0.38486	Signal transduction mechanisms
Mtr.42067.1.S1_at		expressed protein	7.22613	9.07121	8.35608	8.21781	3.63099	2.62371	2.04281	2.76583	2.21599	3.21571	2.77537	2.73569	5.45197	1.87037e-05	0.00574717	-5.48212	1.80025e-05	0.00471435	-0.0301448	0.958938	0.994022	-0.250619	0.236172	0.623827	-0.482588	0.0338627	0.237684	-0.332871	0.123848	0.447473	Unknown function
Msa.2568.1.S1_at		sucrose synthase, putative / sucrose-UDP glucosyltransferase, putative	10.7752	9.74342	11.7441	10.7542	5.73547	8.01458	7.43109	7.06038	6.94478	7.89524	7.58236	7.47412	3.69386	0.000885536	0.0830994	-3.28011	0.00178682	0.117734	0.413746	0.567252	0.883132	0.156787	0.100899	0.424247	0.114752	0.217361	0.562145	-0.331744	0.00283845	0.0372291	Cell wall/membrane/envelope biogenesis
Mtr.12598.1.S1_at		Vesicle transport v-SNARE 13 Short=AtVTI13; AltName: Full=Vesicle transport v-SNARE protein VTI13; AltName: Full=Vesicle soluble NSF attachment protein receptor 13;	8.44774	8.75782	7.88596	8.36384	4.7458	3.71716	3.59022	4.01772	4.68103	6.8468	4.3498	5.29254	4.34612	0.000250654	0.037445	-3.0713	0.00207922	0.129746	1.27482	0.0941951	0.727496	-0.0776916	0.450242	0.797851	-0.0986966	0.341165	0.679955	-0.325273	0.00699766	0.0720071	Intracellular trafficking, secretion, and vesicular transport
Mtr.13042.1.S1_at		phosphatidate cytidylyltransferase, putative / CDP-diglyceride synthetase, putative	7.68557	5.48737	6.08325	6.41873	3.89253	3.85933	4.51123	4.0877	3.23349	4.43882	3.06031	3.57754	2.33104	0.00543288	0.224375	-2.84119	0.0018327	0.119092	-0.510157	0.422749	0.822063	-0.245704	0.162248	0.530989	-0.384818	0.0382617	0.252108	-0.319476	0.0770164	0.346964	Lipid transport and metabolism
Mtr.22593.1.S1_s_at		Actin-2	4.65674	4.70527	5.06918	4.8104	3.42179	3.35207	3.022	3.26529	2.79668	3.99072	3.41793	3.40178	1.54511	0.000937832	0.0859634	-1.40862	0.00162123	0.109896	0.136489	0.653476	0.914073	-0.177368	0.459533	0.803577	-0.5329	0.0410559	0.260599	-0.311657	0.204605	0.575576	Cytoskeleton
Mtr.43756.1.S1_at		BEL1-like homeodomain protein 10 Short=BEL1-like protein 10;	6.76653	4.19528	5.63206	5.53129	2.17712	3.23821	3.1462	2.85384	2.63793	3.45889	2.42462	2.84048	2.67745	0.00382277	0.1928	-2.69081	0.00372122	0.185707	-0.0133589	0.984057	0.998114	-0.322447	0.0973861	0.417375	0.0255367	0.888871	0.966674	-0.292719	0.128464	0.456374	Transcription
Mtr.37747.1.S1_at		VQ motif-containing protein	7.418	5.97866	5.56971	6.32213	3.46461	5.27383	2.91919	3.88587	3.15875	4.01328	2.67572	3.28258	2.43625	0.0112337	0.303518	-3.03954	0.00363505	0.182797	-0.60329	0.432556	0.82561	0.0282032	0.892044	0.97502	0.275175	0.201727	0.545021	-0.275625	0.201042	0.570729	Unknown function
Mtr.12317.1.S1_at		glutathione S-transferase, putative	7.45581	6.62653	8.35628	7.47954	4.8815	3.65201	5.966	4.83317	4.99886	5.006	3.73117	4.57868	2.64637	0.00573863	0.230591	-2.90086	0.00352309	0.17982	-0.254493	0.722521	0.937089	-0.318067	0.0231991	0.182983	0.0106129	0.931962	0.98066	-0.273719	0.0447604	0.249591	Posttranslational modification, protein turnover, chaperones
Mtr.44398.1.S1_at		ACT domain containing protein	4.95698	6.85241	6.59357	6.13432	3.16762	2.06892	3.45402	2.89685	4.42981	4.4264	2.5658	3.80733	3.23746	0.00216224	0.138261	-2.32698	0.0120879	0.357282	0.910481	0.235501	0.753911	0.67804	0.0319802	0.224066	0.21466	0.455722	0.762575	-0.273361	0.345803	0.718139	Unknown function
Mtr.8577.1.S1_at		NAD-dependent epimerase/dehydratase family protein	7.20392	6.07578	7.06255	6.78075	5.3001	3.11854	2.8375	3.75205	2.92615	3.06082	2.47997	2.82231	3.0287	0.00188347	0.127671	-3.95844	0.000372771	0.0406453	-0.929734	0.189732	0.743423	0.118718	0.64288	0.894493	-0.254094	0.329063	0.669608	-0.264231	0.310948	0.688701	Cell wall/membrane/envelope biogenesis
Mtr.9113.1.S1_at		ubiquitin conjugating enzyme	6.84055	6.60882	7.23622	6.8952	3.79911	3.36226	2.04814	3.06984	2.94946	5.62023	3.01552	3.86174	3.82536	0.00133649	0.105402	-3.03346	0.00488753	0.220219	0.7919	0.334267	0.783742	0.1955	0.304565	0.69217	0.0940312	0.615068	0.855002	-0.26423	0.173074	0.530791	Posttranslational modification, protein turnover, chaperones
Mtr.9766.1.S1_at		expressed protein	6.75398	4.86167	7.67862	6.43142	3.48186	2.53674	2.77913	2.93258	4.47961	3.77868	2.83355	3.69728	3.49885	0.00175549	0.122949	-2.73414	0.00671778	0.26388	0.764705	0.330867	0.78267	-0.147609	0.43285	0.7877	0.0294652	0.873938	0.962408	-0.259952	0.17888	0.539308	Unknown function
Mtr.37277.1.S1_at		calcium-dependent protein kinase, putative / CDPK, putative	8.98027	7.3542	8.13933	8.15793	6.54871	5.08083	4.45178	5.36044	6.98676	7.44758	5.29081	6.57505	2.79749	0.00662674	0.245344	-1.58288	0.0705176	0.638581	1.21461	0.146966	0.735617	-0.230955	0.159235	0.526939	-0.348797	0.0430379	0.266823	-0.256245	0.121866	0.443897	Signal transduction mechanisms
Mtr.50115.1.S1_at		hypothetical protein predicted by Glimmer/Critica	7.22062	7.74486	5.9319	6.96579	5.0229	3.87747	3.46428	4.12155	5.0229	4.86232	4.36528	4.75016	2.84424	0.00103694	0.0898748	-2.21563	0.00428205	0.203408	0.628614	0.285635	0.764688	-0.651298	0.000315357	0.00866956	-0.50217	0.00226085	0.051453	-0.235986	0.0927146	0.383975	Unknown function
Mtr.2843.1.S1_at		hypothetical protein predicted by Glimmer/Critica	8.06874	6.14579	7.1396	7.11805	2.54493	2.35302	3.05168	2.64988	4.3465	2.41985	1.61005	2.79214	4.46817	0.00041901	0.052723	-4.32591	0.000513111	0.0505121	0.142257	0.852829	0.972821	-0.358136	0.0220371	0.1771	-0.602145	0.000876909	0.0281415	-0.232277	0.113124	0.427269	Unknown function
Mtr.37232.1.S1_at		expressed protein	5.45079	5.27451	5.92799	5.5511	1.99502	4.90426	3.49405	3.46444	2.44928	3.5711	2.04343	2.68794	2.08665	0.0215226	0.377851	-2.86316	0.00472375	0.21507	-0.776502	0.314118	0.776419	-0.254757	0.0249718	0.191254	-0.14958	0.15748	0.48831	-0.224279	0.0434948	0.245015	Unknown function
Mtr.8295.1.S1_at		expressed protein	7.04738	4.64739	5.69997	5.79825	3.31876	3.3243	2.85209	3.16505	3.48182	3.07041	2.8147	3.12231	2.6332	0.00161685	0.117001	-2.67594	0.001472	0.103323	-0.0427397	0.939606	0.990072	0.566962	0.0642305	0.334422	0.282497	0.328906	0.669446	-0.220157	0.442971	0.786982	Unknown function
Msa.1926.1.S1_at		protein disulfide isomerase, putative	6.21086	4.08488	5.86191	5.38588	2.87662	2.4117	2.53236	2.60689	3.27238	2.51241	2.46691	2.75057	2.77899	0.00103343	0.089825	-2.63532	0.00141558	0.101171	0.143674	0.795036	0.959004	0.0496216	0.683024	0.91053	-0.0117556	0.922663	0.978071	-0.219149	0.0900816	0.377799	Posttranslational modification, protein turnover, chaperones
Mtr.43209.1.S1_at		Vacuolar-sorting receptor 6 Short=AtVSR6; AltName: Full=Epidermal growth factor receptor-like protein 6; Short=AtELP6; AltName: Full=BP80-like protein d; Short=AtBP80d; Flags: Precursor;	6.74783	7.28171	8.42132	7.48362	4.65765	5.71731	4.09664	4.82387	5.87835	4.54524	6.04385	5.48915	2.65975	0.00301696	0.168834	-1.99447	0.0130928	0.371164	0.665281	0.313211	0.7761	0.108143	0.412164	0.773651	0.129153	0.330389	0.670845	-0.210488	0.124604	0.449013	Intracellular trafficking, secretion, and vesicular transport
Mtr.10413.1.S1_at		protein disulfide isomerase, putative	8.968	8.38891	9.92273	9.09321	6.604	6.97442	6.98115	6.85319	6.90995	6.375	5.69348	6.32614	2.24003	0.00106427	0.0917246	-2.76707	0.000287253	0.0339813	-0.527043	0.259979	0.757033	0.0507172	0.647121	0.896122	-0.00983174	0.928969	0.979871	-0.207654	0.0792976	0.351759	Posttranslational modification, protein turnover, chaperones
Mtr.10337.1.S1_at		expressed protein	4.2614	6.58839	6.83991	5.89657	3.10339	2.99567	2.43574	2.84494	4.50632	2.96478	2.52189	3.331	3.05163	0.00467144	0.209405	-2.56557	0.0111818	0.34484	0.48606	0.544232	0.873136	-0.223879	0.191687	0.571011	-0.150588	0.370017	0.701623	-0.204334	0.23055	0.607327	Signal transduction mechanisms
Mtr.7381.1.S1_at		hypothetical protein predicted by Glimmer/Critica	6.09324	5.18667	6.17625	5.81872	4.15876	2.54742	2.08552	2.93057	2.98165	4.11736	4.15876	3.75259	2.88815	0.0015292	0.113394	-2.06613	0.00926728	0.315174	0.822023	0.205549	0.748047	-0.139315	0.410887	0.77323	0.343984	0.0577354	0.306255	-0.199153	0.246903	0.624841	Unknown function
Mtr.38965.1.S1_at		expressed protein	7.98227	8.41008	8.39727	8.26321	5.24213	5.92366	4.20193	5.12258	4.91635	5.83408	3.5477	4.76604	3.14063	0.00124906	0.100944	-3.49716	0.000652675	0.0593825	-0.356532	0.58372	0.888962	-0.143974	0.380233	0.751782	-0.0327159	0.839373	0.950026	-0.196707	0.237261	0.615272	Unknown function
Mtr.10612.1.S1_at		ribose 5-phosphate isomerase-related	7.77236	5.80154	8.15524	7.24305	5.00199	3.28	5.05439	4.44546	5.00199	4.53817	4.35291	4.63102	2.79759	0.00472184	0.209975	-2.61202	0.0067408	0.264609	0.185563	0.798898	0.959805	0.340236	0.0201921	0.167497	0.152431	0.252021	0.596502	-0.195393	0.149137	0.493511	Carbohydrate transport and metabolism
Msa.2762.1.S1_at		60S ribosomal protein L35a-3	6.3023	6.06381	6.17795	6.18135	2.08137	2.88653	3.13058	2.6995	2.58424	4.24658	2.20821	3.01301	3.48186	0.000219401	0.0342098	-3.16834	0.000400943	0.0421697	0.313518	0.565622	0.882661	-0.0318325	0.844887	0.961061	-0.219563	0.193666	0.534548	-0.194067	0.246832	0.624841	Translation, ribosomal structure and biogenesis
Mtr.8697.1.S1_at		no apical meristem (NAM) family protein	6.24384	5.55199	6.49031	6.09538	2.50851	3.36226	3.16585	3.0122	4.2429	3.7875	4.3408	4.12373	3.08318	1.59553e-05	0.00514585	-1.97165	0.000318071	0.0362386	1.11153	0.00846148	0.528291	-0.446716	0.0140152	0.131459	-0.568699	0.00334082	0.0645091	-0.189179	0.245161	0.623077	Transcription
Mtr.8471.1.S1_at		Protein transport protein Sec61 subunit beta	9.77982	8.80223	9.01941	9.20049	6.26815	7.61635	4.63278	6.17243	7.29679	6.89537	8.18298	7.45838	3.02806	0.00374264	0.190489	-1.7421	0.0460518	0.571438	1.28596	0.118344	0.730733	0.0494528	0.845412	0.961198	-0.114708	0.65229	0.873512	-0.188232	0.463058	0.79962	Posttranslational modification, protein turnover, chaperones
Mtr.38063.1.S1_at		Uncharacterized protein At3g58460	3.69721	5.65046	5.61306	4.98691	2.67932	2.05709	3.06816	2.60153	2.2309	3.85911	3.52416	3.20472	2.38538	0.00656994	0.243996	-1.78219	0.0253246	0.477382	0.603197	0.374521	0.802171	-0.206967	0.0846992	0.388168	-0.13332	0.248696	0.592946	-0.186525	0.115947	0.432282	Posttranslational modification, protein turnover, chaperones
Msa.1592.1.S1_at		hypothetical protein predicted by Glimmer/Critica	8.11513	8.69061	8.54062	8.44879	6.23838	6.3851	4.5103	5.71126	6.72044	4.07262	3.72741	4.84016	2.73753	0.0124443	0.313241	-3.60863	0.0030285	0.16394	-0.871105	0.329572	0.782233	-0.12848	0.26779	0.657912	-0.0692972	0.542239	0.815473	-0.177545	0.1346	0.467693	Unknown function
Mtr.43718.1.S1_at		Probable xyloglucan glycosyltransferase 6 EC=2.4.1.-; AltName: Full=Cellulose synthase-like protein C6; Short=AtCslC6;	4.57635	5.06578	6.61158	5.4179	3.29421	2.96339	2.57505	2.94422	3.82262	5.10375	2.89967	3.94202	2.47369	0.00702364	0.251407	-1.47589	0.0615846	0.621339	0.997799	0.178138	0.742893	-0.365584	0.265947	0.655987	-0.733738	0.0377137	0.250083	-0.177017	0.582191	0.863364	Cell wall/membrane/envelope biogenesis
Mtr.10527.1.S1_at		fructose-bisphosphate aldolase, putative	8.91389	7.16186	9.84643	8.64073	4.66468	4.28266	2.7624	3.90325	3.07678	4.4302	3.36103	3.62267	4.73748	0.000407408	0.0517949	-5.01806	0.000282666	0.0336989	-0.28058	0.729657	0.939855	0.444105	0.00526723	0.0672568	0.242999	0.0861589	0.371675	-0.171689	0.210666	0.582887	Carbohydrate transport and metabolism
Msa.2922.1.S1_at		hypothetical protein predicted by Glimmer/Critica	9.25061	8.39082	8.59425	8.74523	4.81745	4.09254	8.38532	5.7651	5.2618	4.71539	5.74998	5.24239	2.98012	0.0207518	0.373427	-3.50284	0.00991108	0.326603	-0.522713	0.622698	0.902668	0.192935	0.196409	0.576477	0.187031	0.209472	0.553662	-0.165786	0.26245	0.64057	Unknown function
Mtr.9247.1.S1_at		Vesicle transport protein GOT1B AltName: Full=Golgi transport 1 homolog B;	7.27437	4.48588	7.13693	6.29906	2.67932	3.06903	2.56367	2.77067	3.36204	2.83389	3.205	3.13364	3.52839	0.00113556	0.0959795	-3.16541	0.0021366	0.131717	0.362972	0.613279	0.899409	-0.313166	0.0755207	0.364563	-0.439587	0.0184513	0.172969	-0.148253	0.374212	0.739612	Inorganic ion transport and metabolism
Mtr.40896.1.S1_at		SNARE-interacting protein KEULE	5.67498	6.56419	7.20379	6.48099	2.23942	2.47372	5.2208	3.31131	4.82537	2.94396	2.75849	3.50927	3.16967	0.00961292	0.286787	-2.97172	0.013062	0.371077	0.197958	0.834682	0.968509	0.0759402	0.790973	0.946176	0.423646	0.157063	0.487807	-0.142114	0.621252	0.882128	Intracellular trafficking, secretion, and vesicular transport
Mtr.8883.1.S1_at		C2 domain-containing protein	8.68169	8.37941	9.15605	8.73905	4.66468	5.41465	5.70785	5.26239	7.28567	7.15843	5.58936	6.67782	3.47666	0.000155084	0.0272299	-2.06123	0.00366127	0.183447	1.41542	0.022645	0.651833	0.00210652	0.983965	0.99637	0.0340145	0.74611	0.91342	-0.139838	0.198746	0.567536	Signal transduction mechanisms
Mtr.8414.1.S1_at		thioredoxin reductase	7.3143	6.76431	6.48563	6.85475	3.99031	3.95938	5.74569	4.56513	4.21914	3.65784	4.14157	4.00618	2.28962	0.00195677	0.130688	-2.84856	0.000529515	0.0515041	-0.558944	0.289612	0.766708	-0.152929	0.296082	0.685064	-0.00659725	0.963152	0.989784	-0.135059	0.353593	0.724649	Posttranslational modification, protein turnover, chaperones
Mtr.43099.1.S1_at		myb family transcription factor	10.4201	10.5214	9.92284	10.2881	8.82959	7.70464	5.8762	7.47014	7.99092	6.77465	7.67074	7.47877	2.81797	0.00452455	0.207783	-2.80934	0.0045988	0.212043	0.00862728	0.99052	0.99857	0.147252	0.158198	0.525337	-0.0513585	0.608677	0.851759	-0.132718	0.199812	0.568779	Posttranslational modification, protein turnover, chaperones
Mtr.20689.1.S1_x_at		Brain protein 44	7.53184	6.70634	6.908	7.04873	4.63088	1.56322	1.77153	2.65521	2.54807	5.38365	1.5753	3.16901	4.39352	0.00525959	0.221206	-3.87972	0.00984182	0.325465	0.513795	0.661333	0.916444	0.61861	0.0568563	0.313832	0.858798	0.0129	0.14231	-0.12402	0.679288	0.905077	Unknown function
Mtr.12362.1.S1_at		Endoplasmin homolog AltName: Full=GRP94 homolog; Flags: Precursor;	11.1031	10.2957	10.7758	10.7249	7.75542	8.98154	7.63127	8.12274	8.0297	7.66205	5.19866	6.96347	2.60214	0.00937377	0.284121	-3.76141	0.00127343	0.0950466	-1.15927	0.162668	0.739754	0.309579	0.0503316	0.292724	0.307613	0.0515827	0.289951	-0.119722	0.415388	0.768817	Posttranslational modification, protein turnover, chaperones
Mtr.44408.1.S1_at		1-acyl-sn-glycerol-3-phosphate acyltransferase theta EC=2.3.1.51; AltName: Full=1-AGP acyltransferase 9; Short=1-AGPAT 9; AltName: Full=Lysophosphatidic acid acyltransferase theta; Short=LPAAT-theta; AltName: Full=Acyl-CoA:glycerol-3-phosphate acyltransfe	5.31388	3.59281	4.87778	4.59482	3.4559	2.97193	2.64831	3.02538	3.17	2.50521	3.01426	2.89649	1.56944	0.00888248	0.277813	-1.69833	0.00597022	0.245532	-0.128891	0.780571	0.954177	-0.298867	0.0340118	0.232895	-0.416075	0.00610996	0.0927155	-0.118398	0.360464	0.730039	Lipid transport and metabolism
Mtr.8626.1.S1_at		ADP,ATP carrier protein 1, mitochondrial AltName: Full=ADP/ATP translocase 1; AltName: Full=Adenine nucleotide translocator 1; Short=ANT 1; Flags: Precursor;	5.03649	4.59004	6.01893	5.21515	3.12665	2.63563	2.33768	2.69999	3.34924	3.28417	2.72317	3.11886	2.51516	0.000260234	0.0382412	-2.09629	0.000813711	0.068871	0.418871	0.312796	0.775644	-0.0425099	0.842702	0.96063	-0.326382	0.146132	0.473066	-0.11096	0.606316	0.874792	Energy production and conversion
Mtr.44547.1.S1_at		deoxyhypusine synthase	7.15035	4.72822	5.21658	5.69838	2.11725	3.36226	3.6583	3.04594	3.07174	5.00778	3.69364	3.92439	2.65245	0.00989869	0.289931	-1.774	0.0528623	0.595678	0.878449	0.289984	0.766774	-0.16275	0.394682	0.762064	-0.313026	0.115788	0.42487	-0.1096	0.563085	0.85484	Posttranslational modification, protein turnover, chaperones
Mtr.6041.1.S1_at		hypothetical protein predicted by Glimmer/Critica	5.91826	5.92233	5.77272	5.8711	2.59564	3.09128	2.45067	2.71253	2.65169	2.84467	2.90331	2.79989	3.15857	1.62642e-07	0.000203396	-3.07121	1.99472e-07	0.000210746	0.087357	0.619724	0.901923	0.265581	0.18048	0.556429	-0.0527557	0.782069	0.927441	-0.103865	0.587845	0.866424	Unknown function
Mtr.44558.1.S1_at		Isocitrate dehydrogenase [NAD] catalytic subunit 5, mitochondrial EC=1.1.1.41; AltName: Full=Isocitric dehydrogenase 5; AltName: Full=NAD(+)-specific ICDH 5; AltName: Full=IDH-V; Flags: Precursor;	8.27012	7.57094	8.03734	7.95946	3.38993	5.11937	2.98165	3.83031	3.56756	7.40505	3.1335	4.70204	4.12915	0.0069849	0.251039	-3.25743	0.0211882	0.449575	0.871723	0.459933	0.836605	-0.103527	0.355467	0.733017	0.10135	0.3653	0.697951	-0.100671	0.368406	0.735755	Amino acid transport and metabolism
Msa.1896.1.S1_at		peptidyl-prolyl cis-trans isomerase, cytosolic / cyclophilin / rotamase (ROC3)	6.53871	6.70233	7.04992	6.76365	4.2544	5.18902	4.88145	4.77495	4.82537	6.65009	4.80857	5.42801	1.9887	0.00516309	0.219357	-1.33564	0.0322578	0.516521	0.653056	0.237307	0.753911	-0.125753	0.28112	0.67037	-0.211454	0.0824952	0.363837	-0.0999189	0.387319	0.748849	Posttranslational modification, protein turnover, chaperones
Mtr.40327.1.S1_at		glucose-1-phosphate adenylyltransferase	8.63527	7.23245	8.07948	7.9824	6.15411	5.4857	2.54028	4.7267	4.46528	4.104	3.78161	4.11696	3.25571	0.00700758	0.251407	-3.86544	0.00281436	0.156923	-0.609733	0.51067	0.859254	-0.302204	0.116057	0.454454	0.239146	0.204594	0.548145	-0.0929104	0.611303	0.877385	Cell wall/membrane/envelope biogenesis
Mtr.38542.1.S1_at		Ras-related protein RABH1B	5.6976	3.94709	5.32588	4.99019	3.42935	2.77507	2.98165	3.06202	3.56702	3.32363	3.11729	3.33598	1.92817	0.00250323	0.152572	-1.65421	0.00572779	0.240402	0.27396	0.544201	0.873125	-0.0990686	0.759442	0.936206	-0.408655	0.221118	0.566578	-0.0854145	0.791662	0.943491	Intracellular trafficking, secretion, and vesicular transport
Mtr.35877.1.S1_at		expressed protein	8.95687	7.69558	8.16892	8.27379	4.71156	4.92733	2.71987	4.11959	1.58902	4.52686	3.31567	3.14385	4.1542	0.00158151	0.115923	-5.12994	0.000440579	0.0447725	-0.975738	0.290374	0.766774	-0.0335279	0.804494	0.95014	-0.253993	0.0800382	0.3591	-0.0835507	0.540199	0.84391	Unknown function
Mtr.10344.1.S1_at		Zinc finger CCCH domain-containing protein 24 Short=OsC3H24;	9.52999	7.58213	8.56828	8.56013	3.90191	3.18202	6.89278	4.6589	4.00056	3.73794	2.95412	3.56421	3.90123	0.00425694	0.201956	-4.99593	0.00104522	0.0817996	-1.0947	0.290063	0.766774	-0.287318	0.030902	0.219036	-0.500909	0.00115606	0.0333842	-0.0834643	0.48957	0.815346	Unknown function
Mtr.8213.1.S1_at		hypothetical protein predicted by Glimmer/Critica	8.36113	7.32384	7.9654	7.88346	2.87547	3.21986	2.66258	2.9193	5.7365	2.10342	2.8306	3.55684	4.96415	0.000533393	0.0607029	-4.32662	0.00122925	0.0930652	0.637536	0.478919	0.84551	-0.0651056	0.50715	0.83029	-0.190433	0.0692999	0.334958	-0.0799522	0.417624	0.770435	Unknown function
Mtr.43155.1.S1_at		Acyl-CoA-binding protein Short=ACBP;	8.56611	9.64972	9.92425	9.38002	6.98678	5.06651	5.88544	5.97958	5.55955	5.94498	4.86325	5.45593	3.40045	0.000417579	0.0526511	-3.9241	0.000166503	0.023136	-0.523648	0.381842	0.80469	0.0112134	0.912387	0.979232	0.0635549	0.536282	0.812056	-0.0785256	0.446809	0.789674	Lipid transport and metabolism
Mtr.38395.1.S1_at		DNA gyrase A subunit	9.30311	8.6398	8.02919	8.65737	3.33813	2.83722	2.55779	2.91104	2.40635	4.47697	4.82062	3.90132	5.74632	3.07794e-05	0.00853438	-4.75605	0.000110315	0.0169846	0.990271	0.164096	0.739754	0.428942	0.0367457	0.243866	0.240793	0.210699	0.555194	-0.0752502	0.686349	0.907759	Chromatin structure and dynamics
Mtr.13207.1.S1_at		hypothetical protein predicted by Glimmer/Critica	6.77952	5.24045	7.10737	6.37578	4.96207	3.38243	4.54028	4.29493	3.36	2.98896	3.29075	3.21324	2.08085	0.00653529	0.243183	-3.16255	0.000607489	0.0564882	-1.08169	0.0906174	0.727496	-0.436405	0.286132	0.675564	-0.497715	0.227193	0.573202	-0.0739385	0.853007	0.961806	Unknown function
Mtr.38151.1.S1_at		expressed protein	8.1961	5.43138	7.56935	7.06561	4.45564	4.48148	4.01022	4.31578	5.15001	5.12931	4.61179	4.9637	2.74983	0.00315328	0.173367	-2.10191	0.0124295	0.363559	0.647926	0.343844	0.788666	-0.288331	0.20601	0.588499	-0.420823	0.0751108	0.348368	-0.0718569	0.744406	0.927898	Unknown function
Mtr.22927.1.S1_at		glutamine synthetase, putative	5.56295	6.16956	8.00088	6.5778	5.07374	3.71326	3.89988	4.22896	4.93029	5.26522	5.33636	5.17729	2.34884	0.00675061	0.247233	-1.40051	0.0601245	0.617381	0.94833	0.174801	0.742631	0.268501	0.0814134	0.379496	0.195341	0.191089	0.531384	-0.0685798	0.634977	0.887931	Amino acid transport and metabolism
Msa.2985.1.S1_at		DnaJ protein homolog ANJ1	4.02191	5.95029	5.89437	5.28885	3.40254	3.12075	2.91397	3.14575	3.96457	3.54895	4.32584	3.94645	2.1431	0.00346599	0.183252	-1.3424	0.0316527	0.513534	0.800698	0.156691	0.738928	0.0571709	0.629304	0.888434	0.0294632	0.802804	0.935981	-0.0674421	0.569847	0.858255	Posttranslational modification, protein turnover, chaperones
Mtr.10623.1.S1_at		Elongation factor 1-gamma Short=EF-1-gamma; AltName: Full=eEF-1B gamma;	7.44856	6.5908	6.76056	6.93331	3.70244	6.00459	3.19316	4.30006	4.06239	4.43279	3.63182	4.04233	2.63324	0.00579311	0.231365	-2.89097	0.00352823	0.17982	-0.257731	0.71833	0.935513	0.0494883	0.720258	0.922961	0.114243	0.414092	0.734286	-0.0635342	0.646303	0.893089	Posttranslational modification, protein turnover, chaperones
Mtr.692.1.S1_at		NADH dehydrogenase-related	3.99002	5.92766	5.90017	5.27262	2.31696	2.52123	3.04938	2.62919	3.03524	3.12311	2.30648	2.82161	2.64343	0.00142912	0.109409	-2.45101	0.00220996	0.134347	0.192421	0.72961	0.939855	-0.252938	0.103515	0.429839	-0.26129	0.0938064	0.385868	-0.059092	0.687222	0.908243	Energy production and conversion
Mtr.13530.1.S1_at		expressed protein	7.91946	6.34364	8.29408	7.51906	2.86309	6.81311	2.22867	3.96829	3.1262	3.15629	2.45472	2.9124	3.55077	0.0166977	0.348737	-4.60666	0.00467299	0.214053	-1.05589	0.389267	0.808059	0.300106	0.193975	0.574002	0.451338	0.0611337	0.314357	-0.058978	0.791154	0.943149	Carbohydrate transport and metabolism
Mtr.6312.1.S1_s_at		protease-associated (PA) domain-containing protein	7.41717	5.4797	7.34062	6.74583	3.63079	4.39367	5.05377	4.35941	2.92904	4.77911	4.66468	4.12428	2.38642	0.0110847	0.302561	-2.62155	0.00698557	0.26956	-0.23513	0.749741	0.946537	-0.28273	0.0991855	0.420847	-0.336788	0.0548598	0.298402	-0.0570146	0.724217	0.921106	Posttranslational modification, protein turnover, chaperones
Mtr.9108.1.S1_at		Palmitoyltransferase ZDHHC2 EC=2.3.1.-; AltName: Full=Zinc finger DHHC domain-containing protein 2; Short=DHHC-2;	6.28211	5.96307	6.75928	6.33482	4.92309	1.64439	3.48022	3.34923	3.76897	4.52686	5.21924	4.50502	2.98559	0.00590309	0.232773	-1.8298	0.0499795	0.58604	1.15579	0.180858	0.742893	-0.335683	0.187629	0.565576	-0.427811	0.100524	0.397747	-0.0546956	0.823478	0.95368	Lipid transport and metabolism
Mtr.13094.1.S1_at		Ras-related protein RABH1B	7.18025	6.21705	6.76171	6.71967	3.84895	4.58177	2.74001	3.72358	3.13551	3.75946	5.60307	4.16601	2.99609	0.00330606	0.178178	-2.55365	0.00764491	0.284781	0.442436	0.548726	0.875237	0.028594	0.80297	0.949658	-0.148744	0.209777	0.554035	-0.0528491	0.645798	0.892882	Intracellular trafficking, secretion, and vesicular transport
Mtr.12789.1.S1_at		isocitrate dehydrogenase, putative / NADP+ isocitrate dehydrogenase, putative	8.22296	7.78253	8.79961	8.26836	6.58741	3.45196	4.61348	4.88428	5.15573	5.23374	3.205	4.53149	3.38408	0.00502221	0.217127	-3.73688	0.00294062	0.160602	-0.352794	0.693217	0.927413	0.713157	0.00203404	0.0338517	0.515571	0.0147679	0.153199	-0.0516504	0.779351	0.939065	Energy production and conversion
Mtr.37788.1.S1_at		expressed protein	7.37739	7.95685	8.64286	7.99236	5.78118	6.06997	4.99243	5.61453	6.2546	6.879	5.22341	6.119	2.37784	0.00192036	0.129314	-1.87336	0.00697614	0.269511	0.504475	0.351396	0.792271	-0.0610937	0.826148	0.956017	0.374574	0.194427	0.535369	-0.0503693	0.856249	0.962444	Unknown function
Mtr.8536.1.S1_at		Secretory carrier-associated membrane protein Short=Secretory carrier membrane protein;	9.78344	9.34313	10.1337	9.75341	6.27657	6.3931	5.41454	6.02807	6.10344	7.4737	6.48175	6.6863	3.72534	3.10389e-05	0.00856759	-3.06711	0.000115172	0.0175705	0.658226	0.155452	0.73875	0.133279	0.66016	0.901828	-0.397012	0.204681	0.548184	-0.0489846	0.871141	0.966053	Intracellular trafficking, secretion, and vesicular transport
Mtr.23719.1.S1_s_at		hypothetical protein predicted by Glimmer/Critica	8.8571	6.42568	7.22813	7.50364	3.96244	3.36226	3.99616	3.77362	3.27164	3.92487	3.66478	3.62043	3.73001	0.000242437	0.0366816	-3.88321	0.000186796	0.0249923	-0.153194	0.794511	0.958889	-0.0334478	0.878866	0.971489	0.352625	0.127351	0.444106	-0.0431753	0.844091	0.959596	Unknown function
Mtr.10297.1.S1_at		peptidyl-prolyl cis-trans isomerase / cyclophilin (CYP2) / rotamase	10.8583	10.1804	11.8747	10.9711	8.22609	8.63249	8.34602	8.40154	8.69712	10.6903	8.08152	9.1563	2.56961	0.0066927	0.246315	-1.81485	0.0322501	0.516521	0.754767	0.308431	0.774685	-0.0353501	0.727708	0.925232	-0.123763	0.236371	0.582433	-0.0423451	0.676984	0.904366	Posttranslational modification, protein turnover, chaperones
Msa.1545.1.S1_at		Protein transport protein Sec61 subunit alpha AltName: Full=Secretory 61 complex alpha subunit;	8.15223	6.38405	7.36283	7.2997	4.49838	3.10895	2.29623	3.30119	3.45568	3.81554	4.49838	3.9232	3.99852	0.000358395	0.0478322	-3.37651	0.00101768	0.0807895	0.622012	0.366334	0.797904	0.0165469	0.876768	0.970907	-0.0250548	0.814492	0.940877	-0.0405169	0.704922	0.914884	Intracellular trafficking, secretion, and vesicular transport
Mtr.15306.1.S1_s_at		similar to ubiquitin specific protease 42	7.0764	6.39309	7.09664	6.85538	3.96528	3.73246	3.44527	3.71433	3.29347	2.98236	3.36511	3.21365	3.14104	1.51846e-06	0.000921439	-3.64173	5.23417e-07	0.000349655	-0.500688	0.0624431	0.714597	0.332964	0.0431851	0.267519	0.364626	0.0292948	0.220722	-0.0385911	0.797061	0.945312	Posttranslational modification, protein turnover, chaperones
Mtr.40468.1.S1_at		expressed protein	7.24998	4.83101	7.40072	6.4939	4.78973	3.78541	3.63287	4.06934	3.6836	4.18039	3.31567	3.72655	2.42457	0.0092191	0.282405	-2.76735	0.00470194	0.214699	-0.342783	0.635889	0.90685	-0.0754799	0.481943	0.816356	-0.141212	0.199979	0.543159	-0.0343892	0.746543	0.928346	Unknown function
Mtr.44451.1.S1_at		hypothetical protein predicted by Glimmer/Critica	6.13279	6.04412	6.29706	6.15799	2.91181	2.8947	2.25087	2.68579	3.07314	2.46352	3.71752	3.08473	3.47219	8.28116e-06	0.00313243	-3.07326	1.93998e-05	0.00497397	0.398933	0.251508	0.755966	-0.150392	0.203813	0.585773	-0.188995	0.11727	0.427489	-0.0337576	0.767763	0.935623	Unknown function
Mtr.31781.1.S1_at		expressed protein	7.62968	8.94779	5.99861	7.52536	1.43481	4.65285	2.70325	2.9303	2.54574	4.21273	1.60879	2.78909	4.59506	0.00341597	0.18202	-4.73627	0.00289181	0.159045	-0.141214	0.900058	0.983289	-0.358774	0.140339	0.49859	-0.0987198	0.671126	0.881822	-0.0333272	0.885613	0.970104	Unknown function
Mtr.32013.1.S1_at		C2 domain-containing protein	6.46805	6.68633	6.4731	6.54249	4.26784	4.11432	3.39905	3.92707	3.17383	4.26784	3.93227	3.79131	2.61542	5.61045e-05	0.0128282	-2.75118	3.97925e-05	0.00838105	-0.135757	0.682331	0.923516	0.0427044	0.83424	0.958019	0.265946	0.208215	0.552314	-0.0333139	0.870272	0.965801	Signal transduction mechanisms
Mtr.8494.1.S1_at		Luminal-binding protein Short=BiP; AltName: Full=78 kDa glucose-regulated protein homolog; AltName: Full=GRP 78; Flags: Precursor;	8.07979	6.40312	8.77928	7.75406	4.42553	2.81087	4.20731	3.81457	4.57441	4.77163	5.82937	5.05847	3.9395	0.000652153	0.0690191	-2.69559	0.00566874	0.239565	1.2439	0.116877	0.729883	0.199684	0.193825	0.573777	0.233383	0.133829	0.454486	-0.0310169	0.834055	0.957101	Posttranslational modification, protein turnover, chaperones
Msa.1611.1.S1_at		ubiquinol-cytochrome C reductase complex 14 kDa protein, putative	7.19248	7.04244	6.91632	7.05041	5.20624	2.36224	2.91825	3.49558	3.40968	4.83392	5.35247	4.53202	3.55484	0.00213805	0.137189	-2.51839	0.0128161	0.367671	1.03644	0.219532	0.749882	-0.072739	0.452267	0.799098	0.0369806	0.699692	0.894672	-0.0306995	0.748551	0.929189	Energy production and conversion
Mtr.9093.1.S1_at		UDP-glucose ceramide glucosyltransferase-like 1	6.09755	6.11379	7.40491	6.53875	4.87682	3.52977	4.77775	4.39478	3.99809	4.12872	1.87409	3.33364	2.14397	0.0173111	0.353466	-3.20511	0.00224548	0.135699	-1.06114	0.17249	0.742252	0.0599608	0.719504	0.922633	0.160996	0.343311	0.681728	-0.0289255	0.862158	0.964034	Carbohydrate transport and metabolism
Mtr.12574.1.S1_at		3-isopropylmalate dehydrogenase, chloroplast, putative	6.84839	5.44305	4.96925	5.75357	4.09667	4.73935	2.92713	3.92105	3.49021	3.89588	2.95239	3.44616	1.83252	0.0179994	0.357295	-2.30741	0.00596787	0.245532	-0.474889	0.457617	0.835621	0.0465516	0.774049	0.940126	0.0983082	0.546874	0.818203	-0.0252585	0.876055	0.967173	Amino acid transport and metabolism
Mtr.37559.1.S1_at		Auxin-responsive protein IAA8 AltName: Full=Indoleacetic acid-induced protein 8;	8.17068	8.90969	9.09891	8.72643	5.22449	5.24934	5.56868	5.3475	6.3806	6.32412	4.09798	5.6009	3.37892	0.000633648	0.0674109	-3.12553	0.00101781	0.0807895	0.253394	0.684029	0.923787	-0.0624361	0.735559	0.9283	-0.313752	0.108626	0.412592	-0.024588	0.893962	0.972504	Signal transduction mechanisms
Mtr.7476.1.S1_at		Membrane-anchored ubiquitin-fold protein 1 Short=Membrane-anchored ub-fold protein 1; AltName: Full=OsMUB1; Flags: Precursor;	6.78227	4.68859	8.2742	6.58169	3.36498	2.90299	2.81682	3.02826	3.72913	5.14446	3.42515	4.09958	3.55343	0.00407552	0.19843	-2.48211	0.0229136	0.462986	1.07132	0.254865	0.756106	-0.20709	0.260788	0.650245	-0.400364	0.042009	0.263591	-0.023546	0.895365	0.972995	Posttranslational modification, protein turnover, chaperones
Msa.1816.1.S1_at		L-ascorbate peroxidase 1, cytosolic (APX1)	7.61586	7.37414	8.89188	7.96063	5.40591	6.20738	3.33405	4.98245	5.46184	6.88863	5.6974	6.01596	2.97818	0.00626044	0.239294	-1.94467	0.0414088	0.553374	1.03351	0.229669	0.751457	-0.0610929	0.610781	0.88018	-0.120698	0.322521	0.664631	-0.0165303	0.88988	0.971181	Defense mechanisms
Mtr.43459.1.S1_at		Transcription factor ILR3 AltName: Full=Transcription factor EN 133; AltName: Full=Protein IAA-LEUCINE RESISTANT 3; AltName: Full=bHLH transcription factor bHLH105; AltName: Full=Basic helix-loop-helix protein 105; Short=bHLH 105; Short=AtbHLH105;	6.94188	6.55129	7.06902	6.85406	2.82629	3.22542	2.768	2.9399	3.57393	6.13729	1.43837	3.71653	3.91416	0.00547748	0.225103	-3.13754	0.016043	0.407243	0.776623	0.466258	0.839105	-0.425379	0.00144082	0.026324	-0.0990527	0.35294	0.688678	-0.0149785	0.886162	0.970384	Transcription
Mtr.49331.1.S1_at		AhpC/TSA-family protein	7.31018	6.85332	8.56269	7.5754	4.30835	4.59678	3.91533	4.27349	3.98701	4.05588	2.37719	3.47336	3.30191	0.000554999	0.0620607	-4.10204	0.000138356	0.020043	-0.80013	0.202584	0.746838	-0.0120123	0.948105	0.987189	0.258781	0.178374	0.516414	-0.0136151	0.941194	0.984571	Posttranslational modification, protein turnover, chaperones
Msa.3152.1.S1_at		glyceraldehyde 3-phosphate dehydrogenase A	6.08574	5.73492	6.68029	6.16698	4.31531	4.25309	3.78183	4.11675	3.96342	4.31531	3.38896	3.88923	2.05024	0.00026009	0.0382412	-2.27775	0.000131084	0.0193556	-0.227513	0.492642	0.851379	-0.00936865	0.921864	0.980891	-0.0249324	0.794331	0.932186	-0.0055589	0.953583	0.98784	Carbohydrate transport and metabolism
Mtr.39467.1.S1_at		Splicing factor 3B subunit 1 AltName: Full=Pre-mRNA-splicing factor SF3b 155 kDa subunit; Short=SF3b155; AltName: Full=Spliceosome-associated protein 155; Short=SAP 155;	6.47145	4.77567	7.43121	6.22611	4.09667	4.1219	2.46945	3.56268	4.81993	4.46082	3.88248	4.38774	2.66344	0.00730861	0.25613	-1.83837	0.0376982	0.536743	0.825066	0.292386	0.768073	-0.486873	0.0104235	0.107912	-0.548299	0.00516974	0.0839112	-0.00326749	0.984001	0.995708	RNA processing and modification
Mtr.20775.1.S1_s_at		Uncharacterized protein C6orf115	8.2753	6.06644	6.55668	6.96614	5.26395	4.28803	5.97628	5.17609	4.47484	5.21133	3.5899	4.42536	1.79005	0.0363628	0.425679	-2.54078	0.00772515	0.286204	-0.750731	0.318579	0.778054	-0.110541	0.582148	0.867832	0.524073	0.0204671	0.182939	-0.00231833	0.99073	0.997818	Unknown function
Mtr.12849.1.S1_at		COP9 signalosome complex subunit 4 Short=Signalosome subunit 4; Short=AtS4; AltName: Full=Constitutive photomorphogenesis protein 8; AltName: Full=Protein FUSCA 4;	7.98003	5.94048	7.32234	7.08095	3.96557	3.17014	5.58771	4.24114	5.90555	3.91083	5.40523	5.07387	2.83981	0.00932841	0.283634	-2.00708	0.0414915	0.553683	0.83273	0.339284	0.786285	-0.0897835	0.620393	0.884325	0.210005	0.25779	0.602084	-0.00160502	0.992896	0.998322	Signal transduction mechanisms
Msa.1775.1.S1_at		Probable signal peptidase complex subunit 1 EC=3.4.-.-; AltName: Full=Microsomal signal peptidase 12 kDa subunit; Short=SPase 12 kDa subunit;	7.39456	6.79853	7.25152	7.1482	6.28765	4.61743	2.98165	4.62891	4.38182	3.25331	5.0395	4.22488	2.5193	0.0160159	0.344002	-2.92333	0.00790706	0.289976	-0.404033	0.633078	0.905762	-0.111647	0.478798	0.814429	0.194815	0.226616	0.572336	0.00193249	0.990108	0.997733	Posttranslational modification, protein turnover, chaperones
Mtr.39330.1.S1_at		Probable ADP-ribosylation factor GTPase-activating protein AGD11 AltName: Full=Protein ARF-GAP DOMAIN 11; Short=AtAGD11;	7.42682	5.10027	5.41067	5.97925	3.83883	3.72848	1.92989	3.16573	4.22417	3.37608	2.48878	3.36301	2.81352	0.00863019	0.274011	-2.61624	0.0122449	0.35936	0.197279	0.810783	0.962932	0.148977	0.343963	0.724309	0.304265	0.0677302	0.331182	0.00582617	0.969875	0.992042	Signal transduction mechanisms
Mtr.44538.1.S1_at		UPF0527 transmembrane protein	7.22107	5.50057	7.03736	6.58633	3.06412	5.01891	3.35103	3.81135	3.33688	4.65974	3.205	3.73387	2.77498	0.00459341	0.208831	-2.85246	0.00396481	0.193129	-0.0774781	0.91399	0.986405	0.0559662	0.785433	0.94448	0.119878	0.562105	0.827492	0.0107457	0.958245	0.989212	Unknown function
Mtr.10979.1.S1_at		Eukaryotic translation initiation factor 3 subunit D Short=eIF3d; AltName: Full=eIF-3-zeta; AltName: Full=p66;	7.51964	6.58845	7.41515	7.17441	3.31879	3.71927	2.68873	3.24226	3.93835	6.31025	2.026	4.09153	3.93215	0.00412176	0.199967	-3.08288	0.0138904	0.380158	0.849269	0.405371	0.814832	-0.107268	0.510118	0.831674	-0.400871	0.0265927	0.210264	0.0161656	0.920176	0.97879	Translation, ribosomal structure and biogenesis
Mtr.49915.1.S1_s_at		Protein transport protein Sec61 subunit beta	6.52058	7.15635	6.99686	6.89126	4.87097	2.03953	4.25241	3.72097	3.58917	4.29821	4.36528	4.08422	3.17029	0.00188837	0.127862	-2.80705	0.00372503	0.185707	0.363244	0.605971	0.896578	-0.222346	0.315135	0.700607	-0.173729	0.428533	0.744385	0.0171074	0.936987	0.9834	Posttranslational modification, protein turnover, chaperones
Mtr.27186.1.S1_s_at		TBC1 domain family member 13	7.51784	7.55785	6.14205	7.07258	4.55325	4.98622	5.02121	4.85356	5.29951	4.49146	4.45627	4.74908	2.21902	0.000905125	0.0841687	-2.32351	0.000684015	0.0613691	-0.104485	0.808823	0.962443	-0.17506	0.309591	0.696467	-0.135254	0.428197	0.744118	0.0179892	0.914909	0.977525	Signal transduction mechanisms
Mtr.20631.1.S1_at		Ubiquitin-like protein 5	10.5122	9.985	9.95855	10.1519	8.78114	8.86917	7.68285	8.44439	7.55658	8.15672	8.92297	8.21209	1.70752	0.0047339	0.210053	-1.93982	0.00235669	0.1398	-0.232298	0.604107	0.895795	-0.156615	0.268176	0.658183	-0.130891	0.350859	0.687568	0.0203356	0.882545	0.969277	Posttranslational modification, protein turnover, chaperones
Mtr.44026.1.S1_at		Protein FAM63B	5.28011	6.9834	6.29425	6.18592	2.56306	4.63991	3.9468	3.71659	2.43951	3.61652	4.36528	3.47377	2.46933	0.00947653	0.285638	-2.71215	0.00592036	0.244867	-0.242818	0.742301	0.943904	-0.00587143	0.962827	0.991391	-0.086334	0.497593	0.789839	0.0212364	0.866212	0.964906	Unknown function
Mtr.43022.1.S1_at		Auxin-induced protein PCNT115	9.82494	9.82802	9.7433	9.79875	7.74401	7.74401	6.01309	7.16704	6.60206	7.74401	6.1798	6.84196	2.63171	0.00168515	0.119379	-2.95679	0.000844625	0.0705135	-0.32508	0.571329	0.88451	0.338957	0.0284136	0.207673	0.361647	0.0209577	0.184857	0.0226547	0.870016	0.965676	Energy production and conversion
Mtr.42884.1.S1_at		expressed protein	7.14118	7.03575	7.67117	7.2827	6.08738	5.60184	5.71563	5.80162	5.89316	5.32071	4.91062	5.37483	1.48108	0.00100005	0.0881386	-1.90787	0.000205061	0.0269651	-0.426789	0.172589	0.742359	0.268217	0.0146824	0.13562	0.289257	0.0097357	0.121545	0.0237213	0.804365	0.947412	Unknown function
Mtr.12874.1.S1_at		hypothetical protein predicted by Glimmer/Critica	7.21962	5.69681	6.59255	6.50299	4.36335	3.39162	2.98208	3.57902	3.50648	4.68026	3.27334	3.82002	2.92398	0.000906547	0.0841687	-2.68297	0.00151102	0.105459	0.241009	0.673304	0.920132	-0.0841141	0.765495	0.937568	-0.4	0.173024	0.509985	0.0267394	0.924323	0.979815	Unknown function
Mtr.37954.1.S1_at		Uncharacterized FAM18-like protein At1g09330	5.11262	7.30375	4.47646	5.63094	2.69378	2.53945	2.8015	2.67824	2.25673	2.99192	2.8015	2.68338	2.9527	0.0023854	0.148174	-2.94756	0.00240893	0.1418	0.0051392	0.993942	0.999368	0.0309353	0.917417	0.979966	-0.450731	0.14949	0.477632	0.0285529	0.923754	0.979693	Unknown function
Mtr.38577.1.S1_at		3-oxoacyl-	10.8116	9.46905	11.5906	10.6238	5.28034	5.32094	6.82793	5.80974	8.35325	5.36634	8.35325	7.35762	4.81402	0.00114892	0.0963111	-3.26614	0.0094705	0.317666	1.54788	0.141463	0.735617	0.925149	0.000271719	0.00774155	0.445689	0.0295774	0.221814	0.0292819	0.873325	0.966492	Lipid transport and metabolism
Mtr.43544.1.S1_at		expressed protein	6.71945	6.79215	6.50658	6.67273	3.39643	2.27274	2.27644	2.64854	3.72913	5.71332	1.5753	3.67258	4.02419	0.00289562	0.16614	-3.00014	0.0129952	0.369694	1.02405	0.302134	0.771902	-0.0601889	0.656743	0.90023	-0.0279269	0.836072	0.949013	0.0315912	0.814979	0.950894	Unknown function
Mtr.38114.1.S1_at		Thioredoxin M-type 4, chloroplastic Short=Trx-M4; Flags: Precursor;	5.11608	4.45869	5.00199	4.85892	2.41382	3.15031	2.1797	2.58128	2.42924	3.26205	3.51436	3.06855	2.27764	0.000313127	0.0436087	-1.79037	0.00137258	0.0993303	0.48727	0.216311	0.749882	0.0762186	0.685884	0.911391	0.307618	0.120929	0.433653	0.0337526	0.85744	0.962786	Posttranslational modification, protein turnover, chaperones
Mtr.43210.1.S1_at		Remorin AltName: Full=pp34;	7.24135	6.3948	6.08156	6.57257	3.34649	2.82371	3.29347	3.15456	4.04608	2.68957	1.6704	2.80201	3.41802	0.000495523	0.0582814	-3.77056	0.000266128	0.0326271	-0.35254	0.562693	0.88144	0.355562	0.142975	0.502681	0.00285994	0.990129	0.997247	0.0359776	0.876386	0.967223	Signal transduction mechanisms
Mtr.44077.1.S1_at		expressed protein	7.63951	5.15375	7.30272	6.69866	1.70835	2.86666	3.4173	2.66411	3.72913	3.22333	2.54357	3.16534	4.03455	0.000713752	0.0736318	-3.53332	0.0015768	0.107959	0.501236	0.512436	0.859762	-0.192299	0.244206	0.632772	-0.467559	0.0118413	0.135717	0.0366164	0.819343	0.952201	Unknown function
Mtr.7213.1.S1_at		Probable signal peptidase complex subunit 1 EC=3.4.-.-; AltName: Full=Microsomal signal peptidase 12 kDa subunit; Short=SPase 12 kDa subunit;	7.1555	5.28713	6.73309	6.39191	5.93046	3.63753	1.96945	3.84582	2.76233	2.28664	3.42748	2.82548	2.54609	0.0328101	0.416122	-3.56642	0.00722577	0.275361	-1.02033	0.327136	0.78094	-0.17734	0.203486	0.585604	0.21437	0.130144	0.449042	0.0381488	0.776969	0.938335	Intracellular trafficking, secretion, and vesicular transport
Mtr.43360.1.S1_at		Transmembrane protein 147	6.54147	6.08481	6.99561	6.54063	4.81645	3.53643	4.13331	4.16207	3.29347	3.65949	3.64344	3.53213	2.37856	0.000195383	0.0314956	-3.0085	4.08089e-05	0.00856399	-0.629934	0.112453	0.728857	-0.135142	0.570361	0.862829	-0.421507	0.0944353	0.386948	0.0406285	0.86364	0.964251	Unknown function
Mtr.5002.1.S1_at		AAA-type ATPase family protein	6.02384	6.07614	6.23316	6.11104	3.57897	3.99413	4.35223	3.97511	3.78996	5.43893	3.57073	4.26654	2.13593	0.00226895	0.14287	-1.8445	0.00505427	0.223783	0.29143	0.553195	0.877412	0.124917	0.512403	0.833216	0.0881235	0.64238	0.868727	0.0436586	0.81739	0.951533	Posttranslational modification, protein turnover, chaperones
Mtr.37251.1.S1_at		complex 1 family protein / LVR family protein	6.79434	5.63119	7.83482	6.75345	3.04877	4.09385	4.32453	3.82238	4.05866	4.46294	5.81844	4.78001	2.93106	0.00299329	0.168684	-1.97343	0.021057	0.448342	0.95763	0.197594	0.74599	-0.0341636	0.828023	0.956384	0.181597	0.261261	0.605322	0.0456929	0.771581	0.936476	Energy production and conversion
Mtr.11329.1.S1_at		WD repeat domain phosphoinositide-interacting protein 3 Short=WIPI-3; AltName: Full=WD repeat-containing protein 45-like; Short=WDR45-like protein;	5.63379	5.63206	7.01479	6.09355	4.30835	3.83376	4.96509	4.36907	4.8809	4.71646	4.62429	4.74055	1.72448	0.00417972	0.200637	-1.353	0.0140115	0.38126	0.371483	0.407705	0.81591	-0.151576	0.442449	0.793215	0.0969389	0.620569	0.857704	0.0471448	0.808959	0.948497	Unknown function
Mtr.12403.1.S1_at		VAMP-like protein YKT61 Short=AtYKT61; AltName: Full=Geranylgeranylated protein 1; Short=AtGP1;	10.7459	10.1576	10.6077	10.5037	9.71501	7.06512	8.54625	8.44213	8.19224	8.35262	7.00727	7.85071	2.06161	0.01549	0.34058	-2.65302	0.00446523	0.208234	-0.591415	0.397916	0.811295	0.0362404	0.706745	0.918774	-0.0243531	0.800065	0.934544	0.0509233	0.598161	0.870644	Intracellular trafficking, secretion, and vesicular transport
Mtr.29664.1.S1_at		hypothetical protein predicted by Glimmer/Critica	6.8879	7.88495	7.9463	7.57305	5.03936	1.48942	2.30797	2.94559	2.85398	5.96761	2.63533	3.81897	4.62747	0.00437518	0.20419	-3.75408	0.0124837	0.364143	0.873388	0.469403	0.840286	-0.139832	0.197186	0.577728	0.0216617	0.835807	0.94886	0.0530798	0.613244	0.878204	Unknown function
Msa.2964.1.S1_at		Ubiquitin-like protein 5	6.03249	5.51315	5.49048	5.67871	4.50441	4.27699	3.78322	4.18821	3.97191	4.5338	4.5338	4.3465	1.4905	0.000486368	0.0576477	-1.3322	0.000968289	0.0784852	0.158297	0.550276	0.875861	-0.108391	0.423551	0.781363	0.00403174	0.975908	0.992867	0.0550583	0.681179	0.905627	Posttranslational modification, protein turnover, chaperones
Mtr.48136.1.S1_at		60S ribosomal protein L36-2	8.77895	7.8871	8.17015	8.27873	6.55707	5.31033	5.22718	5.69819	6.83588	3.88881	3.98738	4.90402	2.58054	0.0136395	0.323452	-3.37471	0.00352497	0.17982	-0.794172	0.353632	0.792873	0.169372	0.371989	0.745549	-0.0449342	0.809688	0.939111	0.0588545	0.752653	0.930192	Translation, ribosomal structure and biogenesis
Mtr.35789.1.S1_at		Metallothionein-like protein 1 AltName: Full=Metallothionein-like protein B; Short=MT-B;	13.6334	13.2523	13.5803	13.4886	12.3691	10.4669	10.289	11.0417	11.1219	10.6083	11.1809	10.9704	2.44699	0.00183202	0.125855	-2.51828	0.00155132	0.107052	-0.0712841	0.894179	0.982173	0.123631	0.433325	0.788032	-0.188653	0.240025	0.584844	0.0591679	0.704708	0.914884	Unknown function
Mtr.2535.1.S1_at		Uncharacterized protein At3g49055	7.67539	5.85525	6.93146	6.8207	4.40811	4.24953	4.99978	4.55247	5.22769	4.57079	5.45876	5.08575	2.26823	0.00161303	0.117001	-1.73495	0.00695339	0.269377	0.533276	0.291458	0.767449	-0.429415	0.0195979	0.164396	-0.400328	0.0273544	0.213613	0.0620632	0.702663	0.913965	Unknown function
Mtr.8597.1.S1_at		Coatomer subunit delta AltName: Full=Delta-coat protein; Short=Delta-COP;	8.66326	6.11909	7.73997	7.50744	4.93542	4.10104	3.0407	4.02572	4.82537	4.08213	3.29618	4.06789	3.48172	0.0020953	0.135869	-3.43955	0.00224548	0.135699	0.0421704	0.956894	0.993516	0.110616	0.534603	0.844756	0.212196	0.243916	0.588729	0.0621026	0.725808	0.921841	Intracellular trafficking, secretion, and vesicular transport
Mtr.40298.1.S1_at		heme oxygenase 2 (HO2)	8.67576	8.38486	8.68899	8.5832	6.13771	4.44209	5.02333	5.20105	4.19059	7.17378	6.52737	5.96391	3.38216	0.00267018	0.159477	-2.61929	0.0101273	0.329421	0.762868	0.350034	0.791551	0.1508	0.22548	0.611267	0.358246	0.010642	0.127692	0.0655678	0.588315	0.866584	Inorganic ion transport and metabolism
Mtr.8945.1.S1_at		40S ribosomal protein S30	5.65293	5.2869	6.94185	5.96056	4.71614	4.21997	3.27727	4.07113	3.29347	4.16883	3.6172	3.69317	1.88943	0.00759059	0.259343	-2.26739	0.00289653	0.159045	-0.377961	0.489912	0.85034	-0.173107	0.44735	0.795976	-0.500076	0.0430463	0.266848	0.0655933	0.770952	0.936384	Translation, ribosomal structure and biogenesis
Mtr.38408.1.S1_s_at		microsomal glutathione s-transferase, putative	5.02045	5.87322	7.22069	6.03812	3.76822	2.74683	3.36496	3.29334	3.39249	3.25103	3.0587	3.23407	2.74479	0.00103203	0.089825	-2.80405	0.000907623	0.0746541	-0.0592651	0.913415	0.986405	-0.12548	0.225292	0.611131	-0.141026	0.176477	0.513981	0.0682089	0.499978	0.821957	Posttranslational modification, protein turnover, chaperones
Mtr.40442.1.S1_s_at		ubiquinol-cytochrome C reductase complex 7.8 kDa protein, putative / mitochondrial hinge protein, putative	9.18735	8.57315	8.27063	8.67705	7.44147	6.8725	6.29526	6.86974	7.97739	7.33028	6.68617	7.33128	1.8073	0.00312892	0.172733	-1.34577	0.0139443	0.38065	0.461537	0.306846	0.77453	0.0436898	0.637973	0.89255	0.129823	0.17756	0.515472	0.0683846	0.46459	0.800842	Energy production and conversion
Mtr.3768.1.S1_s_at		glycosyl hydrolase family 17 protein	8.3484	7.36815	7.7864	7.83432	4.10116	3.96804	3.05844	3.70921	3.94855	6.06009	2.67932	4.22932	4.1251	0.00104383	0.0903445	-3.605	0.0022884	0.137479	0.520106	0.531846	0.867555	-0.0669601	0.675846	0.907575	-0.201183	0.222674	0.568329	0.0721847	0.652365	0.895431	Defense mechanisms
Mtr.44616.1.S1_at		hypothetical protein	6.99063	6.91063	8.05322	7.31816	5.28808	3.56337	2.7757	3.87572	5.36292	1.95988	2.00761	3.11014	3.44244	0.0112927	0.303905	-4.20802	0.00408326	0.197329	-0.765579	0.479555	0.84553	0.309047	0.304369	0.691909	0.429618	0.161918	0.494423	0.0749012	0.799058	0.946003	Coenzyme transport and metabolism
Mtr.3886.1.S1_at		hypothetical protein predicted by Glimmer/Critica	6.62593	7.09173	7.21851	6.97872	3.38993	2.99567	2.9967	3.12743	5.89907	4.48548	3.59485	4.6598	3.85129	0.000115074	0.0219122	-2.31892	0.00261963	0.150446	1.53237	0.0205842	0.645528	0.0163194	0.939582	0.984953	0.030739	0.886512	0.965639	0.0750343	0.728145	0.922532	Unknown function
Mtr.14014.1.S1_at		hypothetical protein predicted by Glimmer/Critica	7.30703	5.93558	6.49646	6.57969	3.93849	3.506	3.63099	3.69183	4.45933	3.38035	4.56912	4.13627	2.88786	0.000178845	0.0297807	-2.44342	0.000519357	0.0508389	0.444443	0.322262	0.778871	0.471693	0.203561	0.585679	0.445577	0.227981	0.573993	0.0783095	0.826855	0.955028	Unknown function
Msa.3051.1.S1_at		Metallothionein-like protein 1 AltName: Full=Metallothionein-like protein B; Short=MT-B;	12.1527	11.759	12.1871	12.0329	11.1421	9.02343	8.56096	9.57548	9.7507	8.56827	9.59605	9.30501	2.45745	0.00641334	0.241993	-2.72793	0.00369972	0.185065	-0.270478	0.691166	0.926443	0.148737	0.377841	0.749978	-0.193114	0.257654	0.601839	0.0802772	0.629895	0.885765	Unknown function
Mtr.26889.1.S1_at		hypothetical protein predicted by Glimmer/Critica	7.60334	7.30613	5.47222	6.7939	4.63136	3.78474	4.0108	4.1423	3.86564	3.65965	3.27192	3.59907	2.6516	0.00150194	0.112513	-3.19483	0.000486243	0.0484488	-0.543232	0.347996	0.790491	-0.149655	0.29059	0.679725	-0.119677	0.393852	0.719517	0.0816815	0.557204	0.852194	Unknown function
Mtr.30856.1.S1_at		expressed protein	5.62188	6.66071	3.61916	5.30058	3.2985	2.43101	3.40246	3.04399	2.15638	3.21949	2.62679	2.66755	2.25659	0.0164819	0.347982	-2.63303	0.00794071	0.290502	-0.376437	0.621913	0.902471	0.384019	0.0861187	0.391541	0.570719	0.0169214	0.165614	0.093374	0.656723	0.897283	Unknown function
Mtr.9833.1.S1_at		hypothetical protein predicted by Glimmer/Critica	7.2908	6.50156	7.11526	6.96921	5.6449	5.38478	5.23941	5.42303	5.43502	5.73191	3.1089	4.75861	1.54618	0.045111	0.446018	-2.2106	0.00990638	0.326603	-0.664421	0.333712	0.783709	0.267836	0.114324	0.45173	0.228846	0.171102	0.506904	0.104781	0.517129	0.831985	Unknown function
Mtr.40213.1.S1_at		40S ribosomal protein S26-3	7.64258	6.52835	8.30601	7.49231	5.18667	5.42587	4.76717	5.12657	6.02618	5.93062	4.82035	5.59239	2.36574	0.00180793	0.125071	-1.89993	0.005995	0.246005	0.465812	0.380413	0.804011	-0.12039	0.381506	0.752624	-0.221768	0.120568	0.433118	0.106304	0.43798	0.783613	Translation, ribosomal structure and biogenesis
Mtr.12501.1.S1_at		Cytochrome b-c1 complex subunit 8 AltName: Full=Ubiquinol-cytochrome c reductase complex ubiquinone-binding protein QP-C; AltName: Full=Ubiquinol-cytochrome c reductase complex 8.2 kDa protein; AltName: Full=Complex III subunit VII; AltName: Full=Complex	6.8889	6.73932	8.40958	7.34593	5.66742	4.62354	4.5334	4.94146	4.42599	6.72612	6.1518	5.76797	2.40448	0.00978908	0.288948	-1.57796	0.0559888	0.607541	0.826515	0.272465	0.759197	-0.0512657	0.838576	0.959274	-0.398709	0.132078	0.451661	0.10635	0.673525	0.902977	Energy production and conversion
Mtr.37449.1.S1_at		expressed protein	7.57777	6.85342	9.06578	7.83232	6.53813	6.39698	5.22742	6.05418	5.83917	4.97369	6.11421	5.64236	1.77815	0.0231983	0.386034	-2.18996	0.00896793	0.309947	-0.41182	0.529081	0.866239	0.881749	1.69966e-05	0.000877438	0.385488	0.0101109	0.123865	0.107611	0.408865	0.76418	Unknown function
Mtr.14573.1.S1_at		SKP1-like protein 1B AltName: Full=SKP1-like 2; AltName: Full=UFO-binding protein 2;	9.88084	7.2519	9.68132	8.93802	6.807	2.8117	4.2429	4.62053	5.29951	6.27967	5.64278	5.74065	4.31749	0.00465481	0.209405	-3.19737	0.0198498	0.440571	1.12012	0.332902	0.783408	-0.0493576	0.790162	0.945825	-0.272992	0.158824	0.490496	0.108991	0.559192	0.853179	Posttranslational modification, protein turnover, chaperones
Mtr.40929.1.S1_at		protein phosphatase 1, catalytic subunit, beta isoform	6.02437	3.3526	5.63509	5.00402	2.62413	2.67932	2.67593	2.65979	3.19669	2.69909	2.77015	2.88864	2.34423	0.006471	0.242378	-2.11538	0.0107565	0.338266	0.22885	0.724708	0.93796	-0.117485	0.323762	0.708073	-0.175368	0.150838	0.479604	0.112084	0.345584	0.717927	Signal transduction mechanisms
Msa.1692.1.S1_at		Probable ubiquitin-fold modifier 1 Flags: Precursor;	7.78819	6.44543	6.53625	6.92329	5.46531	2.63755	4.34304	4.14863	5.49048	5.27622	4.06436	4.94369	2.77466	0.00732065	0.25613	-1.9796	0.0332259	0.520454	0.795054	0.327601	0.781124	-0.277316	0.0236496	0.185036	-0.131959	0.239807	0.58469	0.116073	0.297866	0.676454	Posttranslational modification, protein turnover, chaperones
Mtr.11287.1.S1_at		Polypyrimidine tract-binding protein homolog 3	5.83835	6.54318	5.38181	5.92111	4.66468	2.96307	2.12973	3.25249	4.7918	4.3048	3.61877	4.23845	2.66862	0.00414263	0.200199	-1.68266	0.0350871	0.525817	0.985961	0.172996	0.74261	-0.045993	0.791321	0.946273	0.0420761	0.808685	0.938706	0.117183	0.503844	0.824544	RNA processing and modification
Mtr.8851.1.S1_at		Hydrophobic protein RCI2B AltName: Full=Low temperature and salt-responsive protein LTI6B;	8.41701	7.54703	8.73283	8.23229	2.89334	3.8639	2.36045	3.03923	3.79547	5.77059	6.13873	5.23493	5.19306	9.00228e-05	0.018327	-2.99736	0.00269896	0.152853	2.1957	0.0132958	0.583703	0.0596642	0.857447	0.965102	-0.367105	0.281319	0.626246	0.118536	0.72176	0.92065	Unknown function
Mtr.10762.1.S1_at		similar to haloacid dehalogenase-like hydrolase domain containing 3	8.71945	6.65967	8.31674	7.89862	5.09366	2.87963	6.50312	4.82547	2.6533	5.09366	2.93831	3.56176	3.07315	0.0221665	0.381918	-4.33686	0.00422069	0.201012	-1.26371	0.272628	0.759369	0.150752	0.298167	0.686908	0.130189	0.36605	0.698565	0.119227	0.406434	0.762692	Unknown function
Mtr.30781.1.S1_at		expressed protein	7.71379	5.91816	6.73164	6.78786	1.56707	4.18791	2.38773	2.71424	1.8726	4.42153	2.85896	3.05103	4.07363	0.00201929	0.132766	-3.73683	0.00327381	0.172429	0.336794	0.711687	0.932889	0.20289	0.269343	0.659032	0.0108435	0.951613	0.986596	0.119368	0.508289	0.82693	Unknown function
Msa.2971.1.S1_at		SKP1-like protein 1B AltName: Full=SKP1-like 2; AltName: Full=UFO-binding protein 2;	9.19464	6.86023	9.64129	8.56539	6.75673	5.82384	4.82868	5.80309	5.98137	7.06334	6.41003	6.48491	2.7623	0.00918241	0.281621	-2.08047	0.0321378	0.515939	0.681828	0.415463	0.819585	0.00808646	0.968192	0.993062	-0.260828	0.214228	0.559029	0.125559	0.539251	0.843222	Posttranslational modification, protein turnover, chaperones
Mtr.18666.1.S1_at		60S ribosomal protein L22-2	6.15309	5.8181	6.53603	6.16907	3.48173	3.37344	4.93551	3.93023	3.11636	3.14978	3.77776	3.34797	2.23885	0.00110018	0.0936372	-2.82111	0.00026207	0.0323121	-0.58226	0.219655	0.749882	0.158686	0.331951	0.715169	0.137223	0.399027	0.723612	0.12702	0.433976	0.780935	Translation, ribosomal structure and biogenesis
Mtr.8931.1.S1_at		cyclase family protein	5.90898	5.22672	7.69865	6.27812	2.48945	4.06503	3.90591	3.4868	3.89794	3.6719	4.77706	4.11563	2.79132	0.00476316	0.210438	-2.16249	0.0165885	0.413551	0.628834	0.398655	0.811717	-0.186072	0.293119	0.682147	-0.0899841	0.604366	0.849433	0.129453	0.458874	0.797089	Unknown function
Mtr.6170.1.S1_at		peroxin-3 family protein	6.61511	4.87111	6.50576	5.99733	3.58554	3.08593	3.03	3.23382	3.04077	3.89134	2.52647	3.15286	2.7635	0.000989997	0.0880979	-2.84447	0.000831624	0.0699043	-0.080965	0.881939	0.978868	0.124142	0.641462	0.893991	0.374263	0.175983	0.513396	0.131992	0.620748	0.881703	Cell wall/membrane/envelope biogenesis
Msa.2576.1.S1_s_at		Aspartate aminotransferase 1 EC=2.6.1.1; AltName: Full=Transaminase A;	8.31864	7.39893	8.20298	7.97352	6.68788	6.41659	4.87154	5.992	5.05078	5.9672	6.68788	5.90196	1.98151	0.010681	0.299393	-2.07156	0.00860629	0.302957	-0.0900475	0.881797	0.978831	-0.217739	0.170044	0.542594	0.0969181	0.527569	0.806858	0.133095	0.389325	0.750371	Amino acid transport and metabolism
Mtr.40646.1.S1_at		Nucleotide-binding protein 1 homolog Short=NBP 1;	7.65694	8.55963	7.56672	7.92776	3.27413	3.62981	3.63099	3.51164	3.66013	5.94116	3.52364	4.37498	4.41612	0.000159968	0.027858	-3.55279	0.00063846	0.0584807	0.863331	0.210652	0.749486	-0.0284172	0.880658	0.972184	0.211483	0.276446	0.621256	0.139085	0.467527	0.802361	Cell cycle control, cell division, chromosome partitioning
Mtr.12952.1.S1_at		calcium-dependent protein kinase, putative / CDPK, putative	6.19295	6.81457	4.76619	5.92457	2.98395	3.06344	3.03637	3.02792	3.30561	2.52216	3.27086	3.03288	2.89665	0.00046013	0.0558878	-2.89169	0.000465092	0.0467211	0.00495724	0.992152	0.998868	-0.036289	0.767732	0.938125	0.0150702	0.902226	0.971297	0.139818	0.26748	0.64572	Signal transduction mechanisms
Mtr.35810.1.S1_at		expressed protein	9.11169	8.41099	9.51578	9.01282	6.73536	4.82662	5.69093	5.75097	6.48355	6.73536	6.17562	6.46484	3.26185	0.000218063	0.0340879	-2.54798	0.00101984	0.0808459	0.713874	0.184603	0.742893	-0.0881156	0.561009	0.858211	-0.0688584	0.648657	0.872098	0.140496	0.359424	0.729515	Unknown function
Mtr.10484.1.S1_at		aspartate aminotransferase, cytoplasmic isozyme 2 / transaminase A (ASP4)	11.3113	10.7521	11.5096	11.191	9.81701	7.50013	8.3548	8.55731	7.7603	9.3133	10.0864	9.05333	2.63367	0.00774599	0.262387	-2.13765	0.0204806	0.443835	0.496013	0.516516	0.86185	-0.143697	0.27512	0.664912	0.0698535	0.588215	0.840887	0.140839	0.284292	0.663114	Amino acid transport and metabolism
Mtr.13642.1.S1_at		heat shock protein 70, putative / HSP70, putative	7.34655	7.00659	6.71862	7.02392	4.80577	3.21566	4.80577	4.27573	4.19011	1.8747	4.29174	3.45218	2.74818	0.00561083	0.227394	-3.57174	0.00130707	0.0963831	-0.823554	0.284126	0.763474	0.256234	0.192185	0.571546	0.452044	0.0316569	0.229725	0.143286	0.454173	0.794024	Posttranslational modification, protein turnover, chaperones
Mtr.6668.1.S1_at		hypothetical protein predicted by Glimmer/Critica	10.0775	8.73507	9.49531	9.43595	7.80621	8.38238	7.49071	7.8931	6.12025	7.41039	8.33559	7.28874	1.54285	0.0322651	0.41483	-2.1472	0.00730635	0.27687	-0.604356	0.335518	0.784194	0.205715	0.175576	0.550274	-0.141538	0.34113	0.679955	0.14381	0.333745	0.708706	Unknown function
Mtr.43249.1.S1_at		26S proteasome non-ATPase regulatory subunit 13 AltName: Full=26S proteasome regulatory subunit S11;	8.38159	7.86515	9.27226	8.50634	5.6054	4.85585	4.69548	5.05224	5.93062	4.84194	4.49344	5.08867	3.45409	0.000150148	0.0267341	-3.41767	0.000160949	0.0224662	0.0364215	0.942488	0.990574	0.0148222	0.887608	0.973821	-0.136934	0.207644	0.551708	0.143944	0.186872	0.551158	Posttranslational modification, protein turnover, chaperones
Mtr.41006.1.S1_at		expressed protein	9.17864	8.1543	9.42892	8.92062	6.55787	6.34052	3.83204	5.57681	5.65799	6.6143	4.30835	5.52688	3.34381	0.00534445	0.222636	-3.39374	0.00494501	0.221344	-0.0499262	0.955232	0.993135	0.0222115	0.940584	0.985268	0.279918	0.356722	0.691355	0.145555	0.62702	0.884659	Posttranslational modification, protein turnover, chaperones
Mtr.8473.1.S1_at		Thioredoxin domain-containing protein 5 AltName: Full=Thioredoxin-like protein p46; AltName: Full=Endoplasmic reticulum protein ERp46; AltName: Full=Plasma cell-specific thioredoxin-related protein; Short=PC-TRP; Flags: Precursor;	9.6567	8.81737	9.47019	9.31475	5.56658	5.16698	1.59341	4.10899	6.05337	4.049	1.71547	3.93928	5.20576	0.00499067	0.216126	-5.37547	0.00420967	0.200747	-0.169708	0.901214	0.983519	0.17993	0.110787	0.444368	0.221901	0.0554352	0.30027	0.145934	0.1876	0.552068	Posttranslational modification, protein turnover, chaperones
Mtr.10945.1.S1_at		COP9 signalosome complex subunit 6a Short=Signalosome subunit 6a; Short=AtCSN6a;	6.50961	3.6126	6.39171	5.50464	2.93487	2.13651	2.74012	2.60383	2.35179	3.458	2.89459	2.90146	2.90081	0.00576795	0.231163	-2.60318	0.00991951	0.326624	0.297625	0.705247	0.930747	-0.0788285	0.564967	0.860275	-0.0252562	0.852747	0.955208	0.151282	0.278578	0.657239	Signal transduction mechanisms
Mtr.10400.1.S1_at		vacuolar ATP synthase subunit D (VATD) / V-ATPase D subunit / vacuolar proton pump D subunit (VATPD)	9.31227	9.27468	9.58993	9.39229	7.58556	4.62151	5.37018	5.85909	7.46003	6.11304	7.51689	7.02998	3.53321	0.00174267	0.12241	-2.36231	0.0142028	0.382812	1.1709	0.155806	0.73875	-0.12291	0.509681	0.831524	-0.255894	0.183026	0.521286	0.15547	0.406966	0.762964	Energy production and conversion
Mtr.43481.1.S1_at		Coiled-coil domain-containing protein 94	6.50956	3.71279	6.68334	5.63523	2.25734	3.36226	2.98378	2.86779	3.20429	2.26572	2.45144	2.64048	2.76744	0.00837445	0.271337	-2.99475	0.00561202	0.238484	-0.227312	0.777984	0.953625	0.144766	0.542717	0.849058	0.372184	0.133807	0.454486	0.156049	0.512287	0.829136	Unknown function
Mtr.37668.1.S1_at		Uncharacterized protein At1g47420, mitochondrial Flags: Precursor;	8.6326	4.20582	5.68042	6.17295	2.48878	2.79817	2.64291	2.64329	2.84344	3.10834	2.55558	2.83579	3.52966	0.0073894	0.256548	-3.33716	0.00974749	0.323043	0.192502	0.847541	0.971142	-0.0978524	0.423742	0.781499	0.0839974	0.49067	0.785108	0.160699	0.199187	0.568146	Unknown function
Mtr.10641.1.S1_at		Serpin-ZX AltName: Full=ArathZx; AltName: Full=Serpin-1; AltName: Full=AtSerpin1;	4.54019	4.64976	5.27072	4.82022	2.28514	3.11636	2.3669	2.58947	3.11636	3.07103	2.66844	2.95194	2.23076	7.40761e-05	0.0160397	-1.86828	0.000238105	0.0300837	0.362475	0.239421	0.754405	-0.0386741	0.776001	0.94082	-0.315683	0.0356484	0.243471	0.162059	0.246571	0.624595	Defense mechanisms
Mtr.18586.1.S1_at		expressed protein	7.6926	7.8258	7.9812	7.8332	2.83314	5.08425	3.7547	3.8907	5.08425	3.37608	4.22862	4.22965	3.9425	0.000262851	0.0384415	-3.60355	0.000464926	0.0467211	0.338951	0.593176	0.892286	0.275557	0.383125	0.753463	-0.264733	0.401484	0.725192	0.163248	0.601382	0.872054	Unknown function
Mtr.38186.1.S1_at		40S ribosomal protein S24-1	8.31697	6.93745	7.42122	7.55855	4.96207	4.17628	4.14697	4.42844	4.23631	4.04439	4.95181	4.41084	3.13011	9.68673e-05	0.0193567	-3.14771	9.33169e-05	0.0152661	-0.0175997	0.967207	0.995321	0.105229	0.444792	0.794265	-0.146335	0.293635	0.638452	0.166466	0.235474	0.613481	Translation, ribosomal structure and biogenesis
Mtr.30193.1.S1_at		Retinoblastoma-related protein 1 Short=AtRBR1; Short=AtRBR;	6.18693	7.4893	6.26761	6.64795	4.55813	3.56674	3.08739	3.73742	3.86907	5.04908	4.54763	4.48859	2.91053	0.000617795	0.0662999	-2.15935	0.00351852	0.17982	0.751175	0.184489	0.742893	-0.0488643	0.707978	0.919161	-0.10455	0.427973	0.74398	0.168706	0.210567	0.582798	Cell cycle control, cell division, chromosome partitioning
Mtr.42027.1.S1_at		glycosyl transferase family 17 protein	6.33329	5.10697	7.11734	6.18587	2.38933	3.36226	2.90193	2.88451	2.04309	2.41433	3.36226	2.60656	3.30136	0.000486372	0.0576477	-3.57931	0.000291745	0.0344461	-0.277949	0.634244	0.906246	0.462152	0.134449	0.488713	-0.398871	0.190965	0.531297	0.171723	0.56133	0.854319	Unknown function
Msa.2975.1.S1_at		60S acidic ribosomal protein P1 AltName: Full=L12;	5.45245	5.3064	5.73657	5.49847	3.97912	2.3089	1.99158	2.75987	2.21083	3.29347	3.29347	2.93259	2.7386	0.00116171	0.0968413	-2.56588	0.00170247	0.113943	0.172721	0.756236	0.948098	0.0275976	0.916532	0.979966	-0.303176	0.262962	0.607241	0.173871	0.513034	0.829709	Translation, ribosomal structure and biogenesis
Mtr.8708.1.S1_at		pyruvate dehydrogenase E1 component, alpha subunit	10.842	10.4237	11.4479	10.9045	3.78751	7.01214	2.75382	4.51782	4.30109	2.12543	6.06421	4.16357	6.38672	0.00133218	0.105198	-6.74097	0.000966082	0.0784852	-0.35425	0.789468	0.957411	0.950514	0.00048999	0.0120054	0.287758	0.17363	0.510567	0.181018	0.380304	0.74445	Energy production and conversion
Mtr.41325.1.S1_at		pleckstrin homology (PH) domain-containing protein-related	8.11802	7.41626	5.68083	7.0717	3.12481	3.3918	5.74938	4.08866	5.09199	4.87098	4.94322	4.96873	2.98304	0.00728066	0.25611	-2.10298	0.0346613	0.524082	0.880069	0.313939	0.776419	-0.314007	0.0464452	0.279144	-0.0924053	0.524581	0.804861	0.181693	0.222216	0.597371	Unknown function
Mtr.9945.1.S1_at		expressed protein	5.9069	6.022	6.43393	6.12094	2.91682	3.36226	2.66662	2.9819	3.86564	4.64334	2.35594	3.62164	3.13904	0.000481491	0.0574023	-2.4993	0.00189307	0.121981	0.63974	0.266099	0.758676	0.322196	0.100631	0.423855	0.234758	0.218915	0.564099	0.185287	0.325848	0.701166	Unknown function
Mtr.40526.1.S1_at		Post-GPI attachment to proteins factor 3 AltName: Full=PER1-like domain-containing protein 1; Flags: Precursor;	6.86432	6.62136	6.81429	6.76666	3.54656	3.22014	3.50624	3.42432	4.94278	5.26529	3.8658	4.69129	3.34234	1.31979e-05	0.00449301	-2.07537	0.000322522	0.0365991	1.26698	0.00571722	0.474448	-0.146774	0.362044	0.738952	-0.232326	0.15988	0.491849	0.188273	0.247757	0.625658	Cell wall/membrane/envelope biogenesis
Mtr.43007.1.S1_at		expressed protein	7.44608	7.04396	7.82969	7.43991	3.24087	3.2901	2.45512	2.99536	3.73331	2.44942	2.1804	2.78771	4.44454	1.37042e-05	0.0046396	-4.6522	9.96155e-06	0.0030986	-0.207653	0.651473	0.913063	0.561421	0.0265285	0.199193	0.650193	0.0127515	0.14153	0.189164	0.409275	0.76441	Unknown function
Mtr.43437.1.S1_at		expressed protein	7.31518	6.46634	6.09942	6.62698	2.79011	3.31278	3.83638	3.31309	3.43931	4.73551	5.30117	4.492	3.31389	0.000356161	0.0477567	-2.13498	0.0046799	0.214053	1.17891	0.0613787	0.714597	-0.186198	0.110085	0.443248	-0.313363	0.0134777	0.145684	0.1896	0.104411	0.409425	Unknown function
Mtr.10582.1.S1_at		ubiquinol-cytochrome C reductase complex 7.8 kDa protein, putative / mitochondrial hinge protein, putative	7.1339	7.08039	5.56378	6.59269	4.10389	4.93814	3.05115	4.03106	5.42491	4.23166	4.93217	4.86291	2.56163	0.00354224	0.184733	-1.72978	0.0236888	0.466658	0.831852	0.212486	0.749486	0.0220617	0.910569	0.978749	0.48148	0.028298	0.216566	0.192396	0.33723	0.711329	Energy production and conversion
Mtr.40175.1.S1_at		60S ribosomal protein L21-1	8.24392	6.38373	8.67761	7.76842	5.87223	5.98487	5.65541	5.83751	5.44391	5.72255	4.87521	5.34722	1.93091	0.00946266	0.285501	-2.42119	0.00290799	0.159303	-0.490282	0.405597	0.814977	0.1724	0.153279	0.519345	0.0467152	0.686321	0.888575	0.192655	0.114308	0.429334	Translation, ribosomal structure and biogenesis
Mtr.19656.1.S1_x_at		GTP-binding nuclear protein Ran/TC4	7.33072	6.07614	7.32538	6.91074	4.22656	2.41644	3.94848	3.53049	4.09933	4.22656	4.63874	4.32154	3.38025	0.000300644	0.0422543	-2.5892	0.00153865	0.106537	0.791051	0.178029	0.742893	0.0603221	0.526369	0.840645	-0.0140475	0.881709	0.964471	0.194771	0.0574655	0.291891	Intracellular trafficking, secretion, and vesicular transport
Mtr.13380.1.S1_at		Mannose-P-dolichol utilization defect 1 protein homolog	6.51719	4.62994	6.96379	6.03697	2.54973	4.25424	3.35312	3.3857	4.03648	2.9321	2.8704	3.27966	2.65128	0.00604996	0.235384	-2.75731	0.00493273	0.22128	-0.106032	0.883357	0.979247	-0.00432581	0.973269	0.994388	-0.0623908	0.630659	0.862893	0.195602	0.148488	0.492388	Unknown function
Mtr.12691.1.S1_at		similar to NADH dehydrogenase (ubiquinone) 1 alpha subcomplex 1	7.51012	7.3773	7.90204	7.59649	3.61603	3.02512	4.61962	3.75359	6.44578	4.97939	4.95385	5.45967	3.8429	0.000105567	0.0207338	-2.13681	0.00377891	0.187653	1.70608	0.0118362	0.571172	-0.0445035	0.759169	0.936138	0.0053055	0.970785	0.991737	0.206811	0.171244	0.528001	Unknown function
Msa.1388.1.S1_at		Cysteine proteinase inhibitor AltName: Full=Cystatin;	4.67113	4.54341	7.70613	5.64022	2.59624	2.55291	2.81495	2.6547	2.61326	2.62403	4.24873	3.16201	2.98552	0.00956514	0.286524	-2.47821	0.022344	0.459397	0.507307	0.573515	0.885347	0.129886	0.612215	0.88087	0.500178	0.0688108	0.333994	0.213816	0.408529	0.76401	Posttranslational modification, protein turnover, chaperones
Mtr.6105.1.S1_at		hypothetical protein predicted by Glimmer/Critica	9.00688	8.21648	8.35898	8.52745	6.80253	5.40413	5.70785	5.9715	5.15158	5.9381	3.96887	5.01952	2.55594	0.00215067	0.13771	-3.50793	0.000316693	0.0362386	-0.951987	0.128341	0.73164	0.0725992	0.578325	0.866342	-0.00688751	0.957655	0.98771	0.217014	0.114023	0.429034	Unknown function
Mtr.48326.1.S1_s_at		60S ribosomal protein L13a-4	3.85217	4.2098	5.86557	4.64252	2.97189	3.20525	2.41648	2.86454	2.65169	3.17246	2.92466	2.91627	1.77798	0.008659	0.274641	-1.72625	0.010001	0.328424	0.0517304	0.920785	0.987649	0.114298	0.520312	0.837624	-0.230008	0.207811	0.551986	0.21887	0.229178	0.605795	Translation, ribosomal structure and biogenesis
Mtr.12912.1.S1_at		asparaginyl-tRNA synthetase	6.57842	6.18743	6.60962	6.45849	3.19069	6.04247	2.71344	3.9822	3.56464	2.62678	3.10223	3.09788	2.47629	0.0159591	0.344002	-3.36061	0.00347513	0.178499	-0.884321	0.301988	0.771838	-0.137227	0.279635	0.669197	-0.189984	0.143276	0.469501	0.220281	0.0945981	0.38842	Translation, ribosomal structure and biogenesis
Mtr.14584.1.S1_at		hypothetical protein predicted by Glimmer/Critica	5.92888	6.71741	6.85222	6.4995	4.49344	3.70084	4.19686	4.13038	3.48572	4.12028	3.46368	3.68989	2.36912	0.000111082	0.0214728	-2.80961	3.52149e-05	0.00779025	-0.440486	0.208536	0.748872	-0.0776388	0.484738	0.817768	-0.225403	0.058856	0.308835	0.22644	0.0578675	0.293228	Unknown function
Mtr.8906.1.S1_at		Probable metal-nicotianamine transporter YSL6 AltName: Full=Protein YELLOW STRIPE LIKE 6; Short=AtYSL6;	7.76922	7.84054	7.89169	7.83382	2.86299	2.91336	2.1729	2.64975	2.24536	5.63804	3.21618	3.69986	5.18407	0.000197791	0.0316433	-4.13396	0.000822279	0.069309	1.05011	0.209436	0.749121	0.279702	0.0744955	0.361846	-0.181005	0.229516	0.575601	0.227594	0.137629	0.472644	Amino acid transport and metabolism
Mtr.35770.1.S1_at		U6 snRNA-associated Sm-like protein LSm7	6.87792	6.99885	6.73826	6.87168	4.04025	2.99567	3.47229	3.50274	3.5436	2.9309	1.94384	2.80611	3.36894	6.12e-05	0.0135387	-4.06556	1.68974e-05	0.00456139	-0.696624	0.135501	0.733053	-0.484632	0.0118632	0.117221	0.019971	0.904293	0.971873	0.228005	0.186853	0.551143	RNA processing and modification
Mtr.10501.1.S1_at		26S protease regulatory subunit 8 AltName: Full=Proteasome 26S subunit ATPase 5; AltName: Full=Proteasome subunit p45; AltName: Full=p45/SUG; AltName: Full=Thyroid hormone receptor-interacting protein 1; Short=TRIP1;	7.22076	6.44748	8.51806	7.39543	4.81351	5.16258	5.82334	5.26648	3.69808	4.82081	4.55224	4.35704	2.12896	0.00581118	0.231417	-3.03839	0.000776628	0.0669342	-0.909436	0.143725	0.735617	0.0771477	0.515035	0.834439	-0.099897	0.402193	0.725981	0.228718	0.0706461	0.329807	Posttranslational modification, protein turnover, chaperones
Mtr.40352.1.S1_at		contains ESTs C22495(E0142),C22494(E0142)	9.61745	7.44696	9.06265	8.70902	6.15936	5.11464	5.06411	5.44604	6.99475	5.81569	5.02402	5.94482	3.26298	0.0018415	0.125941	-2.7642	0.00461143	0.212306	0.498783	0.492624	0.851379	0.149843	0.483069	0.816978	-0.304959	0.166971	0.501796	0.2323	0.284042	0.662841	Signal transduction mechanisms
Mtr.10961.1.S1_at		SPla/RYanodine receptor (SPRY) domain-containing protein	5.75809	6.3834	6.29207	6.14452	3.36521	2.6557	2.96148	2.99413	3.43931	5.23839	3.90801	4.19524	3.15039	0.000163962	0.0282227	-1.94929	0.00303621	0.164213	1.2011	0.0307014	0.674241	-0.135489	0.210656	0.593687	-0.0756722	0.473929	0.775034	0.232485	0.042904	0.243252	Cell wall/membrane/envelope biogenesis
Mtr.12210.1.S1_at		Acyl carrier protein 1, chloroplastic Short=ACP 1; Flags: Precursor;	9.61178	8.18983	9.59296	9.13152	3.37064	5.85524	4.76717	4.66435	3.81484	4.10713	3.04901	3.65699	4.46717	0.000232486	0.0356927	-5.47453	6.06477e-05	0.0112617	-1.00736	0.176899	0.742893	0.513063	0.00214457	0.0353266	0.280026	0.0539743	0.296067	0.235124	0.0978409	0.395873	Energy production and conversion
Mtr.35946.1.S1_at		hypothetical protein predicted by Glimmer/Critica	4.25973	4.6356	7.10907	5.3348	2.87749	3.22737	2.98165	3.02883	3.20312	3.03632	2.09842	2.77929	2.30597	0.0130014	0.317411	-2.55551	0.00792395	0.290177	-0.249546	0.734969	0.941437	-0.0906236	0.543718	0.849249	-0.155576	0.304724	0.648408	0.236412	0.129591	0.458676	Unknown function
Mtr.40250.1.S1_at		lipase class 3 family protein	8.19709	6.67904	8.05684	7.64432	4.48925	5.69737	4.12187	4.7695	5.38749	6.55133	5.39411	5.77764	2.87482	0.00134686	0.105664	-1.86668	0.0132583	0.372795	1.00814	0.121725	0.730733	0.0587173	0.787982	0.94519	-0.132511	0.54654	0.81814	0.24619	0.271777	0.649903	Lipid transport and metabolism
Mtr.12352.1.S1_at		aminopeptidase N	10.5013	10.5685	10.8725	10.6474	8.72763	9.88771	8.3954	9.00358	9.3086	8.18533	8.54256	8.67883	1.64383	0.00547132	0.225103	-1.96858	0.00204335	0.127992	-0.324749	0.468025	0.839726	0.0612711	0.660109	0.901802	0.183786	0.201695	0.545021	0.248324	0.0932796	0.385389	Amino acid transport and metabolism
Mtr.41200.1.S1_at		Pre-mRNA-splicing factor 38A	8.16993	8.5537	7.49843	8.07402	5.47238	1.97268	3.21471	3.55326	6.47957	3.65319	3.28061	4.47112	4.52076	0.00364638	0.188038	-3.6029	0.0115728	0.350548	0.917866	0.422787	0.822063	-0.0352007	0.73057	0.926283	0.00347668	0.972796	0.992042	0.249468	0.0285592	0.188184	RNA processing and modification
Mtr.38516.1.S1_at		hypothetical protein predicted by Glimmer/Critica	5.58982	6.09558	6.82209	6.16916	4.37906	2.67932	4.59546	3.88461	2.82799	3.08811	3.07032	2.99547	2.28455	0.00288278	0.165714	-3.17369	0.000408182	0.0427565	-0.889141	0.131028	0.73164	0.0847065	0.440067	0.792267	0.218384	0.0624932	0.318431	0.251899	0.0356322	0.216206	Unknown function
Mtr.20958.1.S1_at		expressed protein	6.86796	5.60682	7.39211	6.6223	2.66531	2.84221	4.99195	3.49982	3.63666	3.94848	4.0416	3.87558	3.12247	0.00218818	0.13925	-2.74672	0.00443148	0.207712	0.375755	0.597685	0.893639	0.0418285	0.675388	0.907453	0.0846389	0.402386	0.726087	0.254157	0.0233996	0.165671	Unknown function
Mtr.31279.1.S1_s_at		15.9 kDa subunit of RNA polymerase II (gb|AAB95261.1)	9.7346	8.33757	9.06308	9.04508	8.06607	7.08509	7.28872	7.47996	6.89744	7.19532	6.24485	6.7792	1.56512	0.00721937	0.254727	-2.26588	0.000921363	0.0753796	-0.700758	0.142171	0.735617	-0.0740057	0.509426	0.831524	0.0954198	0.397957	0.722702	0.25449	0.0380679	0.225624	Unknown function
Mtr.12463.1.S1_at		Cysteine proteinase inhibitor AltName: Full=Cystatin;	6.4349	6.14734	9.435	7.33908	4.25533	3.72099	3.29347	3.75659	3.95989	3.80155	6.28827	4.68324	3.58248	0.00790951	0.26398	-2.65584	0.030355	0.507951	0.926642	0.380923	0.804107	0.201047	0.360025	0.737058	0.476471	0.0440884	0.269324	0.259098	0.243737	0.6217	Posttranslational modification, protein turnover, chaperones
Mtr.51458.1.S1_at		cholinephosphate cytidylyltransferase, putative / phosphorylcholine transferase, putative / CTP:phosphocholine cytidylyltransferase, putative	6.46051	6.14734	6.11452	6.24079	4.90888	4.02994	3.9468	4.29521	4.70945	5.86766	3.84113	4.80608	1.94558	0.00517035	0.219357	-1.43471	0.0220238	0.457119	0.510874	0.336476	0.784687	-0.033424	0.8107	0.951831	0.25588	0.0861089	0.371515	0.259733	0.0820434	0.358771	Lipid transport and metabolism
Mtr.40927.1.S1_at		Eukaryotic translation initiation factor 4E-2 Short=eIF-4E-2; Short=eIF4E-2; AltName: Full=mRNA cap-binding protein; AltName: Full=eIF-(iso)4F 25 kDa subunit; AltName: Full=eIF-(iso)4F p28 subunit;	6.36707	5.69217	7.30656	6.45526	5.35523	4.65736	4.41934	4.81064	4.68939	5.44712	4.40159	4.84603	1.64462	0.00871048	0.275134	-1.60923	0.00968773	0.321907	0.0353888	0.941432	0.990253	0.209944	0.0620045	0.328166	-0.0097337	0.925332	0.978528	0.26795	0.0223001	0.160587	Translation, ribosomal structure and biogenesis
Mtr.9252.1.S1_at		V-type H(+)-translocating pyrophosphatase	5.39394	4.14852	3.87268	4.47172	2.7041	2.99567	2.75598	2.81858	2.47679	3.31469	2.99567	2.92905	1.65313	0.00375906	0.190843	-1.54266	0.0054279	0.233739	0.110467	0.78887	0.956978	-0.0193628	0.91128	0.978878	-0.564598	0.00639968	0.0949998	0.268745	0.140908	0.478932	Inorganic ion transport and metabolism
Mtr.13182.1.S1_at		expressed protein	5.65342	4.29102	5.72181	5.22208	3.972	2.72394	2.42251	3.03948	3.46732	4.09452	2.58821	3.38335	2.1826	0.00675444	0.247233	-1.83873	0.0154055	0.398657	0.343868	0.575622	0.885833	-0.0929317	0.710212	0.920126	-0.172178	0.49439	0.787789	0.270049	0.290907	0.669729	Unknown function
Mtr.35826.1.S1_at		expressed protein	7.02557	8.19665	7.1183	7.44684	3.20068	1.72319	2.96711	2.63033	2.80563	1.48768	5.24041	3.17791	4.81651	0.000996499	0.0881386	-4.26893	0.00202138	0.126972	0.54758	0.569037	0.883839	0.02433	0.943048	0.985841	-0.450103	0.202667	0.546073	0.272882	0.429437	0.778322	Unknown function
Mtr.37986.1.S1_at		expressed protein	5.50116	5.68346	7.18259	6.1224	4.92002	4.03704	3.50063	4.15256	3.07419	3.35104	4.04728	3.49083	1.96984	0.00758583	0.259343	-2.63157	0.00157294	0.107815	-0.661729	0.25986	0.757033	-0.0860167	0.567207	0.861267	0.0710409	0.635749	0.865433	0.273629	0.0864803	0.369307	Unknown function
Mtr.43809.1.S1_at		Pre-mRNA-processing-splicing factor 8 AltName: Full=Splicing factor Prp8;	7.291	7.60191	6.88583	7.25958	6.05448	5.9079	4.47763	5.48001	5.93062	6.17701	5.01967	5.7091	1.77957	0.00681225	0.248329	-1.55048	0.013307	0.372795	0.229094	0.646712	0.911246	0.066699	0.767881	0.938157	0.275477	0.236702	0.582655	0.274022	0.239039	0.61714	RNA processing and modification
Mtr.4139.1.S1_at		hypothetical protein	8.23431	7.17385	5.77167	7.05994	3.0286	2.89913	2.15795	2.69523	2.12425	3.44622	2.57643	2.71564	4.36471	0.000175225	0.0294413	-4.34431	0.000180663	0.0243847	0.0204059	0.975074	0.996159	0.0969871	0.7987	0.948569	-0.37025	0.33951	0.678991	0.286565	0.456118	0.795255	Cell cycle control, cell division, chromosome partitioning
Mtr.35646.1.S1_at		50S ribosomal protein L36	6.32183	7.00396	7.15236	6.82605	4.81364	4.86105	5.00688	4.89386	5.20313	6.47816	4.10899	5.26343	1.93219	0.00829985	0.2701	-1.56262	0.0220746	0.457187	0.369571	0.515873	0.861584	0.0462589	0.789954	0.945808	0.226926	0.20683	0.550965	0.305326	0.0980965	0.396567	Translation, ribosomal structure and biogenesis
Mtr.44942.1.S1_at		Zinc finger A20 and AN1 domain-containing stress-associated protein 8 Short=OsSAP8; AltName: Full=Stress-associated protein 3;	5.38178	4.26318	5.65812	5.10103	2.17712	3.38793	3.44684	3.00396	2.65169	2.46352	2.69879	2.60467	2.09706	0.00183049	0.125855	-2.49636	0.000647523	0.0592223	-0.399298	0.396472	0.810924	-0.305581	0.165439	0.535823	-0.335472	0.130997	0.449853	0.31671	0.151798	0.497826	Unknown function
Mtr.37379.1.S1_at		Ubiquitin-like protein SMT3	9.25692	9.65712	9.28551	9.39985	7.82471	6.86018	7.51407	7.39966	6.21075	6.43433	6.41174	6.35227	2.00019	5.47209e-05	0.0125941	-3.04757	2.91499e-06	0.00122805	-1.04738	0.00307057	0.371588	0.0698659	0.719236	0.922508	0.316573	0.121905	0.435649	0.323902	0.114347	0.429334	Posttranslational modification, protein turnover, chaperones
Mtr.15873.1.S1_at		26S protease regulatory subunit 6A homolog AltName: Full=TAT-binding protein homolog 1; Short=TBP-1; AltName: Full=Mg(2+)-dependent ATPase 1; AltName: Full=LEMA-1;	4.95698	5.82542	7.17708	5.98649	3.07188	2.4412	3.11507	2.87605	4.20368	4.10173	3.10909	3.80483	3.11044	0.000744902	0.0751978	-2.18166	0.00557936	0.237755	0.928784	0.142191	0.735617	0.235412	0.165559	0.536007	0.33878	0.0553952	0.300183	0.326649	0.0633301	0.309173	Posttranslational modification, protein turnover, chaperones
Mtr.44469.1.S1_at		hypothetical protein	7.45247	8.34666	8.74387	8.181	5.39571	4.93494	5.38883	5.23983	4.29701	5.10721	4.59557	4.6666	2.94117	5.11769e-05	0.0120154	-3.5144	1.50601e-05	0.00415962	-0.573233	0.14669	0.735617	0.743823	4.32792e-05	0.00183027	0.449734	0.00250686	0.0545869	0.332233	0.0154486	0.125302	Posttranslational modification, protein turnover, chaperones
Msa.1146.1.S1_at		26S protease regulatory subunit 6A homolog AltName: Full=TAT-binding protein homolog 1; Short=TBP-1;	7.06699	7.29225	7.75317	7.3708	4.44765	3.96177	4.30407	4.23783	5.95452	5.53168	3.70511	5.06377	3.13297	0.000547712	0.0618098	-2.30703	0.00329603	0.173111	0.825939	0.168984	0.741516	0.227879	0.162776	0.531808	0.335924	0.049154	0.283754	0.336887	0.048608	0.262918	Posttranslational modification, protein turnover, chaperones
Mtr.43464.1.S1_at		hypothetical protein predicted by Glimmer/Critica	9.30052	8.76681	8.43343	8.83359	5.36345	5.81941	6.33422	5.83903	6.33409	7.02516	5.92818	6.42914	2.99456	5.98449e-05	0.0132869	-2.40444	0.000254682	0.0317203	0.590114	0.150947	0.736127	0.934479	0.000392892	0.0101628	0.756736	0.00193851	0.0467739	0.342326	0.0973966	0.394857	Unknown function
Mtr.43388.1.S1_at		NADH:ubiquinone oxidoreductase - like protein	7.14325	4.21127	6.04671	5.80041	4.06381	2.12257	3.07197	3.08612	3.11636	2.67883	3.31907	3.03808	2.71429	0.00856865	0.273477	-2.76232	0.0078545	0.288727	-0.0480319	0.951657	0.992338	0.222984	0.240362	0.628392	0.419308	0.0389995	0.254061	0.348317	0.0780441	0.348901	Energy production and conversion
Mtr.37949.1.S1_at		ubiquitin-conjugating enzyme 14 (UBC14)	5.01071	5.92007	6.6906	5.8738	3.80906	1.93537	2.87035	2.87159	2.81245	2.44276	4.92369	3.39297	3.0022	0.00568913	0.229053	-2.48083	0.0144458	0.385711	0.521375	0.524811	0.864156	0.0225231	0.825836	0.955869	-0.061819	0.548677	0.819406	0.362587	0.00370171	0.0453273	Posttranslational modification, protein turnover, chaperones
Mtr.8803.1.S1_at		malate oxidoreductase, putative	6.12817	6.7357	9.34981	7.40456	2.41336	3.3678	2.4917	2.75762	3.42249	3.42249	2.74383	3.19627	4.64694	0.000453568	0.055366	-4.20829	0.000836204	0.070097	0.438652	0.59045	0.891593	0.11283	0.252973	0.642316	0.0876343	0.369155	0.701125	0.362852	0.00238694	0.0327707	Energy production and conversion
Mtr.41815.1.S1_at		FGGY carbohydrate kinase domain-containing protein EC=2.7.1.-;	6.98609	6.45625	7.3141	6.91881	3.28099	3.43153	4.14256	3.61836	2.45617	4.36528	4.90269	3.90805	3.30045	0.000825123	0.0788536	-3.01077	0.00142766	0.10149	0.289685	0.648739	0.912027	0.0593431	0.556655	0.855934	0.0342513	0.733084	0.90788	0.363605	0.00317652	0.0404175	Carbohydrate transport and metabolism
Mtr.27593.1.S1_at		expressed protein	7.81605	6.58797	6.25714	6.88705	5.57058	3.96489	5.40681	4.98076	3.87382	5.46562	2.43135	3.9236	1.90629	0.0519161	0.462264	-2.96346	0.0079705	0.290897	-1.05717	0.238225	0.754377	-0.242355	0.091861	0.405472	-0.294628	0.0460355	0.274894	0.374244	0.015435	0.125225	Unknown function
Mtr.41119.1.S1_at		Mitochondrial import receptor subunit TOM6 homolog AltName: Full=Translocase of outer membrane 6 kDa subunit homolog;	7.24537	6.43302	6.99348	6.89062	3.74944	2.53699	3.29347	3.1933	4.48476	1.6704	2.53253	2.8959	3.69732	0.000870398	0.0819298	-3.99473	0.000541529	0.052282	-0.297404	0.678638	0.921919	0.31315	0.15099	0.515425	0.107789	0.606574	0.850836	0.377816	0.0891976	0.375711	Intracellular trafficking, secretion, and vesicular transport
Mtr.7831.1.S1_at		protein phosphatase 2C family protein / PP2C family protein	5.85155	6.3577	5.69553	5.96826	3.83446	3.84065	3.79135	3.82215	4.16003	3.80694	4.36234	4.10977	2.14611	8.52187e-06	0.00318702	-1.85849	2.32059e-05	0.00559846	0.287617	0.189422	0.743248	-0.0442611	0.663032	0.902688	-0.112997	0.276741	0.621359	0.378624	0.00258247	0.0347264	Signal transduction mechanisms
Mtr.35823.1.S1_at		Uncharacterized protein At4g14342	5.56475	4.72274	5.12583	5.13777	3.13199	4.27477	2.08435	3.1637	3.73972	3.50659	3.02249	3.42293	1.97407	0.00634536	0.240543	-1.71484	0.0126454	0.366029	0.259229	0.635614	0.906689	0.0571205	0.828903	0.956474	-0.21092	0.430848	0.746311	0.380288	0.167794	0.523073	Unknown function
Mtr.23409.1.S1_at		Mitochondrial import inner membrane translocase subunit Tim10	3.80011	6.16482	6.64166	5.53553	3.22579	2.46831	3.22579	2.9733	2.98165	2.36994	2.91776	2.75645	2.56223	0.00672372	0.246911	-2.77908	0.00440445	0.206817	-0.21685	0.761606	0.94963	0.151815	0.178288	0.553684	0.122694	0.270117	0.615002	0.392655	0.00318855	0.0405201	Intracellular trafficking, secretion, and vesicular transport
Mtr.37891.1.S1_at		expressed protein	6.39576	7.27804	7.54603	7.07328	4.43599	2.73518	2.52254	3.23123	3.21626	4.34659	4.85219	4.13834	3.84204	0.00037831	0.0492189	-2.93493	0.00192651	0.123357	0.90711	0.188603	0.743122	0.0849077	0.442793	0.793417	0.141568	0.210759	0.555236	0.393801	0.0033108	0.0416419	Unknown function
Mtr.43510.1.S1_at		Ubiquitin-related modifier 1 homolog	7.37736	6.41029	8.08129	7.28965	4.16539	5.02829	4.84347	4.67905	4.12834	5.81051	3.49367	4.47751	2.6106	0.00457837	0.208584	-2.81214	0.00306131	0.164988	-0.201541	0.765696	0.950324	-0.0384972	0.800221	0.948948	-0.143808	0.353175	0.688863	0.394138	0.0217204	0.157512	Posttranslational modification, protein turnover, chaperones
Mtr.9045.1.S1_at		Carbonic anhydrase, chloroplastic EC=4.2.1.1; AltName: Full=Carbonate dehydratase; Contains: RecName: Full=Carbonic anhydrase, 27 kDa isoform; Contains: RecName: Full=Carbonic anhydrase, 25 kDa isoform; Flags: Precursor;	7.5014	6.89096	8.28869	7.56035	3.53937	5.70549	2.27644	3.84043	4.05345	2.48542	2.37108	2.96998	3.71991	0.00362965	0.187536	-4.59036	0.00109304	0.0849991	-0.870451	0.358643	0.794796	0.839723	6.53576e-05	0.00256073	0.408333	0.0125289	0.140031	0.394433	0.0150554	0.123239	Inorganic ion transport and metabolism
Mtr.49348.1.S1_at		Cysteine proteinase inhibitor 12 AltName: Full=Oryzacystatin-12; AltName: Full=Oryzacystatin XII; Short=OC-XII; Flags: Precursor;	8.43488	8.55124	9.11149	8.6992	4.5203	2.74034	2.67039	3.31034	2.85369	2.52216	3.1392	2.83835	5.38886	7.60848e-06	0.00304257	-5.86086	4.20528e-06	0.0016207	-0.471994	0.367516	0.798465	0.226602	0.560585	0.857958	-0.0730282	0.85022	0.954212	0.411213	0.299014	0.677665	Posttranslational modification, protein turnover, chaperones
Mtr.8881.1.S1_at		malate dehydrogenase	6.33041	5.08222	6.00689	5.80651	3.10663	1.80787	3.04834	2.65428	2.38221	4.63431	2.77537	3.26396	3.15223	0.00172606	0.121434	-2.54255	0.00562379	0.238701	0.609685	0.384847	0.806134	0.338896	0.0332369	0.229555	0.318052	0.0433895	0.267622	0.411593	0.0129426	0.110901	Energy production and conversion
Mtr.28313.1.S1_at		expressed protein	8.58374	9.52361	8.83794	8.98177	1.77814	6.05399	3.70428	3.84547	5.22769	1.78505	1.3906	2.80111	5.13629	0.0047726	0.210703	-6.18065	0.00171128	0.114231	-1.04436	0.444272	0.830669	0.173281	0.105862	0.434554	-0.0358675	0.723097	0.903907	0.417383	0.00127857	0.0206859	Unknown function
Mtr.11449.1.S1_at		N-acetylated alpha-linked acidic dipeptidase-like 1	7.02057	7.98807	6.89674	7.3018	3.90696	3.72913	3.39142	3.67583	3.72913	2.67932	2.30648	2.90497	3.62596	4.095e-05	0.0103216	-4.39682	1.08119e-05	0.00327734	-0.77086	0.108062	0.728857	0.53316	0.0387297	0.251274	0.386187	0.118045	0.428806	0.420362	0.0918635	0.382279	Posttranslational modification, protein turnover, chaperones
Mtr.44083.1.S1_at		Protein translation factor SUI1 homolog	5.4425	4.02628	4.63149	4.70009	3.29197	2.5113	2.24753	2.6836	2.25673	4.04844	2.97675	3.09397	2.01649	0.00670346	0.246563	-1.60612	0.01963	0.440045	0.410373	0.472208	0.841774	-0.280396	0.202106	0.583741	0.0569653	0.788349	0.92957	0.452183	0.0506331	0.269542	Translation, ribosomal structure and biogenesis
Mtr.21826.1.S1_s_at		hypothetical protein predicted by Glimmer/Critica	6.64436	5.9604	7.59907	6.73461	2.22351	2.50114	3.17736	2.634	2.25673	4.06741	3.45911	3.26108	4.10061	0.000129995	0.0242122	-3.47353	0.000379971	0.0408777	0.62708	0.303218	0.772581	0.523721	0.0376454	0.247289	0.712919	0.00804507	0.108667	0.455745	0.0645901	0.312684	Unknown function
Mtr.40591.1.S1_at		Transcription initiation factor IIB AltName: Full=General transcription factor TFIIB;	7.20406	5.61529	5.59106	6.13681	3.5385	2.43101	2.56848	2.84599	2.96954	3.19625	2.72714	2.96431	3.29081	0.00019082	0.0312649	-3.1725	0.000241877	0.0303955	0.118315	0.812895	0.963232	0.0563929	0.872919	0.969878	0.464474	0.203809	0.547595	0.466794	0.201715	0.571797	Transcription
Mtr.41596.1.S1_at		N-acetyltransferase 5 (ARD1 homolog, S. cerevisiae)	4.76246	5.70968	4.65097	5.04104	4.02143	2.3674	3.21289	3.20058	3.45732	2.58559	3.41793	3.15361	1.84046	0.00579483	0.231365	-1.88743	0.00508182	0.224369	-0.0469664	0.924757	0.987897	0.149981	0.131845	0.483792	0.139422	0.15855	0.490119	0.468156	0.00031362	0.00714689	Unknown function
Mtr.44579.1.S1_at		expressed protein	7.94871	6.84985	7.5142	7.43759	5.53389	3.71716	4.11581	4.45562	3.72083	4.30586	3.4483	3.825	2.98197	0.00049214	0.0579949	-3.61259	0.000143763	0.0206635	-0.630623	0.251519	0.755966	0.250083	0.272628	0.662178	0.533385	0.030904	0.226767	0.496916	0.0417939	0.239283	Unknown function
Mtr.38597.1.S1_at		translocation protein-related	6.17212	4.45382	5.46174	5.36256	3.61376	3.29202	2.86399	3.25659	3.22823	3.35885	3.09421	3.2271	2.10597	0.00108844	0.093153	-2.13547	0.00100151	0.0799095	-0.0294956	0.944256	0.990848	0.208376	0.107283	0.438091	0.14323	0.254074	0.598421	0.498041	0.0013986	0.0220943	Intracellular trafficking, secretion, and vesicular transport
Msa.2963.1.S1_at		Desiccation protectant protein Lea14 homolog	11.8022	12.0658	12.0992	11.989	10.4211	9.46295	10.6297	10.1712	8.93986	9.64693	10.9147	9.83382	1.8178	0.00816011	0.267827	-2.15523	0.00335339	0.174736	-0.337427	0.526613	0.864923	0.322958	0.00546004	0.0689714	-0.102724	0.300417	0.644991	0.501292	0.000217093	0.00538803	Unknown function
Mtr.13987.1.S1_at		Zinc finger protein ZPR1 homolog AltName: Full=Zinc finger protein 259 homolog;	6.21136	6.38806	3.66742	5.42228	3.16261	3.19475	1.8869	2.74809	3.43931	2.65169	3.4297	3.17356	2.67419	0.00810807	0.266782	-2.24871	0.0182704	0.429474	0.425476	0.585446	0.889565	-0.127185	0.587197	0.869978	-0.00470181	0.983881	0.995038	0.543837	0.034995	0.213673	Transcription
Mtr.47986.1.S1_at		Light-inducible protein CPRF-2	8.51631	9.76999	7.56524	8.61718	5.4559	4.10277	3.77388	4.44418	4.69563	4.711	3.60914	4.33859	4.173	0.00031703	0.0439525	-4.27859	0.000270212	0.0329186	-0.10559	0.877508	0.97808	0.155393	0.314248	0.700388	0.347201	0.0374071	0.24938	0.551594	0.00303408	0.0390626	Transcription
Mtr.12357.1.S1_at		Putative hydroxyacylglutathione hydrolase 3, mitochondrial EC=3.1.2.6; AltName: Full=Glyoxalase II; Short=Glx II; Flags: Precursor;	10.6453	9.63327	10.9521	10.4102	4.33253	4.06503	3.42474	3.94077	4.46154	4.49242	6.74217	5.23204	6.46944	1.65886e-05	0.00532207	-5.17816	7.59068e-05	0.0133279	1.29128	0.0890419	0.727173	0.749817	0.00558427	0.0699495	0.44468	0.067892	0.33165	0.553305	0.0282782	0.186828	Carbohydrate transport and metabolism
Mtr.14882.1.S1_at		MD-2-related lipid recognition domain-containing protein / ML domain-containing protein	5.74712	5.70171	6.2786	5.90914	4.88015	3.18416	4.01495	4.02642	3.90772	3.99714	3.75476	3.88654	1.88272	0.00168455	0.119379	-2.0226	0.00110539	0.0856337	-0.139878	0.731609	0.940357	-0.0610935	0.773742	0.940033	-0.449392	0.0521019	0.291264	0.577881	0.0170559	0.133784	Unknown function
Mtr.4836.1.S1_at		hypothetical protein predicted by Glimmer/Critica	8.15635	6.98481	6.85602	7.33239	5.70882	4.65997	5.47299	5.2806	5.34382	5.48727	5.35714	5.39608	2.0518	0.000963243	0.0868364	-1.93631	0.00135957	0.099049	0.115482	0.774883	0.952658	-0.0964966	0.592166	0.871979	-0.597656	0.00542162	0.0863613	0.62195	0.00421925	0.0497206	Unknown function
Msa.2963.1.S1_s_at		Desiccation protectant protein Lea14 homolog	9.3003	9.09635	9.27157	9.22274	7.28381	6.03134	7.82789	7.04768	5.79863	5.932	7.96966	6.56677	2.17506	0.011438	0.305389	-2.65597	0.00416619	0.199762	-0.480914	0.483158	0.847241	0.352298	0.00898532	0.0981116	-0.107017	0.360489	0.693936	0.636632	0.000120912	0.00344137	Unknown function
Msa.1257.1.S1_at		MD-2-related lipid recognition domain-containing protein / ML domain-containing protein	5.51137	4.83101	5.05077	5.13105	3.63099	2.13323	2.56645	2.77689	3.05243	3.1827	3.61089	3.28201	2.35416	0.00037935	0.0492495	-1.84904	0.00164514	0.111025	0.505116	0.227677	0.750757	-0.0474225	0.802454	0.949619	-0.406421	0.049488	0.284458	0.665421	0.00391828	0.0473392	Unknown function
Mtr.3837.1.S1_at		hypothetical protein predicted by Glimmer/Critica	7.69047	5.69714	7.72088	7.03617	4.30835	3.17769	4.11816	3.86807	3.02624	3.10412	4.02802	3.38613	3.1681	0.00101044	0.0885806	-3.65004	0.000423099	0.0438692	-0.481938	0.451093	0.833293	0.345572	0.195699	0.575433	0.111729	0.665223	0.879073	0.691892	0.018153	0.139834	Unknown function
Mtr.37326.1.S1_at		30S ribosomal protein S16	9.80582	8.35387	8.96065	9.04011	2.65698	6.13532	5.09017	4.62749	3.51998	2.72769	4.4496	3.56576	4.41262	0.00145356	0.110236	-5.47436	0.000390699	0.0414926	-1.06173	0.273264	0.759602	0.612036	0.000402445	0.0103444	0.272113	0.0504982	0.287293	0.697836	0.000134166	0.00373925	Translation, ribosomal structure and biogenesis
Mtr.43515.1.S1_at		expressed protein	5.85431	5.09736	6.36445	5.77204	2.86473	2.89844	2.79454	2.85257	3.24494	3.01677	2.05803	2.77325	2.91947	9.5913e-05	0.01927	-2.99879	8.01964e-05	0.0138821	-0.0793235	0.842504	0.96973	0.557811	0.0751363	0.363595	0.724902	0.0265259	0.20998	0.747695	0.0229428	0.16343	Unknown function
Mtr.44555.1.S1_at		hypothetical protein	7.09177	4.92878	7.7658	6.59545	3.2394	3.37295	2.68387	3.09874	2.91419	3.48115	3.48115	3.29216	3.49671	0.000974081	0.0873935	-3.30329	0.00136626	0.0990821	0.19342	0.779032	0.953963	0.535266	0.00060533	0.0140634	-0.347019	0.0110126	0.130227	0.783163	2.23237e-05	0.000944066	Amino acid transport and metabolism

## Sheet: ARB>CMR>EPI vs core set
Identifier	Mt gene	Gene product	ARB A1	ARB A3	ARB A5	ARB Mean	CMR K1	CMR K4	CMR K5	CMR Mean	EPI E1	EPI E2	EPI E3	EPI Mean	logFC ARB_vs_CMR	p ARB_vs_CMR	pFDR ARB_vs_CMR	logFC EPI_vs_ARB	p EPI_vs_ARB	pFDR EPI_vs_ARB	logFC EPI_vs_CMR	p EPI_vs_CMR	pFDR EPI_vs_CMR	logFC GiMyc_Control	p GiMyc_Control	FDR p GiMyc_Control	logFC GmMyc_Control	p GmMyc_Control	FDR p GmMyc_Control	logFC Phosphate_Control	p Phosphate_Control	FDR p Phosphate_Control	Functional class
overlap to core set
Mtr.9066.1.S1_at		Dehydration-responsive protein RD22 Flags: Precursor;	11.6539	11.011	11.9682	11.5443	9.65948	10.1634	8.89265	9.57185	6.44874	2.13503	3.88841	4.1574	1.97249	0.0824395	0.515768	-7.38694	0.00010087	0.0160548	-5.41446	0.000736224	0.20653	2.98446	5.4297e-08	6.86022e-06	2.4585	4.27432e-07	7.91305e-05	0.604636	0.028973	0.190046	Defense mechanisms
Mtr.12491.1.S1_at		3-oxoacyl-	10.754	10.6109	11.7199	11.0283	6.84859	8.0812	8.69209	7.87396	3.54735	2.93021	2.48279	2.98678	3.15429	0.000446772	0.0546453	-8.04147	7.27643e-07	0.000429306	-4.88718	2.46683e-05	0.0314922	1.5435	7.23992e-07	6.42038e-05	1.15983	1.26854e-05	0.00135339	0.366854	0.0417052	0.239021	Lipid transport and metabolism
Mtr.43125.1.S1_at		Biotin carboxyl carrier protein of acetyl-CoA carboxylase, chloroplastic Short=BCCP; Flags: Precursor;	11.3013	10.9329	11.8867	11.3736	6.42376	7.02265	6.24116	6.56252	4.58381	3.14829	4.04256	3.92489	4.8111	4.85824e-06	0.00222167	-7.44874	2.09918e-07	0.000218023	-2.63764	0.000288009	0.136112	1.51571	6.70372e-08	8.23228e-06	1.04596	3.21378e-06	0.00043579	0.307556	0.0313953	0.199486	Lipid transport and metabolism
Mtr.12584.1.S1_at		3-oxoacyl-	11.1324	10.9894	11.1998	11.1072	5.84527	5.78379	6.09267	5.90725	2.79668	2.90835	5.93025	3.87843	5.19997	0.0001883	0.0310178	-7.22879	2.05179e-05	0.00519567	-2.02882	0.0304731	0.674241	1.73715	2.81475e-06	0.00020292	1.1849	0.000105364	0.00660171	0.171731	0.421185	0.773179	Lipid transport and metabolism
Mtr.4378.1.S1_at	G.i.Tefa	translational elongation factor EF-1 alpha	10.1254	11.3553	12.0846	11.1884	7.07833	4.94141	8.33062	6.78345	3.17477	8.33062	3.84135	5.11558	4.40496	0.0179652	0.356847	-6.07284	0.00368579	0.184524	-1.66788	0.287702	0.766214	10.0623	4.80842e-10	1.03386e-07	2.69634	0.000314635	0.0142973	0.139526	0.798072	0.945662	Translation, ribosomal structure and biogenesis
Mtr.8512.1.S1_at		cysteine proteinase RD21A	12.0729	11.9895	12.6039	12.2221	9.70956	5.02094	5.56023	6.76358	1.3906	2.66846	4.02341	2.69416	5.4585	0.00264078	0.158345	-9.52792	8.34431e-05	0.0142142	-4.06942	0.0120273	0.571172	9.55968	6.55013e-14	2.00689e-10	8.02279	4.88997e-13	9.08023e-10	0.113778	0.632504	0.886781	Posttranslational modification, protein turnover, chaperones
Mtr.43470.1.S1_at	MtHa1	ATPase, plasma membrane-type, putative / proton pump, putative	11.6871	11.367	11.9759	11.6767	9.11848	4.01205	5.96146	6.364	4.25422	3.78179	3.3707	3.80224	5.31265	0.00176933	0.123346	-7.87441	0.000154501	0.0217144	-2.56176	0.0535622	0.70907	7.79735	2.28233e-11	8.3248e-09	6.79596	1.08301e-10	5.73219e-08	0.11231	0.728106	0.922532	Inorganic ion transport and metabolism
Mtr.37021.1.S1_at		Mavicyanin	11.3479	11.4252	11.7348	11.5027	9.57443	9.58329	9.33028	9.496	1.77926	2.30853	4.1604	2.7494	2.00666	0.00701097	0.251407	-8.75327	4.87956e-07	0.000339784	-6.74661	3.16381e-06	0.00881235	9.50429	1.22654e-13	2.69853e-10	8.28522	5.91691e-13	1.03593e-09	0.100039	0.688393	0.908493	Blue copper protein
Mtr.35830.1.S1_at		hypothetical protein predicted by Glimmer/Critica	7.73427	7.6782	6.88589	7.43278	5.99287	6.02879	5.54893	5.85686	4.10824	3.75618	3.71718	3.86054	1.57592	0.000366587	0.0483091	-3.57225	1.35207e-06	0.000696236	-1.99633	7.83515e-05	0.0631705	6.74587	1.0956e-09	2.1112e-07	5.07664	2.52818e-08	6.64444e-06	0.048419	0.901966	0.974331	Unknown function
Mtr.1489.1.S1_at		hypothetical protein predicted by Glimmer/Critica	10.6487	10.4365	10.5858	10.557	7.48089	2.04812	7.62689	5.71863	3.05642	1.92801	4.97317	3.3192	4.83836	0.0134141	0.320714	-7.23779	0.0016203	0.109896	-2.39943	0.151193	0.736127	7.23669	3.08112e-11	1.03172e-08	6.46599	1.10261e-10	5.77484e-08	-0.0299675	0.922262	0.979204	Unknown function
Mtr.45750.1.S1_at		cysteine proteinase, putative	10.6945	9.40933	11.0791	10.3943	8.04802	5.7596	5.63965	6.48242	1.94384	2.71958	6.39933	3.68758	3.91188	0.0138482	0.326129	-6.70673	0.000748989	0.0652867	-2.79484	0.0538012	0.70912	8.21207	2.66079e-13	3.97678e-10	6.12532	7.59465e-12	6.64836e-09	-0.118994	0.60667	0.87502	Posttranslational modification, protein turnover, chaperones
Mtr.15627.1.S1_s_at	MtBcp1	Blue copper protein Flags: Precursor;	11.3528	11.2569	12.8451	11.8183	7.75568	8.18951	8.30353	8.08291	5.33843	7.3706	5.16261	5.95721	3.73537	0.000607955	0.0657042	-5.86106	3.17775e-05	0.00715904	-2.12569	0.0132643	0.583703	9.11525	5.44087e-13	6.41165e-10	8.2331	1.74345e-12	2.26713e-09	-0.170135	0.534383	0.840586	Blue copper protein
Mtr.7475.1.S1_at		hypothetical protein predicted by Glimmer/Critica	12.7075	12.0323	12.3328	12.3575	7.63614	9.27494	2.12305	6.34471	6.21246	2.02452	3.64833	3.96177	6.0128	0.0123206	0.313126	-8.39574	0.00216771	0.1327	-2.38294	0.231801	0.752279	9.33572	1.2846e-12	1.15761e-09	8.3659	4.4959e-12	4.66949e-09	-0.195909	0.517274	0.832071	Unknown function
Mtr.35700.1.S1_at		hypothetical protein predicted by Glimmer/Critica	9.01124	9.20031	9.2801	9.16388	8.44448	7.44055	2.27644	6.05382	2.95259	4.65082	2.0738	3.22574	3.11006	0.0763493	0.506967	-5.93815	0.0050629	0.224003	-2.82809	0.101105	0.727496	3.69626	1.94765e-06	0.000149559	3.01434	1.45922e-05	0.00150789	-0.219173	0.613686	0.878454	Unknown function
Mtr.45158.1.S1_at		hypothetical protein predicted by Glimmer/Critica	11.6116	12.0247	11.8886	11.8416	10.6433	10.1703	9.75081	10.1881	6.56459	7.29169	6.42376	6.76001	1.65352	0.000651421	0.0690191	-5.08163	2.9196e-07	0.000259286	-3.42811	4.92441e-06	0.0116061	7.43606	6.42514e-13	7.02698e-10	2.48864	1.33025e-07	2.80121e-05	-0.224362	0.328448	0.703754	Unknown function
Mtr.7229.1.S1_at		hypothetical protein predicted by Glimmer/Critica	11.6599	11.2529	11.4938	11.4689	6.61432	7.54981	3.13128	5.76514	3.16599	2.89923	6.44468	4.16997	5.70374	0.00277027	0.162914	-7.29891	0.000651016	0.0593645	-1.59517	0.25683	0.756547	8.82113	4.77189e-12	2.51652e-09	7.4845	3.09447e-11	2.06112e-08	-0.262871	0.414944	0.768525	Unknown function
Mtr.31764.1.S1_at		hypothetical protein predicted by Glimmer/Critica	11.6596	11.0169	11.2143	11.297	7.78259	9.48354	8.14658	8.47091	4.60023	2.98165	2.36907	3.31698	2.82606	0.00262815	0.158235	-7.97998	2.95639e-06	0.00122872	-5.15392	6.18168e-05	0.0573681	3.71147	5.48849e-08	6.90603e-06	2.89837	7.53432e-07	0.000127892	-0.291813	0.353652	0.724674	Unknown function
Mtr.36989.1.S1_at		hypothetical protein predicted by Glimmer/Critica	10.2289	9.39087	9.57946	9.73309	7.62825	6.73527	7.18807	7.18386	2.27461	1.85617	4.00955	2.71344	2.54923	0.0021662	0.138271	-7.01965	2.76956e-06	0.00121022	-4.47042	6.38861e-05	0.0573681	7.2342	2.25709e-12	1.60826e-09	5.83659	2.6031e-11	1.76603e-08	-0.348791	0.170708	0.527139	Unknown function
Mtr.36925.1.S1_at		hypothetical protein predicted by Glimmer/Critica	9.67105	9.72249	9.17274	9.52209	3.87655	9.1021	2.9383	5.30565	2.57987	5.17764	2.15638	3.30463	4.21644	0.0300883	0.408446	-6.21746	0.00495429	0.221436	-2.00102	0.242543	0.754668	4.42872	2.98742e-09	5.11349e-07	3.91808	1.15484e-08	3.30683e-06	-0.35468	0.224338	0.599394	Unknown function
Mtr.35987.1.S1_s_at		expressed protein	8.68639	8.83493	7.7783	8.43321	8.18626	4.00892	4.45619	5.55046	3.23595	3.39939	3.51436	3.38323	2.88275	0.0226661	0.384201	-5.04998	0.00128542	0.0953605	-2.16722	0.0659342	0.716933	6.29685	1.36279e-11	5.38768e-09	5.06659	1.59965e-10	7.90509e-08	-0.493051	0.0664536	0.317863	Unknown function
Mtr.35719.1.S1_at		hypothetical protein predicted by Glimmer/Critica	11.9479	11.8199	12.0228	11.9302	8.57169	4.40865	7.88888	6.95641	3.28259	3.6244	4.11102	3.67267	4.97382	0.00110573	0.0939762	-8.25756	4.23541e-05	0.00879789	-3.28374	0.0104749	0.55192	9.1211	8.0543e-15	6.12545e-11	7.8616	4.44673e-14	1.94633e-10	-0.779113	0.00126761	0.0205821	Unknown function
Mtr.37506.1.S1_at		expressed protein	13.856	13.1358	14.0014	13.6644	11.5282	9.92745	10.6004	10.6853	8.70751	3.55265	8.94511	7.06843	2.97904	0.0612173	0.479029	-6.59595	0.00152007	0.105745	-3.6169	0.030076	0.674241	6.94053	3.68674e-12	2.21486e-09	6.68055	5.69834e-12	5.54258e-09	-0.823445	0.00512295	0.0574112	Unknown function
Mtr.12170.1.S1_at		cytochrome P450 family protein	9.87737	9.11395	10.7726	9.92132	5.19255	5.35122	6.11668	5.55348	4.68269	4.07569	3.93085	4.22974	4.36784	1.70063e-05	0.00537172	-5.69158	2.63685e-06	0.00116245	-1.32374	0.0197735	0.640886	6.73936	6.96238e-11	1.98437e-08	5.87591	3.26894e-10	1.43082e-07	-0.885694	0.0126925	0.109546	Secondary metabolites biosynthesis, transport and catabolism
Msa.2729.1.S1_s_at		expressed protein	10.2008	9.51089	10.1879	9.96656	7.74317	5.9243	6.29802	6.65517	4.69178	4.04834	5.09312	4.61108	3.31139	0.00022385	0.0347268	-5.35548	8.60575e-06	0.00273235	-2.04409	0.00399241	0.416135	7.2695	6.96625e-12	3.33498e-09	7.01788	1.04047e-11	8.38917e-09	-0.950512	0.00393945	0.0475107	Unknown function
Mtr.35647.1.S1_at		S-norcoclaurine synthase EC=4.2.1.78; Flags: Precursor;	7.95955	6.7865	7.95704	7.5677	5.91508	5.73492	4.10113	5.25038	3.74644	3.80533	3.148	3.56659	2.31732	0.00308229	0.170774	-4.00111	0.000108006	0.0166732	-1.68379	0.0154015	0.609815	1.42136	0.000140006	0.00464912	1.24715	0.000417251	0.0171484	-1.54145	6.85176e-05	0.00225007	Secondary metabolites biosynthesis, transport and catabolism
Mtr.10562.1.S1_at		Organ-specific protein S2	11.0179	10.9408	10.8629	10.9405	8.2665	7.32634	7.17829	7.59038	5.50515	3.32235	2.48878	3.77209	3.35015	0.00184051	0.125941	-7.16844	1.34173e-05	0.00382413	-3.81828	0.00084951	0.221516	7.80605	3.65393e-12	2.21486e-09	7.13515	1.01765e-11	8.31462e-09	-1.6251	6.78112e-05	0.00223165	Unknown function
Mtr.42828.1.S1_at	MtVapyrin	hypothetical protein predicted by Glimmer/Critica	10.0892	8.56225	9.96063	9.53736	5.69618	6.83558	7.42291	6.65156	4.04634	5.96374	3.53985	4.51664	2.8858	0.00571172	0.229673	-5.02071	0.000218778	0.0281644	-2.13492	0.023554	0.656463	3.97886	1.04284e-08	1.56243e-06	3.2251	1.01948e-07	2.21531e-05	-1.8209	3.26503e-05	0.00125754	Cytoskeleton
Mtr.45869.1.S1_at		hypothetical protein similar to Oryza sativa chromosome 1, OSJNBa0090K04.28	9.55863	9.24777	9.85179	9.55273	8.29053	7.56108	1.65697	5.83619	2.51639	4.42462	1.65035	2.86379	3.71654	0.0582339	0.473795	-6.68894	0.00445072	0.208033	-2.97241	0.114322	0.728857	5.13018	2.23968e-08	3.1299e-06	4.15883	2.14244e-07	4.20783e-05	-2.89004	8.7868e-06	0.000472314	Signal transduction mechanisms
Mtr.37912.1.S1_at		NADP-dependent oxidoreductase, putative	11.1507	10.9062	11.5603	11.2057	8.67917	10.4048	8.9441	9.34269	5.78697	6.03517	2.84325	4.88846	1.86304	0.0656015	0.487945	-6.31727	0.000120392	0.0180818	-4.45423	0.00109339	0.25094	1.28749	7.80868e-05	0.00294824	1.12239	0.000255209	0.012337	-4.43169	1.91807e-10	2.86672e-07	Secondary metabolites biosynthesis, transport and catabolism
Mtr.13129.1.S1_at		AMP-dependent synthetase and ligase	11.7817	11.824	11.224	11.6099	9.83751	10.5434	9.18251	9.85447	6.40443	6.68193	4.32015	5.80217	1.75539	0.0268234	0.400788	-5.8077	2.75109e-05	0.0064344	-4.0523	0.000301533	0.138927	2.88864	3.76678e-07	3.71094e-05	2.32395	3.51059e-06	0.000469698	-6.83504	2.82237e-11	9.36029e-08	Lipid transport and metabolism
no overlap to core set
Mtr.10406.1.S1_at		hypothetical protein predicted by Glimmer/Critica	13.9237	14.0398	12.8589	13.6074	12.5772	10.9117	10.0816	11.1901	8.42459	11.1692	5.65675	8.41685	2.41729	0.106753	0.544511	-5.19059	0.00498867	0.222001	-2.77329	0.071077	0.718734	9.1097	6.80111e-10	1.3934e-07	1.82494	0.00342296	0.0654248	-0.829943	0.122198	0.444499	Unknown function
Mtr.7291.1.S1_at		Cofilin AltName: Full=Actin-depolymerizing factor 1;	10.8666	10.8042	11.9861	11.2189	9.55581	9.06491	9.3635	9.32808	3.50403	8.04941	2.93976	4.83106	1.89087	0.164691	0.598086	-6.38788	0.0010349	0.0816173	-4.49701	0.00723126	0.504689	8.54706	5.66315e-13	6.54767e-10	0.567374	0.043243	0.267259	0.188276	0.4664	0.801913	Cytoskeleton
Mtr.39705.1.S1_at		Probable mitochondrial phosphate carrier protein	8.59953	8.17379	9.80517	8.8595	8.09512	4.67988	2.71176	5.16225	2.25673	5.69356	2.15638	3.36889	3.69724	0.0394046	0.43271	-5.49061	0.00684424	0.266983	-1.79337	0.263219	0.757718	8.40774	3.27639e-11	1.09114e-08	1.0004	0.0151066	0.155267	-0.0294581	0.934548	0.982671	Energy production and conversion
Mtr.38885.1.S1_at		60S ribosomal protein L9-A	7.53693	6.66285	9.01043	7.73674	7.18285	6.0688	2.88581	5.37915	2.50525	3.35518	2.67932	2.84658	2.35759	0.0650087	0.487135	-4.89016	0.0024524	0.143387	-2.53257	0.0509878	0.707013	8.38995	7.15799e-13	7.56254e-10	0.434209	0.109531	0.414412	-0.114286	0.65661	0.897264	Translation, ribosomal structure and biogenesis
Mtr.13086.1.S1_at		peptidylprolyl isomerase F (cyclophilin F)	10.2545	9.72611	12.0514	10.6773	9.41635	8.82951	7.64975	8.63187	6.65343	7.56829	3.31567	5.8458	2.04548	0.115438	0.553224	-4.83155	0.00349652	0.178997	-2.78607	0.0436362	0.697827	7.08785	5.23734e-11	1.58096e-08	0.594492	0.0788143	0.356401	-0.23834	0.455117	0.794673	Posttranslational modification, protein turnover, chaperones
Mtr.41765.1.S1_at		60S ribosomal protein L18-B	8.26196	7.33406	8.33093	7.97565	5.9376	3.66296	4.09785	4.56614	1.92117	3.58807	2.40058	2.63661	3.40951	0.00122663	0.100006	-5.33905	7.07773e-05	0.0127562	-1.92954	0.0227366	0.651833	6.15528	4.24186e-11	1.3468e-08	0.724073	0.0179952	0.170965	0.115525	0.668424	0.900905	Translation, ribosomal structure and biogenesis
Mtr.7611.1.S1_at		cytochrome c oxidase polypeptide iv precursor.	8.34399	8.74105	10.2684	9.11781	7.54644	8.77281	4.64352	6.98759	3.72077	5.47302	2.29449	3.82943	2.13022	0.118104	0.555739	-5.28839	0.00278811	0.156151	-3.15816	0.0326939	0.678336	6.15375	5.80295e-10	1.22197e-07	0.942941	0.01525	0.156269	0.0178291	0.958017	0.989072	Energy production and conversion
Mtr.31942.1.S1_at		mRNA processing-related protein, putative	7.53346	8.28606	8.57124	8.13025	7.5798	6.26906	6.1275	6.65879	5.39834	4.73181	4.95181	5.02732	1.47147	0.0110337	0.302106	-3.10293	0.000147958	0.021085	-1.63146	0.00663251	0.499171	2.19403	3.93805e-06	0.00027023	0.153812	0.578327	0.836339	-0.0482914	0.860604	0.963604	RNA processing and modification
Mtr.8707.1.S1_at		Clavaminate synthase-like protein At3g21360 EC=1.-.-.-;	12.9116	11.9572	13.0127	12.6272	9.18345	8.56803	10.3651	9.37219	7.9274	7.55316	7.98515	7.8219	3.25498	0.000182368	0.030203	-4.80526	1.30626e-05	0.00377572	-1.55029	0.0125709	0.577634	1.78895	1.82666e-06	0.000141688	0.955303	0.000567427	0.0210477	-4.14432	2.01766e-10	2.94376e-07	Unknown function
Mtr.1938.1.S1_at		hypothetical protein predicted by Glimmer/Critica	9.17864	8.82448	8.21184	8.73832	6.85221	6.04794	4.32693	5.74236	2.47396	5.00753	4.40018	3.96056	2.99596	0.00702783	0.251407	-4.77776	0.000492462	0.0489888	-1.7818	0.0622644	0.714597	0.996984	3.88888e-05	0.00168293	-0.0528078	0.739593	0.910371	-1.16941	8.56227e-06	0.000461053	Unknown function
Mtr.11744.1.S1_at		hypothetical protein predicted by Glimmer/Critica	7.65247	7.21709	8.78961	7.88639	7.56766	4.42208	5.14741	5.71238	3.27205	5.31385	2.04492	3.5436	2.17401	0.0746247	0.502973	-4.34279	0.00382751	0.188994	-2.16878	0.0751887	0.72364	0.64457	0.0853386	0.390049	1.48305	0.00106885	0.0317483	-2.1178	5.56167e-05	0.00191573	Unknown function
Mtr.47022.1.S1_s_at		expressed protein	12.5547	12.0059	12.3724	12.311	5.79056	8.87597	6.6691	7.11188	8.78369	2.39775	1.75695	4.3128	5.19913	0.0211461	0.375483	-7.99821	0.00247445	0.144271	-2.79908	0.158336	0.739508	0.976389	0.00465289	0.0615125	1.2548	0.000805872	0.0265211	-3.31922	7.86377e-08	1.45582e-05	Unknown function
Mtr.52215.1.S1_at		lipid-associated family protein	9.19649	8.73869	10.0947	9.3433	7.30419	6.40135	8.04477	7.2501	5.39766	4.87088	5.93906	5.40253	2.0932	0.00410698	0.199578	-3.94077	8.62679e-05	0.0144435	-1.84757	0.00784021	0.519153	-1.03919	2.33982e-05	0.00112103	-0.827009	0.000181736	0.00973462	-0.473111	0.00973416	0.0908314	Lipid transport and metabolism
Mtr.37375.1.S1_at		Glycerophosphodiester phosphodiesterase GDE1 EC=3.1.4.46;	9.46506	9.51137	9.74892	9.57512	9.12135	8.27737	6.7106	8.03644	6.90795	5.79273	6.72137	6.47402	1.53868	0.0319725	0.414196	-3.1011	0.000920064	0.0753739	-1.56242	0.030087	0.674241	-0.678389	0.00378804	0.0533127	-0.160985	0.408933	0.730715	-6.10463	1.01499e-12	1.67968e-08	Unknown function
Mtr.7403.1.S1_at		hypothetical protein predicted by Glimmer/Critica	7.3353	7.91239	8.72853	7.99207	5.66195	8.11634	4.10701	5.96176	4.89608	4.09429	2.32775	3.77271	2.03031	0.0961852	0.532476	-4.21936	0.00487182	0.219673	-2.18906	0.0768595	0.723875	0.662736	0.0232247	0.183064	-0.121968	0.639387	0.867206	1.09669	0.00107335	0.0181692	Unknown function
Mtr.40753.1.S1_s_at		expressed protein	8.89804	8.9337	8.55604	8.79593	7.68058	8.12491	5.45214	7.08587	3.99252	2.08785	2.10969	2.73002	1.71005	0.0600383	0.477615	-6.06591	7.45999e-05	0.0131739	-4.35586	0.00063284	0.188616	-0.202216	0.1703	0.542841	-0.215599	0.145916	0.472842	0.547629	0.00203237	0.029106	Unknown function
Mtr.9712.1.S1_at		superoxide dismutase	9.05706	6.14734	7.46438	7.55626	5.44395	3.52269	6.74855	5.2384	4.34611	2.53461	2.00761	2.96278	2.31786	0.0633323	0.484141	-4.59348	0.00302486	0.163888	-2.27562	0.0672565	0.717975	0.484994	0.0939647	0.40979	0.907163	0.00541158	0.0863121	0.545714	0.0633924	0.309354	Inorganic ion transport and metabolism
Mtr.12620.1.S1_at		lactoylglutathione lyase, putative / glyoxalase I, putative	8.02535	8.47546	8.55105	8.35062	6.25268	7.69612	5.45286	6.46722	2.72003	5.26528	3.24748	3.74426	1.8834	0.0401059	0.433139	-4.60636	0.000401068	0.0421697	-2.72296	0.00801871	0.521072	0.121268	0.235791	0.62341	0.157696	0.130813	0.44966	0.511924	0.000220891	0.00545796	Carbohydrate transport and metabolism
Mtr.42993.1.S1_at		hypothetical protein predicted by Glimmer/Critica	8.60708	8.22419	7.83608	8.22245	6.15411	7.4677	6.86691	6.82957	5.71316	4.87587	3.81485	4.80129	1.39288	0.0300508	0.408446	-3.42116	0.000242557	0.0303955	-2.02828	0.00528282	0.459241	0.0245549	0.909954	0.978742	-0.00196542	0.992775	0.998127	0.489926	0.0404981	0.234648	Unknown function
Mtr.10315.1.S1_at		Mitochondrial import receptor subunit TOM5 homolog AltName: Full=Translocase of outer membrane 5 kDa subunit homolog;	8.80952	8.09952	7.13468	8.01457	4.33428	7.61405	3.17991	5.04275	3.05474	3.42646	2.86024	3.11381	2.97183	0.0236409	0.388478	-4.90076	0.00193639	0.123586	-1.92894	0.105641	0.728857	0.148443	0.552242	0.85397	-0.414741	0.113851	0.421769	0.482511	0.0707762	0.330132	Intracellular trafficking, secretion, and vesicular transport
Mtr.10503.1.S1_at		60S ribosomal protein L28-1	7.85567	6.91451	7.50268	7.42429	5.22769	5.17125	2.88069	4.42654	3.59281	3.23841	1.94384	2.92502	2.99774	0.00340592	0.181658	-4.49927	0.000302887	0.0353529	-1.50153	0.0695913	0.718113	0.279795	0.230513	0.617233	0.515069	0.0388166	0.253745	0.377061	0.114745	0.43005	Translation, ribosomal structure and biogenesis
Mtr.37674.1.S1_at		acetyl co-enzyme A carboxylase carboxyltransferase alpha subunit family	10.3295	10.3327	10.476	10.3794	4.61613	8.32297	6.75405	6.56438	4.2239	4.43432	2.43148	3.69657	3.81499	0.00378093	0.191477	-6.68281	0.000125734	0.0187368	-2.86782	0.0156424	0.609815	0.985646	0.000240145	0.00708163	0.717038	0.00268734	0.0568653	0.322247	0.114144	0.429189	Coenzyme transport and metabolism
Mtr.36790.1.S1_at		aconitate hydratase, cytoplasmic, putative / citrate hydro-lyase/aconitase, putative	8.35176	7.59977	8.40587	8.11913	2.85656	3.43135	8.64442	4.97744	1.81957	1.6704	4.60148	2.69715	3.14169	0.0776989	0.508979	-5.42198	0.00871373	0.304616	-2.2803	0.178693	0.742893	0.877448	0.00945764	0.101532	0.757941	0.0204835	0.182999	0.266085	0.365439	0.733784	Translation, ribosomal structure and biogenesis
Msa.2779.1.S1_at		6-phosphogluconate dehydrogenase family protein	8.2725	4.69577	8.11484	7.0277	5.51604	2.61525	4.1624	4.0979	2.15638	3.93972	1.98717	2.69442	2.92981	0.0366671	0.426114	-4.33328	0.00634236	0.254513	-1.40348	0.260374	0.757136	-0.120962	0.681954	0.910038	-0.460364	0.136626	0.458411	0.2585	0.387378	0.748849	Carbohydrate transport and metabolism
Mtr.43234.1.S1_at		6-phosphogluconate dehydrogenase family protein	9.73005	6.32412	9.62522	8.55979	6.45602	4.95826	6.11996	5.84475	3.64286	5.11225	3.43108	4.06206	2.71505	0.0249688	0.393943	-4.49773	0.00203334	0.127532	-1.78268	0.106098	0.728857	-0.111004	0.685197	0.91114	-0.458898	0.112293	0.419332	0.198667	0.471671	0.804672	Carbohydrate transport and metabolism
Mtr.40065.1.S1_at		60S ribosomal protein L17-2	9.73083	8.5841	9.13445	9.14979	7.61716	7.01018	7.86515	7.4975	7.62955	6.65377	4.06221	6.11518	1.6523	0.0880906	0.522651	-3.03462	0.00786497	0.288939	-1.38232	0.142117	0.735617	0.159805	0.278434	0.668229	-0.148721	0.311477	0.654842	0.133379	0.361924	0.731171	Translation, ribosomal structure and biogenesis
Mtr.8576.1.S1_at		20S proteasome component Y13	8.52298	7.23239	6.82391	7.52642	5.09894	2.05045	6.62433	4.59124	3.10976	4.1997	2.49779	3.26909	2.93519	0.0326074	0.415723	-4.25734	0.00600076	0.246005	-1.32215	0.274077	0.759881	-0.109166	0.612494	0.88096	0.36823	0.105535	0.406883	0.0392315	0.854842	0.962078	Posttranslational modification, protein turnover, chaperones
Mtr.10166.1.S1_at		expressed protein	8.10352	6.5013	7.83718	7.48067	6.25958	4.22275	2.77865	4.42033	2.65169	3.49394	2.336	2.82721	3.06034	0.00869321	0.274912	-4.65346	0.000857926	0.0711686	-1.59312	0.106073	0.728857	-0.085057	0.774046	0.940126	-0.389638	0.204011	0.547875	0.0295948	0.920303	0.978844	Unknown function
Mtr.9195.1.S1_at		peptidoglycan-binding LysM domain-containing protein	10.6561	10.2189	10.2124	10.3624	8.39128	8.05143	9.34122	8.59464	2.53439	3.90479	2.69897	3.04605	1.7678	0.00466972	0.209405	-7.3164	4.04521e-07	0.000313775	-5.54859	2.95239e-06	0.00881235	0.672451	0.103999	0.430818	-1.42532	0.00300292	0.0606823	0.0207965	0.957409	0.988977	Unknown function
Mtr.37294.1.S1_at		Thioredoxin domain-containing protein 5 AltName: Full=Thioredoxin-like protein p46; AltName: Full=Endoplasmic reticulum protein ERp46; AltName: Full=Plasma cell-specific thioredoxin-related protein; Short=PC-TRP; Flags: Precursor;	9.34016	5.06981	8.96156	7.79051	7.64421	3.7296	2.96539	4.77973	2.50792	2.78859	2.79142	2.69598	3.01078	0.0765854	0.507296	-5.09453	0.00938139	0.316386	-2.08375	0.195448	0.74599	-0.0329491	0.853345	0.963527	-0.158327	0.382247	0.710811	-0.0972267	0.58762	0.86633	Posttranslational modification, protein turnover, chaperones
Mtr.44450.1.S1_at		putative glutamyl-tRNA(Gln) amidotransferase	11.0663	11.4295	10.6484	11.0481	9.97293	6.30141	7.06327	7.77921	7.09834	7.11401	4.08031	6.09755	3.26886	0.0209862	0.374432	-4.95051	0.0026749	0.15204	-1.68165	0.174543	0.74261	0.841318	0.0086995	0.0960518	0.73257	0.0183134	0.172462	-0.110363	0.686795	0.908013	Translation, ribosomal structure and biogenesis
Mtr.3406.1.S1_at		hypothetical protein predicted by Glimmer/Critica	7.84387	7.63535	7.5383	7.67251	5.76176	3.77355	5.65556	5.06363	4.69017	3.48495	2.31713	3.49742	2.60888	0.00651547	0.24294	-4.17509	0.000438859	0.0447461	-1.56621	0.0573912	0.712946	-0.381145	0.0486704	0.287231	-0.347931	0.0682059	0.332447	-0.122796	0.491864	0.816693	Unknown function
Mtr.8535.1.S1_at		peptidase (mitochondrial processing) beta	5.92007	6.88571	8.38353	7.0631	3.39847	6.04629	5.99234	5.1457	4.18747	3.71756	3.02853	3.64452	1.9174	0.0607408	0.478725	-3.41858	0.00499845	0.222275	-1.50118	0.124906	0.731424	-0.133031	0.391152	0.759474	0.0464873	0.761098	0.919712	-0.145665	0.349282	0.720759	Posttranslational modification, protein turnover, chaperones
Msa.981.1.S1_at		Thiazole biosynthetic enzyme, chloroplastic AltName: Full=ARA6; Flags: Precursor;	9.17927	8.74589	9.64497	9.19005	5.66742	7.91732	8.23703	7.27392	5.15015	3.09931	3.16187	3.80377	1.91612	0.045471	0.446677	-5.38627	0.000204736	0.0269651	-3.47015	0.00293199	0.367417	-0.0276059	0.77389	0.940082	0.124108	0.211664	0.556347	-0.171713	0.0932401	0.385318	Replication, recombination and repair
Mtr.10409.1.S1_at		nucleoside diphosphate kinase 1 (NDK1)	9.04329	8.36771	9.35949	8.9235	7.03156	6.58678	8.9885	7.53561	5.67457	5.46537	3.12764	4.75586	1.38789	0.139312	0.576203	-4.16764	0.00136209	0.099049	-2.77975	0.0117984	0.571172	-0.0582706	0.75042	0.933512	-0.246704	0.193927	0.534951	-0.221143	0.240873	0.618772	Nucleotide transport and metabolism
Mtr.37292.1.S1_at		enolase	10.9125	10.2305	11.8416	10.9949	8.75095	7.81239	9.10391	8.55575	6.21979	7.14795	6.47085	6.61286	2.43912	0.00139832	0.107917	-4.38201	3.2396e-05	0.00727167	-1.94289	0.0049707	0.449357	-0.234603	0.0388846	0.251932	-0.034474	0.738295	0.910085	-0.250036	0.0295087	0.192407	Carbohydrate transport and metabolism
Mtr.43876.1.S1_at		microsomal signal peptidase	8.78678	8.29246	9.319	8.79941	5.58519	8.2093	3.44436	5.74628	4.44499	3.59382	2.90331	3.64737	3.05313	0.024694	0.393728	-5.15204	0.00180129	0.118373	-2.09891	0.0924792	0.727496	0.284329	0.0321555	0.224883	0.328914	0.0160635	0.160866	-0.276532	0.0362626	0.218646	Intracellular trafficking, secretion, and vesicular transport
Mtr.37716.1.S1_at		Thioredoxin H-type Short=Trx-H;	9.16176	8.23056	9.48654	8.95962	3.35688	5.17712	5.99932	4.84444	3.09602	3.29443	3.95713	3.44919	4.11518	0.000364927	0.0482502	-5.51043	5.3664e-05	0.0102125	-1.39525	0.0726408	0.719176	-0.611974	0.00468336	0.0617708	-0.674496	0.00247033	0.0540002	-0.452225	0.0246665	0.171978	Posttranslational modification, protein turnover, chaperones
Mtr.40199.1.S1_at		Stem-specific protein TSJT1	10.3344	8.59969	10.9194	9.95115	7.91571	8.11034	5.78916	7.27173	4.31736	6.65276	6.23167	5.73393	2.67941	0.0209277	0.37407	-4.21722	0.00214505	0.131972	-1.53781	0.135184	0.732938	-0.407459	0.0426271	0.265404	-0.228227	0.227053	0.57299	-0.550563	0.00996738	0.0924585	Unknown function
Mtr.8961.1.S1_at		hypothetical protein predicted by Glimmer/Critica	7.41593	6.92724	7.4562	7.26646	6.48287	4.67099	6.09064	5.74817	4.59319	2.99333	1.84123	3.14258	1.51829	0.0723322	0.500777	-4.12388	0.00060596	0.0564317	-2.60558	0.00800008	0.521072	0.0704904	0.532279	0.843487	0.352815	0.00765791	0.105785	-0.593165	0.000177592	0.0046171	Unknown function
Mtr.40615.1.S1_at		Inorganic phosphate transporter 1-7 Short=AtPht1;7; AltName: Full=H(+)/Pi cotransporter;	11.0102	10.8909	12.0032	11.3014	9.82363	9.00321	9.30938	9.37874	7.82782	6.47991	6.77024	7.02599	1.9227	0.00279052	0.163634	-4.27545	1.71227e-05	0.00458185	-2.35275	0.000862397	0.223407	-0.415674	0.0193668	0.16338	-0.695	0.000747542	0.0252663	-0.628014	0.00158794	0.0241925	Inorganic ion transport and metabolism
Mtr.15443.1.S1_at		hypothetical protein predicted by Glimmer/Critica	10.0769	7.04215	10.2091	9.10937	2.02907	6.75687	6.73302	5.17299	5.26611	2.04577	1.87868	3.06352	3.93638	0.0418047	0.437155	-6.04585	0.00625016	0.252138	-2.10947	0.227258	0.750668	-0.932491	0.00135365	0.0252048	-0.0581153	0.79848	0.933893	-0.654348	0.0127801	0.11008	Unknown function

## Sheet: CMR-spec vs core set
Identifier	Mt gene	Gene product	ARB A1	ARB A3	ARB A5	ARB Mean	CMR K1	CMR K4	CMR K5	CMR Mean	EPI E1	EPI E2	EPI E3	EPI Mean	logFC ARB_vs_CMR	p ARB_vs_CMR	pFDR ARB_vs_CMR	logFC EPI_vs_ARB	p EPI_vs_ARB	pFDR EPI_vs_ARB	logFC EPI_vs_CMR	p EPI_vs_CMR	pFDR EPI_vs_CMR	logFC GiMyc_Control	p GiMyc_Control	FDR p GiMyc_Control	logFC GmMyc_Control	p GmMyc_Control	FDR p GmMyc_Control	logFC Phosphate_Control	p Phosphate_Control	FDR p Phosphate_Control	Functional class
no overlap to core set
Mtr.42078.1.S1_at		Anthocyanin 5-aromatic acyltransferase Short=5AT; EC=2.3.1.153;	1.85245	2.39794	2.03311	2.0945	7.10462	4.15004	4.28278	5.17915	2.58738	2.50792	2.10758	2.40096	-3.08465	0.00337923	0.180849	0.306461	0.685723	0.951503	-2.77819	0.00589436	0.48067	0.0831159	0.821592	0.954598	-1.74794	0.000442521	0.0178049	1.57689	0.000984535	0.0170184	Secondary metabolites biosynthesis, transport and catabolism
Mtr.37275.1.S1_at		pathogen-responsive alpha-dioxygenase, putative	1.78505	1.95425	2.18329	1.9742	4.09979	3.71716	6.97473	4.93056	2.4659	2.09197	2.38221	2.31336	-2.95636	0.00558088	0.227016	0.339162	0.670791	0.948337	-2.6172	0.0102723	0.550033	-0.060769	0.7284	0.925382	-0.129595	0.463182	0.767665	-0.0561356	0.748282	0.929168	Defense mechanisms
Mtr.27488.1.S1_at		citrate lyase synthetase (citrate (pro-3S)-lyase ligase	2.03528	2.03528	1.92821	1.99959	4.7822	2.41337	4.2429	3.81282	1.55579	1.34461	1.43837	1.44626	-1.81323	0.0103985	0.296096	-0.553334	0.331384	0.827857	-2.36657	0.00259326	0.351304	-0.0525427	0.752165	0.93412	0.0639891	0.700855	0.894934	0.104487	0.532695	0.83949	Energy production and conversion

## Sheet: CMR-ind ARB+CMR vs core set
Identifier	Mt gene	Gene product	ARB A1	ARB A3	ARB A5	ARB Mean	CMR K1	CMR K4	CMR K5	CMR Mean	EPI E1	EPI E2	EPI E3	EPI Mean	logFC ARB_vs_CMR	p ARB_vs_CMR	pFDR ARB_vs_CMR	logFC EPI_vs_ARB	p EPI_vs_ARB	pFDR EPI_vs_ARB	logFC EPI_vs_CMR	p EPI_vs_CMR	pFDR EPI_vs_CMR	logFC GiMyc_Control	p GiMyc_Control	FDR p GiMyc_Control	logFC GmMyc_Control	p GmMyc_Control	FDR p GmMyc_Control	logFC Phosphate_Control	p Phosphate_Control	FDR p Phosphate_Control	Functional class
no overlap to core set
Mtr.41493.1.S1_at		hypothetical protein predicted by Glimmer/Critica	2.22745	7.03783	3.23826	4.16784	7.78914	9.74574	8.64172	8.72554	1.77926	1.52303	2.01439	1.77223	-4.55769	0.00504425	0.217186	-2.39562	0.0753378	0.647988	-6.95331	0.00043444	0.156091	-1.43763	0.00203313	0.0338457	-0.564431	0.146948	0.474277	-0.341541	0.366059	0.734385	Unknown function
Mtr.19575.1.S1_at		hypothetical protein predicted by Glimmer/Critica	5.29951	6.91163	6.53285	6.248	8.75532	9.79164	10.033	9.52665	1.88758	2.22426	1.61994	1.91059	-3.27865	0.000190218	0.0312498	-4.3374	2.91844e-05	0.00664819	-7.61606	5.42963e-07	0.00277264	-0.835723	0.00179449	0.0309264	-0.482044	0.0391741	0.25445	0.346978	0.121038	0.442462	Unknown function
Mtr.45643.1.S1_s_at		kinesin motor protein-related	2.17393	2.47902	3.87073	2.84123	8.53027	5.99031	4.55977	6.36012	1.68735	1.42765	1.52391	1.5463	-3.51889	0.00644873	0.242253	-1.29493	0.207767	0.770255	-4.81382	0.00113239	0.255112	0.271536	0.284078	0.673508	0.823846	0.00546071	0.0865773	-0.190327	0.446899	0.789674	Cytoskeleton

## Sheet: CMR-ind alle vs core set
Identifier	Mt gene	Gene product	ARB A1	ARB A3	ARB A5	ARB Mean	CMR K1	CMR K4	CMR K5	CMR Mean	EPI E1	EPI E2	EPI E3	EPI Mean	logFC ARB_vs_CMR	p ARB_vs_CMR	pFDR ARB_vs_CMR	logFC EPI_vs_ARB	p EPI_vs_ARB	pFDR EPI_vs_ARB	logFC EPI_vs_CMR	p EPI_vs_CMR	pFDR EPI_vs_CMR	logFC GiMyc_Control	p GiMyc_Control	FDR p GiMyc_Control	logFC GmMyc_Control	p GmMyc_Control	FDR p GmMyc_Control	logFC Phosphate_Control	p Phosphate_Control	FDR p Phosphate_Control	Functional class
overlap to core set
Mtr.7599.1.S1_at		hypothetical protein predicted by Glimmer/Critica	3.7334	4.1599	6.07963	4.65764	8.77931	9.42739	9.14246	9.11639	2.72669	5.52257	2.32008	3.52311	-4.45874	0.00160016	0.116338	-1.13453	0.255996	0.788623	-5.59327	0.000404183	0.156091	6.99665	2.3068e-11	8.36425e-09	5.28886	5.43528e-10	2.19121e-07	-1.19776	0.0012687	0.0205888	Germin-like protein
no overlap to core set
Mtr.41266.1.S1_at		Uncharacterized protein ORF91	5.80961	5.92007	3.97368	5.23446	9.32411	8.94191	9.36	9.20867	7.18685	6.12841	9.34362	7.55296	-3.97422	0.00185688	0.12657	2.3185	0.0269244	0.488707	-1.65571	0.0879605	0.727173	0.48801	0.305588	0.693018	2.54389	0.00013603	0.00793608	0.536852	0.261983	0.640028	Unknown function
Mtr.40475.1.S1_at		hypothetical protein predicted by Glimmer/Critica	2.76904	2.80398	5.27075	3.61459	4.79052	6.24715	6.74947	5.92905	3.94291	3.01381	1.8292	2.92864	-2.31446	0.0311377	0.412593	-0.68595	0.456135	0.880207	-3.00041	0.00992044	0.546186	-1.06852	0.000429415	0.0108645	-0.819164	0.00304209	0.0611792	-1.68802	7.0387e-06	0.000392821	Unknown function
Mtr.7334.1.S1_at		hypothetical protein predicted by Glimmer/Critica	7.64081	8.06875	7.69066	7.80007	8.72534	9.53514	9.4177	9.22606	7.75815	8.48555	6.95683	7.73351	-1.42599	0.00745113	0.257189	-0.0665615	0.86947	0.985002	-1.49255	0.0059066	0.48067	-1.02336	0.000209178	0.0063424	0.1531	0.442647	0.75422	-2.63977	1.67769e-08	4.96645e-06	Unknown function
Mtr.42382.1.S1_at		Albumin-1 Short=A1; Contains: RecName: Full=Albumin-1 chain b; Short=A1b; AltName: Full=Leginsulin; Contains: RecName: Full=Albumin-1 chain a; Short=A1a; Flags: Precursor;	4.96883	4.48406	7.14797	5.53362	6.40483	8.55054	8.83219	7.92919	4.15312	2.95527	2.87797	3.32878	-2.39557	0.0280523	0.403257	-2.20484	0.0388093	0.543082	-4.6004	0.00101056	0.244762	-0.148099	0.528274	0.84142	0.15532	0.508734	0.796724	-4.03229	9.89464e-10	6.88311e-07	Unknown function
Mtr.7546.1.S1_at		Low-molecular-weight cysteine-rich protein LCR78 AltName: Full=Putative defensin AMP1 protein; Flags: Precursor;	6.50958	5.69418	7.8998	6.70118	9.83905	9.59256	9.7097	9.71377	5.63205	7.73345	3.89606	5.75385	-3.01259	0.0142003	0.329859	-0.947334	0.347834	0.834744	-3.95992	0.00359545	0.391213	0.246363	0.238576	0.62669	-0.138916	0.497318	0.789667	-2.30483	9.9744e-08	1.70254e-05	Defense mechanisms
Mtr.12807.1.S1_at		Nuclease S1 EC=3.1.30.1; AltName: Full=Endonuclease S1; AltName: Full=Single-stranded-nucleate endonuclease; AltName: Full=Deoxyribonuclease S1; Flags: Precursor;	3.95834	8.54406	7.61776	6.70672	10.3821	10.4187	10.5778	10.4595	8.95364	9.79053	8.58834	9.11084	-3.75279	0.00873932	0.275478	2.40412	0.0561597	0.607541	-1.34867	0.243016	0.754668	-0.575566	0.0132377	0.126514	-0.00985413	0.960948	0.988694	-2.20573	1.48719e-07	2.26134e-05	Replication, recombination and repair
Mtr.27223.1.S1_at		hypothetical protein predicted by Glimmer/Critica	5.37936	6.29605	5.58982	5.75507	8.14415	8.96784	8.50119	8.53773	4.56074	5.03936	3.19351	4.26454	-2.78265	0.000616311	0.0662567	-1.49054	0.0176279	0.424107	-4.27319	3.73802e-05	0.0401857	-0.259057	0.532004	0.843405	0.0289567	0.943825	0.983985	-1.26981	0.00861319	0.0836979	Unknown function
Mtr.37050.1.S1_at		hypothetical protein predicted by Glimmer/Critica	4.25899	7.15249	4.19674	5.20274	10.64	11.0316	9.49935	10.3903	8.11558	7.92547	7.47646	7.83917	-5.18758	0.000277781	0.0403486	2.63643	0.012583	0.365431	-2.55115	0.014648	0.60435	0.693627	0.0643494	0.334587	0.103502	0.765706	0.921573	-1.08961	0.00780216	0.0779773	Unknown function
Mtr.43845.1.S1_at		hypothetical protein predicted by Glimmer/Critica	8.36606	8.67848	7.15147	8.06534	11.1004	9.42473	10.3193	10.2815	7.10489	8.2033	8.03183	7.78001	-2.21615	0.00472171	0.209975	-0.285326	0.623131	0.93688	-2.50147	0.00243711	0.344104	0.544892	0.0185108	0.158201	-0.367333	0.0905773	0.379469	-0.92134	0.000638725	0.0123228	Unknown function
Mtr.30508.1.S1_at		Isoflavone reductase Short=IFR; EC=1.3.1.45; AltName: Full=2'-hydroxyisoflavone reductase; AltName: Full=NADPH:isoflavone oxidoreductase;	2.40058	3.43754	3.6791	3.1724	4.59612	6.11786	5.486	5.39999	3.30398	3.28965	2.28691	2.96018	-2.22759	0.00264089	0.158345	-0.212226	0.684936	0.951225	-2.43981	0.00157108	0.287408	-0.859692	5.3239e-05	0.00217928	-0.406762	0.0128479	0.142008	-0.913458	3.04763e-05	0.00119407	Defense mechanisms
Mtr.10592.1.S1_at		isoflavone reductase, putative	5.67956	6.47461	7.85644	6.6702	7.4931	8.82845	9.43146	8.58434	5.39365	3.80793	4.69734	4.63297	-1.91414	0.0301345	0.408446	-2.03723	0.0233382	0.465287	-3.95137	0.000726531	0.20582	-0.662599	0.00808914	0.0913708	0.140015	0.513228	0.798922	-0.881868	0.00122762	0.0201495	Defense mechanisms
Mtr.37531.1.S1_at		hypothetical protein predicted by Glimmer/Critica	5.19377	5.04905	4.59643	4.94642	7.51605	7.74981	6.58845	7.28477	6.0389	5.80819	4.3685	5.40519	-2.33835	0.00165186	0.118038	0.458779	0.374974	0.847494	-1.87957	0.0055044	0.468273	-0.348103	0.160325	0.528608	-0.0670495	0.777699	0.926097	-0.488109	0.0580158	0.293591	Unknown function
Mtr.8505.1.S1_at		Embryonic abundant protein USP92 Flags: Precursor;	7.65694	9.62802	11.019	9.43466	10.9046	11.6679	10.9074	11.16	7.74528	6.34017	3.61555	5.90033	-1.72532	0.177875	0.608452	-3.53432	0.0173408	0.421669	-5.25965	0.00230903	0.337861	0.137925	0.279034	0.668608	0.0759196	0.543983	0.816634	-0.401127	0.00660737	0.0691504	Unknown function
Mtr.43117.1.S1_at		Secologanin synthase Short=SLS; EC=1.3.3.9; AltName: Full=Cytochrome P450 72A1; AltName: Full=CYPLXXII;	8.32013	7.77947	7.26082	7.7868	9.88033	10.6875	10.8751	10.481	7.14515	8.74788	8.29609	8.06304	-2.69417	0.000628411	0.0670867	0.276238	0.579337	0.924249	-2.41793	0.00120902	0.263693	-0.490707	0.00470487	0.0619878	-0.438741	0.00921219	0.117549	-0.104357	0.472702	0.805209	Secondary metabolites biosynthesis, transport and catabolism
Mtr.6374.1.S1_at		hypothetical protein predicted by Glimmer/Critica	6.17573	6.67995	6.12254	6.32607	7.25983	8.63811	7.69092	7.86295	6.57681	6.00193	6.98046	6.51973	-1.53688	0.00511273	0.218086	0.193661	0.635474	0.940091	-1.34322	0.0100783	0.549448	0.165627	0.231414	0.61808	0.136019	0.320783	0.663002	-0.0638568	0.635355	0.888016	Unknown function
Mtr.10356.1.S1_at		peroxidase, putative	8.41909	8.01044	8.24613	8.22522	10.4123	9.39944	10.4849	10.0989	8.76502	8.09881	8.36069	8.40817	-1.87364	0.000437071	0.0539977	0.182952	0.575794	0.923298	-1.69069	0.000824562	0.220195	0.0367584	0.726615	0.924831	0.0321169	0.759847	0.919267	-0.0191348	0.855295	0.962149	Defense mechanisms
Mtr.29841.1.S1_at		hypothetical protein predicted by Glimmer/Critica	3.86564	2.46522	3.86564	3.39883	5.56295	7.71162	6.97366	6.74941	3.56023	5.69243	2.92748	4.06005	-3.35058	0.00479977	0.211287	0.661221	0.457728	0.880977	-2.68936	0.0142215	0.596919	-0.155586	0.360564	0.737521	-0.301251	0.0910543	0.38045	-0.00142523	0.99319	0.998351	Unknown function
Mtr.43732.1.S1_at		expressed protein	7.18699	6.96124	6.14387	6.76403	8.61414	8.72376	7.62354	8.32048	7.18699	6.56663	5.56392	6.43918	-1.55645	0.015019	0.335519	-0.324853	0.531006	0.908653	-1.8813	0.00598247	0.483633	-0.22352	0.229181	0.615681	0.0653153	0.717343	0.901593	0.0657403	0.715594	0.918403	Unknown function
Mtr.42858.1.S1_at		Stem 28 kDa glycoprotein AltName: Full=Vegetative storage protein A; Flags: Precursor;	4.82537	5.90729	6.2897	5.67412	6.72364	7.41084	6.85735	6.99728	5.28839	5.65356	3.78343	4.90846	-1.32316	0.046586	0.449047	-0.765658	0.207772	0.770255	-2.08882	0.00632091	0.49531	0.579052	0.00208264	0.0345292	0.610508	0.00142982	0.0382773	0.10151	0.502714	0.823935	Unknown function
Mtr.37248.1.S1_at		lipoxygenase, putative	7.72879	9.60388	7.9862	8.43963	11.0696	12.0476	12.0592	11.7255	9.60782	9.9123	9.71927	9.74646	-3.28588	0.0002484	0.0373926	1.30684	0.0334472	0.521256	-1.97904	0.00495873	0.449357	-0.0239975	0.847076	0.961632	-0.496921	0.00163507	0.0417641	0.162804	0.206622	0.578387	Lipid transport and metabolism
Mtr.36249.1.S1_at		Probable ABC2 homolog 6	5.79832	7.07829	6.34144	6.40602	8.58796	8.21488	7.9686	8.25715	6.83881	7.07829	6.28871	6.73527	-1.85113	0.000998876	0.0881386	0.329254	0.380784	0.850582	-1.52188	0.00308933	0.371588	-0.174671	0.372048	0.745556	0.19673	0.316966	0.659755	0.173285	0.375723	0.740927	Lipid transport and metabolism
Mtr.9057.1.S1_at		expressed protein	6.09534	5.22681	5.72789	5.68335	4.91111	8.11282	9.34399	7.45597	1.84777	2.98165	3.12641	2.65194	-1.77262	0.127441	0.565464	-3.03141	0.0204973	0.443835	-4.80403	0.00200689	0.318499	0.0250875	0.928853	0.982349	0.435702	0.139971	0.464307	0.21598	0.447902	0.790191	Defense mechanisms
Mtr.40241.1.S1_at		Dihydroflavonol-4-reductase Short=DFR; EC=1.1.1.219; AltName: Full=Dihydrokaempferol 4-reductase;	6.30078	6.75611	4.6558	5.90423	7.17599	8.0812	7.52478	7.59399	5.34343	1.78487	3.66434	3.59755	-1.68977	0.103665	0.540729	-2.30668	0.0373291	0.535327	-3.99645	0.00279183	0.361997	-0.118491	0.46978	0.808947	0.184608	0.267742	0.612579	0.278303	0.105641	0.412031	Defense mechanisms
Mtr.25797.1.S1_at		hypothetical protein predicted by Glimmer/Critica	5.78573	5.79778	5.28558	5.62303	6.87253	7.44055	7.71705	7.34337	6.25084	5.21388	6.18015	5.88162	-1.72034	0.00114119	0.0961895	0.258592	0.465069	0.884003	-1.46175	0.00291233	0.367205	-0.0953322	0.389406	0.758097	0.0864643	0.433689	0.748039	0.284909	0.0208886	0.153737	Unknown function
Mtr.10925.1.S1_at		disease resistance-responsive family protein	4.67099	4.49344	4.07892	4.41445	4.76291	6.15134	6.69276	5.869	3.86564	3.95683	4.08537	3.96928	-1.45456	0.0130175	0.31751	-0.445171	0.35158	0.83659	-1.89973	0.00336022	0.386319	-0.626855	0.0959443	0.414354	-0.535896	0.148194	0.475931	0.403805	0.266499	0.644965	Defense mechanisms

## Sheet: EPI-spec vs core set
Identifier	Mt gene	Gene product	ARB A1	ARB A3	ARB A5	ARB Mean	CMR K1	CMR K4	CMR K5	CMR Mean	EPI E1	EPI E2	EPI E3	EPI Mean	logFC ARB_vs_CMR	p ARB_vs_CMR	pFDR ARB_vs_CMR	logFC EPI_vs_ARB	p EPI_vs_ARB	pFDR EPI_vs_ARB	logFC EPI_vs_CMR	p EPI_vs_CMR	pFDR EPI_vs_CMR	logFC GiMyc_Control	p GiMyc_Control	FDR p GiMyc_Control	logFC GmMyc_Control	p GmMyc_Control	FDR p GmMyc_Control	logFC Phosphate_Control	p Phosphate_Control	FDR p Phosphate_Control	Functional class
overlap to core set
Mtr.45606.1.S1_s_at		50S ribosomal protein L23, chloroplastic	1.93537	1.91455	2.85488	2.23493	2.3202	1.84341	2.00188	2.05517	6.76416	4.92534	8.40695	6.69882	0.179766	0.824373	0.956597	4.46389	0.000591353	0.0552129	4.64365	0.000462516	0.161616	1.35638	0.000225059	0.00670775	1.21803	0.000540866	0.0203833	0.580518	0.0444305	0.248549	Translation, ribosomal structure and biogenesis
no overlap to core set
Mtr.22656.1.S1_s_at		guanine deaminase	1.5442	1.46126	1.52951	1.51166	1.67944	1.80787	1.79614	1.76115	3.48222	3.93307	7.73935	5.05155	-0.249491	0.808613	0.951986	3.53989	0.00835624	0.298922	3.2904	0.0118961	0.571172	2.22797	0.000262044	0.00753169	0.537697	0.236586	0.582557	0.191904	0.664152	0.899542	Nucleotide transport and metabolism
Mtr.37395.1.S1_at		guanine deaminase	1.72015	1.71027	1.61363	1.68135	1.75868	1.54528	1.71653	1.6735	8.1179	9.64054	11.5159	9.75811	0.00785211	0.991658	0.998042	8.07676	6.83783e-06	0.00227722	8.08462	6.79119e-06	0.0130047	2.37869	0.000285007	0.00804824	0.595763	0.224792	0.570374	0.392553	0.415232	0.768727	Nucleotide transport and metabolism
Mtr.14056.1.S1_s_at		30S ribosomal protein S2, chloroplastic	1.89803	1.77926	1.76465	1.81398	2.01756	1.64291	2.16008	1.94018	8.15864	5.20624	6.57606	6.64698	-0.126202	0.849019	0.963779	4.833	9.79684e-05	0.0157536	4.7068	0.000116771	0.0813123	1.18929	0.00187384	0.0319047	0.582401	0.0743055	0.34634	0.5521	0.0885356	0.374209	Translation, ribosomal structure and biogenesis
Mtr.38763.1.S1_at		Protein SRG1 AltName: Full=Protein SENESCENCE-RELATED GENE 1; Short=AtSRG1;	1.60255	1.6901	1.72197	1.67154	1.93537	1.84447	1.82507	1.8683	6.6883	4.36801	9.17829	6.74487	-0.196764	0.852536	0.964467	5.07333	0.00137736	0.0994135	4.87656	0.00173449	0.301308	1.13578	0.0136163	0.129041	1.91789	0.000402417	0.016775	-0.187386	0.640441	0.890354	Secondary metabolites biosynthesis, transport and catabolism
Mtr.8654.1.S1_at		peroxidase, putative	1.72015	1.65775	1.59167	1.65652	1.59759	1.86085	1.48169	1.64671	7.94697	4.48412	9.43797	7.28968	0.00981456	0.993006	0.998162	5.63316	0.00104019	0.0817996	5.64298	0.00102941	0.246333	2.38228	0.00122752	0.0235259	2.10806	0.00290204	0.0595583	2.38073	0.00123344	0.0201982	Defense mechanisms
Mtr.43770.1.S1_at		Pathogenesis-related protein 1C Short=PR-1C; Flags: Precursor;	1.81106	1.47241	1.93129	1.73825	1.44271	2.14188	1.99007	1.85822	4.14276	6.90896	9.84386	6.9652	-0.119967	0.924538	0.98424	5.22694	0.00324153	0.171663	5.10697	0.00367929	0.395543	2.17966	6.13466e-05	0.00243471	2.21867	5.22418e-05	0.00396497	1.74082	0.000419495	0.0088712	Defense mechanisms
Mtr.8990.1.S1_at		hypothetical protein predicted by Glimmer/Critica	2.34898	2.60317	2.32899	2.42705	2.42147	2.63246	2.06805	2.37399	6.72039	4.0704	7.43712	6.07597	0.0530566	0.946657	0.989562	3.64892	0.00175747	0.116474	3.70198	0.0016165	0.291455	-1.99764	0.000229115	0.00680442	-2.03326	0.000197408	0.0102602	-2.39336	4.69327e-05	0.00167694	Unknown function
Mtr.40555.1.S1_at		Osmotin-like protein OSM34 Flags: Precursor;	2.14628	1.73981	2.32899	2.07169	1.97331	1.84153	2.27644	2.03043	2.60243	5.17573	5.30117	4.35978	0.0412661	0.952362	0.990593	2.28809	0.0100998	0.329421	2.32935	0.00926033	0.538811	-1.61439	0.000270521	0.00772461	-1.66653	0.000207327	0.0106137	-1.71321	0.000163925	0.00433534	Defense mechanisms
Mtr.46001.1.S1_at		Probable ADP-ribosylation factor GTPase-activating protein AGD13 AltName: Full=Protein ARF-GAP DOMAIN 13; Short=AtAGD13;	1.96841	1.95686	1.71453	1.87994	2.41598	1.76867	2.71883	2.30116	9.23306	6.47669	9.66521	8.45832	-0.421226	0.598763	0.866314	6.57838	4.12831e-05	0.00862674	6.15716	6.46296e-05	0.0573681	-1.82608	6.62389e-08	8.15058e-06	-1.09729	1.23902e-05	0.00132968	-1.29979	2.32642e-06	0.000168508	Signal transduction mechanisms
Mtr.42353.1.S1_at		hypothetical protein predicted by Glimmer/Critica	1.49649	1.93732	1.88735	1.77372	1.93537	1.44435	1.98726	1.78899	5.71761	5.2636	3.10136	4.69419	-0.0152709	0.98093	0.996435	2.92047	0.00182634	0.119058	2.9052	0.00188224	0.308235	-1.41636	0.000248503	0.00726169	-0.62385	0.0414889	0.262033	-1.79504	3.05681e-05	0.00119537	Unknown function
Mtr.50958.1.S1_s_at		NADH dehydrogenase subunit 2	2.27732	1.77926	3.01292	2.3565	3.46944	1.93401	1.59766	2.33371	9.52337	3.68837	9.29531	7.50235	0.0227956	0.988183	0.99723	5.14585	0.00966142	0.321582	5.16865	0.00945599	0.54066	-1.3891	0.000112382	0.00391726	-0.539157	0.0474956	0.279179	-1.86846	7.12396e-06	0.000396856	Energy production and conversion
Mtr.12303.1.S1_at		hypothetical protein predicted by Glimmer/Critica	1.5575	1.64598	1.57628	1.59325	2.01524	2.23227	1.73313	1.99355	5.63534	2.80165	7.53346	5.32349	-0.400297	0.704965	0.91235	3.73023	0.00721718	0.275361	3.32994	0.0125325	0.576919	-1.58184	0.000164664	0.00529117	-0.235526	0.432214	0.747242	-1.73203	7.44442e-05	0.00239405	Signal transduction mechanisms
Mtr.6667.1.S1_at		7-ethoxycoumarin O-deethylase Short=ECOD; EC=1.14.-.-; AltName: Full=Phenylurea dealkylase; AltName: Full=Cytochrome P450 76B1;	1.56568	1.71547	1.84083	1.70733	1.65489	1.42434	1.47025	1.51649	6.41741	5.59801	7.39554	6.47032	0.190832	0.64229	0.886019	4.76299	3.80822e-06	0.00151533	4.95383	2.88019e-06	0.00881235	-1.45508	0.00160226	0.0285253	-0.030748	0.932514	0.980837	-1.88641	0.000210573	0.00526244	Secondary metabolites biosynthesis, transport and catabolism
Mtr.44243.1.S1_at		ATPase, plasma membrane-type, putative / proton pump, putative	1.66326	1.77926	1.84527	1.7626	1.94762	2.20484	2.60849	2.25365	6.057	6.78538	5.01013	5.95084	-0.491053	0.268226	0.673262	4.18824	1.2483e-05	0.00365996	3.69719	2.95966e-05	0.0355612	-1.65188	1.00616e-06	8.5752e-05	0.0325767	0.857157	0.956795	-1.31639	9.78087e-06	0.000509653	Inorganic ion transport and metabolism
Mtr.32657.1.S1_s_at		hypothetical protein predicted by Glimmer/Critica	2.29406	1.93169	2.06892	2.09822	2.156	2.50319	2.41844	2.35921	7.65332	5.7944	10.2787	7.90879	-0.260989	0.793823	0.946545	5.81057	0.000419485	0.0437164	5.54958	0.000559007	0.177607	-0.341216	0.0934215	0.408556	-1.04847	0.000129948	0.00766403	1.44672	6.53181e-06	0.000371871	Unknown function
Mtr.43425.1.S1_at		Tonoplast dicarboxylate transporter Short=AttDT; AltName: Full=Vacuolar malate transporter; AltName: Full=Sodium-dicarboxylate cotransporter-like; Short=AtSDAT;	1.77478	1.65775	1.95655	1.79636	1.4238	2.14626	1.88307	1.81771	4.48206	6.26134	8.08735	6.27691	-0.0213499	0.979014	0.996197	4.48056	0.000591193	0.0552129	4.45921	0.000608904	0.185634	-0.608844	0.0816228	0.379894	-1.53084	0.000485136	0.018863	-0.507709	0.138676	0.474673	Inorganic ion transport and metabolism
Mtr.33572.1.S1_at		Probable inositol transporter 2	1.65409	1.69567	1.68246	1.67741	1.53723	1.93537	1.85911	1.77723	8.32325	3.63384	11.2481	7.73507	-0.0998254	0.95284	0.990691	6.05766	0.00679159	0.265927	5.95783	0.00738642	0.507815	1.65291	0.0100304	0.105233	0.403319	0.468156	0.771411	4.9491	1.15976e-06	9.84317e-05	Carbohydrate transport and metabolism
Mtr.8558.1.S1_at		Basic 7S globulin 2 AltName: Full=SBg7S; Short=Bg; Contains: RecName: Full=Basic 7S globulin 2 high kDa subunit; Contains: RecName: Full=Basic 7S globulin 2 low kDa subunit; Flags: Precursor;	1.93537	1.4592	1.22594	1.54017	1.69978	1.86314	1.59766	1.72019	5.5678	6.56663	8.9606	7.03167	-0.180021	0.819045	0.955145	5.4915	0.000130354	0.0192943	5.31148	0.000162258	0.104662	1.3216	0.0240863	0.187067	0.659148	0.220942	0.566481	3.06637	7.06585e-05	0.00230432	Posttranslational modification, protein turnover, chaperones
Mtr.8651.1.S1_at		hypothetical protein predicted by Glimmer/Critica	1.62849	1.3997	1.75104	1.59308	2.04065	1.74539	1.70294	1.82966	9.3862	4.33415	11.4623	8.3942	-0.236585	0.883438	0.974322	6.80113	0.00287901	0.158893	6.56454	0.00349775	0.3897	2.09079	0.0549894	0.308349	-2.90937	0.0121394	0.137627	5.40888	0.000150891	0.00406789	Unknown function
Mtr.44920.1.S1_at		peptidase M41, FtsH	1.96704	1.65775	1.82788	1.81756	2.13538	1.55316	1.59766	1.76207	3.86323	4.78998	8.27378	5.64233	0.0554859	0.957192	0.991771	3.82477	0.00580785	0.242104	3.88026	0.00538931	0.462673	-0.415368	0.0822045	0.381597	-0.1079	0.630281	0.862646	1.07235	0.000399373	0.00856477	Posttranslational modification, protein turnover, chaperones
Mtr.43865.1.S1_at		Heat shock protein 83	2.48256	2.23125	2.06686	2.26022	2.28124	2.21062	2.31925	2.27037	6.07376	3.4736	7.18572	5.57769	-0.0101496	0.990394	0.997903	3.31747	0.00420149	0.200599	3.30732	0.00427091	0.428019	0.779136	0.00723055	0.084425	0.292293	0.246535	0.591265	1.02633	0.00115047	0.0191625	Posttranslational modification, protein turnover, chaperones
Mtr.38241.1.S1_at		expressed protein	1.83968	1.99606	1.67761	1.83778	2.22126	1.83968	2.18588	2.08227	4.994	6.47093	3.65157	5.03884	-0.24449	0.700468	0.910333	3.20105	0.00100142	0.0799095	2.95656	0.00160137	0.291184	-0.462019	0.280489	0.669778	-0.661162	0.132128	0.451734	-1.67328	0.00158851	0.0241925	Unknown function
Mtr.10319.1.S1_at		ABA-responsive protein ABR17	2.02412	2.08259	2.00761	2.03811	2.00079	2.27233	2.98223	2.41845	5.53852	4.5228	6.46611	5.50914	-0.380346	0.442644	0.784688	3.47104	0.000111805	0.017128	3.09069	0.000238835	0.128818	-1.27297	0.0545566	0.307011	-0.713211	0.254795	0.599246	-0.969693	0.130197	0.459652	Defense mechanisms
Mtr.8884.1.S1_at		Pathogenesis-related protein PR-4A Flags: Precursor;	1.81429	1.99718	2.42279	2.07809	2.75771	2.08958	2.49978	2.44902	9.51162	8.69919	9.28216	9.16433	-0.370932	0.210458	0.632605	7.08624	1.39353e-08	3.52739e-05	6.71531	2.06826e-08	0.000422462	-0.644918	0.163282	0.532494	-0.555354	0.224913	0.570458	-0.876418	0.0667887	0.319018	Chitinase
Mtr.11502.1.S1_at		expressed protein	1.4049	2.22946	1.67761	1.77066	1.85668	2.24349	2.1506	2.08359	4.89949	4.58126	5.23317	4.90464	-0.312937	0.246639	0.656652	3.13399	2.833e-06	0.00121022	2.82105	5.97317e-06	0.0122008	-0.684372	0.00898142	0.0980931	-0.188488	0.405482	0.7283	-0.875659	0.00185832	0.027241	Unknown function
Msa.2861.1.S1_at		Pathogenesis-related protein PR-4A Flags: Precursor;	1.87739	1.94074	2.17712	1.99842	1.78936	1.72804	2.19459	1.904	7.73024	8.10429	8.40749	8.08067	0.0944195	0.652378	0.890393	6.08226	4.85074e-09	1.74849e-05	6.17667	4.33037e-09	0.000132678	-0.563684	0.218428	0.602505	-0.367324	0.413584	0.733853	-0.865603	0.0697264	0.327535	Chitinase
Mtr.35740.1.S1_at		Probable esterase PIR7A EC=3.1.-.-;	1.56042	1.65775	1.40945	1.54254	1.56042	1.583	1.6704	1.60461	6.0332	4.55975	2.37921	4.32406	-0.0620687	0.938986	0.987981	2.78152	0.0085128	0.30153	2.71945	0.00950856	0.54066	-0.539497	0.116477	0.454995	0.47659	0.160701	0.492931	-0.786523	0.0299762	0.193969	Unknown function
Mtr.12772.1.S1_at		MLO-like protein 2 Short=AtMlo2;	2.08839	1.98647	1.44435	1.83974	1.81077	1.97747	1.6704	1.81954	5.39045	7.1187	7.82183	6.77699	0.0201928	0.972066	0.995025	4.93726	3.3359e-05	0.00743336	4.95745	3.24397e-05	0.0382276	-0.904327	0.000281058	0.00795872	0.0416897	0.817213	0.941884	-0.744144	0.00128832	0.0208025	Defense mechanisms
Mtr.40983.1.S1_at		protein kinase, putative	1.92895	2.06892	1.85457	1.95082	1.84792	1.81561	1.96893	1.87749	5.23029	4.1105	5.62118	4.98733	0.0733299	0.83641	0.960132	3.03651	3.33281e-05	0.00743336	3.10984	2.82972e-05	0.0346799	-0.980945	0.000994233	0.0201871	-0.747251	0.00629914	0.0942095	-0.707234	0.00871595	0.084305	Signal transduction mechanisms
Mtr.10375.1.S1_at		peroxidase, putative	1.2871	1.5224	1.32774	1.37908	2.02605	2.72032	1.38077	2.04238	9.12481	7.78554	10.308	9.0728	-0.663304	0.31178	0.70186	7.69372	2.84395e-06	0.00121022	7.03041	5.39193e-06	0.0122008	-0.0408136	0.916196	0.979939	-0.56196	0.165384	0.499256	-0.689479	0.0952366	0.389918	Defense mechanisms
Mtr.36385.1.S1_at		hypothetical protein predicted by Glimmer/Critica	1.54232	1.95967	1.58445	1.69548	2.0067	1.67173	2.0067	1.89504	9.15808	4.23017	7.98134	7.12319	-0.199561	0.860912	0.967016	5.42771	0.0014255	0.101454	5.22815	0.00177254	0.302212	-0.332967	0.131024	0.482152	-0.160123	0.450145	0.759117	-0.605362	0.012474	0.108132	Unknown function
Mtr.4471.1.S1_at		expressed protein	2.99953	1.90481	1.70876	2.20437	2.1752	1.4092	2.46352	2.01597	6.97246	4.86863	3.32858	5.05656	0.188391	0.833149	0.959299	2.85219	0.0120139	0.357046	3.04058	0.00883146	0.531605	-0.569112	0.00541787	0.0686226	0.252812	0.156392	0.487282	-0.598337	0.00394777	0.0475642	Unknown function
Mtr.40747.1.S1_at		Auxin-induced protein 10A5	2.40533	2.52978	1.84201	2.25904	1.90448	1.99136	2.52978	2.14187	5.88867	4.96931	9.5275	6.79516	0.117165	0.913731	0.982774	4.53612	0.00296345	0.161561	4.65329	0.00257123	0.350912	-0.328713	0.380121	0.751748	-0.512032	0.1816	0.519857	-0.527994	0.16938	0.525368	Signal transduction mechanisms
Mtr.10628.1.S1_at		cytochrome P450 84A1 (CYP84A1) / ferulate-5-hydroxylase (FAH1)	2.04924	2.35466	2.06892	2.15761	2.81464	2.70411	1.77153	2.4301	5.3243	3.94042	8.4415	5.90207	-0.272489	0.79498	0.947058	3.74447	0.00688708	0.267613	3.47198	0.0100118	0.549207	0.169142	0.493067	0.822087	0.18089	0.464196	0.768515	-0.44734	0.0867062	0.370025	Secondary metabolites biosynthesis, transport and catabolism
Mtr.7629.1.S1_at		6-phospho-beta-galactosidase EC=3.2.1.85; AltName: Full=Beta-D-phosphogalactoside galactohydrolase; Short=PGALase; AltName: Full=P-beta-Gal; Short=PBG;	1.72739	1.66392	2.29555	1.89562	1.79657	1.91035	1.59766	1.7682	5.72553	7.05988	3.30749	5.3643	0.127423	0.881336	0.973466	3.46868	0.00351834	0.17982	3.5961	0.00288552	0.366084	0.632827	0.0074338	0.0859163	0.674528	0.00504536	0.0827985	-0.444675	0.0427898	0.242884	Carbohydrate transport and metabolism
Mtr.6486.1.S1_at		hypothetical protein predicted by Glimmer/Critica	1.83869	1.84467	1.79536	1.82624	1.76661	1.4851	1.56676	1.60616	7.1655	6.38748	8.8557	7.46956	0.220082	0.696196	0.909162	5.64332	1.08778e-05	0.00327734	5.8634	8.31939e-06	0.0141552	-0.793468	0.0216245	0.174978	-1.04711	0.00460942	0.0787004	-0.36048	0.252079	0.630138	Unknown function
Mtr.40346.1.S1_at		acyl-lipid desaturase (omega-3)	1.60259	1.99606	1.7579	1.78552	1.66388	1.70755	1.86159	1.74434	6.78113	3.66402	9.29104	6.57873	0.0411736	0.973542	0.995113	4.79322	0.00464909	0.213559	4.83439	0.00444266	0.432112	-0.264275	0.162975	0.53208	-0.233772	0.212994	0.557812	-0.320798	0.0965497	0.392671	Lipid transport and metabolism
Mtr.8560.1.S1_at		DNA-directed RNA polymerase subunit beta' EC=2.7.7.6; AltName: Full=PEP; AltName: Full=Plastid-encoded RNA polymerase subunit beta'; Short=RNA polymerase subunit beta';	1.7626	1.81888	1.38557	1.65568	1.93266	1.79631	1.66111	1.79669	7.00559	6.65443	6.04257	6.56753	-0.141013	0.581077	0.858524	4.91185	9.69814e-08	0.000123809	4.77084	1.19946e-07	0.00105001	0.936303	0.00620217	0.075529	0.554592	0.0723613	0.341325	-0.277231	0.343202	0.715819	Transcription
Mtr.14600.1.S1_at		hypothetical protein predicted by Glimmer/Critica	1.43426	1.54807	1.43194	1.47143	1.66279	1.71814	1.57712	1.65268	7.65137	7.87543	8.91131	8.14604	-0.181256	0.556495	0.845966	6.67461	4.01204e-08	6.82916e-05	6.49336	4.90813e-08	0.000537795	0.303349	0.336619	0.718797	0.42664	0.184886	0.523372	-0.24037	0.442976	0.786982	Unknown function
Mtr.14601.1.S1_s_at		Protein ycf2	2.25069	1.7373	2.2449	2.07763	2.234	1.44146	1.44435	1.7066	8.3987	3.30752	8.14411	6.61677	0.371032	0.772856	0.939428	4.53914	0.00726552	0.276532	4.91018	0.00484501	0.445784	0.00445231	0.991182	0.998115	0.374157	0.362005	0.695143	-0.214334	0.596997	0.870024	Unknown function
Mtr.12513.1.S1_at		glutathione S-transferase, putative	1.66324	1.63444	1.7648	1.68749	1.48768	1.925	1.361	1.59123	6.58076	2.49757	5.88866	4.989	0.0962648	0.920918	0.983845	3.3015	0.00882404	0.306878	3.39777	0.0076517	0.514688	-0.258528	0.100867	0.424243	-0.0726794	0.625628	0.860171	-0.200882	0.192106	0.558863	Posttranslational modification, protein turnover, chaperones
Mtr.29127.1.S1_at		hypothetical protein predicted by Glimmer/Critica	2.16688	1.99606	2.31151	2.15815	1.64696	2.31151	2.46352	2.14066	8.13247	8.40764	10.5141	9.01808	0.0174857	0.977109	0.995927	6.85993	4.95473e-06	0.0018401	6.87741	4.86629e-06	0.0116061	-0.140258	0.524097	0.839557	-0.740735	0.00488926	0.0813972	-0.180235	0.415712	0.768981	Unknown function
Mtr.38898.1.S1_at		hypothetical protein predicted by Glimmer/Critica	1.61443	1.96249	1.61005	1.72899	1.82194	1.49462	1.6704	1.66232	6.92068	4.22171	4.87591	5.33943	0.0666668	0.915879	0.983157	3.61045	0.000472789	0.0474166	3.67711	0.000421521	0.156091	-0.260904	0.061405	0.326589	-0.367765	0.0133004	0.144533	-0.166284	0.212302	0.584851	Unknown function
Mtr.50285.1.S1_at		far-red impaired responsive protein, putative	2.32775	1.56464	1.81313	1.90184	2.46352	2.46352	2.05195	2.32633	2.65169	5.23929	4.94839	4.27979	-0.424491	0.523565	0.828955	2.37795	0.00645171	0.256901	1.95346	0.016571	0.618269	0.0729895	0.688429	0.912323	-0.0495585	0.785013	0.928349	-0.148982	0.418284	0.770939	Transcription
Mtr.41772.1.S1_at		2-succinylbenzoate--CoA ligase EC=6.2.1.26; AltName: Full=OSB-CoA synthetase; AltName: Full=o-succinylbenzoyl-CoA synthetase;	2.50792	3.01124	2.11337	2.54418	4.09667	2.02472	1.5926	2.57133	5.93062	5.31078	6.83876	6.02672	-0.0271526	0.969397	0.994587	3.48255	0.00118726	0.0902642	3.45539	0.00124363	0.263693	0.0150893	0.919012	0.980486	-0.087797	0.557079	0.824378	-0.117728	0.433851	0.780872	Lipid transport and metabolism
Mtr.3338.1.S1_at		hypothetical protein predicted by Glimmer/Critica	2.50792	2.50792	1.77767	2.2645	3.13199	1.80688	1.61316	2.18401	6.20469	4.55592	4.16595	4.97552	0.0804937	0.898104	0.97848	2.71102	0.00253429	0.146922	2.79151	0.00214833	0.328112	0.0287781	0.892614	0.975192	0.43286	0.0609536	0.314086	-0.100865	0.637645	0.88935	Unknown function
Mtr.2783.1.S1_at		hypothetical protein predicted by Glimmer/Critica	1.56969	1.61428	1.65896	1.61431	2.00988	1.76656	2.90777	2.22807	4.65198	5.09191	5.83408	5.19266	-0.613756	0.134096	0.573484	3.57834	1.65259e-05	0.00450078	2.96459	5.99764e-05	0.0573681	0.243165	0.5975	0.87413	0.483406	0.30246	0.646806	-0.0905629	0.843274	0.959462	Unknown function
Mtr.26754.1.S1_a_at		hypothetical protein predicted by Glimmer/Critica	1.69103	1.34637	2.11114	1.71618	1.78506	1.46904	2.85473	2.03627	6.7111	2.93291	6.67608	5.44003	-0.320096	0.754413	0.932128	3.72385	0.00621646	0.251751	3.40376	0.00973649	0.544875	-0.0269642	0.890733	0.9746	0.187252	0.349408	0.686163	-0.0888957	0.651969	0.895281	Unknown function
Mtr.51708.1.S1_x_at		hypothetical protein predicted by Glimmer/Critica	2.25438	2.19144	1.8287	2.09151	1.93537	2.01691	2.63044	2.19424	7.12901	3.28691	6.56929	5.66173	-0.102732	0.912334	0.982374	3.57023	0.00486803	0.219664	3.46749	0.00567093	0.474448	-0.295658	0.0766707	0.367595	-0.085426	0.585098	0.83941	-0.0877707	0.574981	0.860572	Unknown function
Mtr.16363.1.S1_s_at		hypothetical protein predicted by Glimmer/Critica	1.85846	1.94644	1.79026	1.86505	2.64913	1.79259	2.27644	2.23939	6.98047	4.58142	3.92171	5.1612	-0.374337	0.613279	0.87299	3.29615	0.00202233	0.126972	2.92181	0.00394936	0.415823	0.181942	0.365818	0.74211	0.193487	0.337317	0.676799	-0.0709604	0.720165	0.920177	Unknown function
Mtr.46071.1.S1_at		hypothetical protein predicted by Glimmer/Critica	1.63067	1.42538	1.54618	1.53408	1.85005	1.67379	1.5214	1.68175	2.91306	4.66534	5.65603	4.41148	-0.147668	0.811565	0.952633	2.8774	0.00164508	0.111025	2.72973	0.00222553	0.334638	0.0143324	0.911942	0.979073	-0.037315	0.773752	0.924406	-0.0699495	0.591679	0.868142	Unknown function
Mtr.22995.1.S1_at		expressed protein	1.85782	1.76198	2.11549	1.91176	2.04309	1.69635	2.12387	1.95443	5.66742	3.2256	5.52694	4.80665	-0.0426702	0.944944	0.989031	2.89489	0.00158297	0.108019	2.85222	0.00172536	0.301308	0.133329	0.269072	0.658788	0.105236	0.378207	0.707894	-0.0604692	0.608469	0.87582	Unknown function
Mtr.46012.1.S1_x_at		hypothetical protein predicted by Glimmer/Critica	2.28797	1.45482	1.68503	1.80927	2.01035	1.7831	1.93571	1.90972	3.58307	3.19134	5.63206	4.13549	-0.100445	0.86939	0.969844	2.32622	0.00497633	0.221935	2.22577	0.00625855	0.492945	-0.237814	0.300265	0.688608	-0.638115	0.0135475	0.146104	-0.059939	0.789422	0.9426	Unknown function
Mtr.14638.1.S1_s_at		Photosystem II D2 protein Short=PSII D2 protein; AltName: Full=Photosystem Q(A) protein;	1.53977	2.08637	1.57484	1.73366	1.75915	2.11498	2.0462	1.97345	8.96968	4.73574	8.90775	7.53772	-0.239786	0.824184	0.956597	5.80406	0.000687496	0.0614213	5.56428	0.000888908	0.22696	-0.347393	0.0668712	0.341649	-0.0251414	0.88614	0.965607	-0.0566086	0.747598	0.928815	Energy production and conversion
Mtr.14030.1.S1_s_at		NADH dehydrogenase subunit 6	2.62408	2.32899	2.23428	2.39578	2.03019	2.13393	2.31709	2.1604	6.70653	5.31851	8.56889	6.86464	0.235378	0.746739	0.929016	4.46886	0.000298532	0.0349779	4.70424	0.000214576	0.121748	-0.0335134	0.904563	0.977381	0.0266399	0.924061	0.978318	-0.0365857	0.895868	0.973121	Secondary metabolites biosynthesis, transport and catabolism
Mtr.47321.1.S1_s_at		RNA polymerase beta subunit	1.73366	1.37984	1.64577	1.58642	1.59408	1.44435	4.2429	2.42711	8.17999	3.12763	7.98919	6.43227	-0.840687	0.563017	0.849705	4.84585	0.00924367	0.315036	4.00516	0.022088	0.651833	0.776323	0.0220061	0.176991	0.569156	0.0773735	0.353274	-0.0230207	0.938846	0.983975	Transcription
Mtr.37092.1.S1_at		hypothetical protein predicted by Glimmer/Critica	2.0465	1.5218	2.14764	1.90531	1.42713	1.49223	1.81942	1.57959	5.43305	5.83969	7.70748	6.32674	0.325718	0.567456	0.851663	4.42143	6.00387e-05	0.0112166	4.74714	3.70563e-05	0.0401857	-0.00335565	0.98727	0.997312	-0.107085	0.612691	0.853819	-0.0169072	0.935937	0.983043	Energy production and conversion
Mtr.33521.1.S1_at		hypothetical protein predicted by Glimmer/Critica	1.36691	1.69615	1.58445	1.54917	1.7424	1.97058	1.90499	1.87266	5.15806	4.80224	7.11202	5.69077	-0.323486	0.565432	0.850739	4.1416	8.57962e-05	0.0144421	3.81811	0.00014704	0.097938	0.148999	0.223012	0.60819	-0.188609	0.130006	0.448811	0.0205752	0.861935	0.964034	Unknown function
Mtr.45634.1.S1_s_at		Photosystem I assembly protein ycf3	2.72819	1.53977	1.24823	1.83873	1.73935	1.61955	1.92207	1.76033	7.2773	2.91374	6.54746	5.5795	0.0784073	0.942387	0.988455	3.74077	0.00829931	0.297929	3.81917	0.00748377	0.507815	0.114699	0.668533	0.904749	0.0880317	0.742029	0.911406	0.0343202	0.897678	0.973368	Energy production and conversion
Mtr.50707.1.S1_at		Epoxide hydrolase 2 EC=3.3.2.10; AltName: Full=Soluble epoxide hydrolase; Short=SEH; AltName: Full=Epoxide hydratase; AltName: Full=Cytosolic epoxide hydrolase; Short=CEH;	1.93537	2.18213	2.36	2.15916	1.8369	2.0712	2.12589	2.01133	5.69435	4.62205	9.79141	6.7026	0.147833	0.902271	0.979562	4.54344	0.00522955	0.227687	4.69127	0.00441627	0.432112	0.145099	0.325627	0.709455	0.0917489	0.528948	0.807607	0.0425727	0.768611	0.935633	Lipid transport and metabolism
Msa.2701.1.S1_at		Zinc finger protein 1 AltName: Full=WZF1;	1.81543	1.91684	2.09346	1.94191	1.96387	1.84377	2.31243	2.04002	3.86564	6.16317	8.38792	6.13891	-0.0981147	0.921946	0.983975	4.197	0.00297579	0.161945	4.09889	0.00338911	0.388183	-0.0636804	0.827622	0.956384	-0.377749	0.21196	0.55666	0.0441381	0.879966	0.968367	Unknown function
Mtr.4460.1.S1_at		hypothetical protein predicted by Glimmer/Critica	2.60266	2.15638	1.82004	2.19302	2.69486	2.18401	2.65435	2.51107	4.93436	3.44441	5.40138	4.59338	-0.318051	0.530469	0.832866	2.40036	0.00137297	0.0993303	2.08231	0.00308662	0.371588	0.0515948	0.928527	0.982349	0.530221	0.365421	0.698026	0.045438	0.937035	0.983415	Unknown function
Mtr.11973.1.S1_at		expressed protein	2.00761	2.42244	2.08085	2.1703	2.24042	2.692	2.45462	2.46235	4.45045	4.99195	5.01629	4.81956	-0.292049	0.185921	0.614867	2.64927	2.00263e-06	0.000936773	2.35722	4.59825e-06	0.0116061	-0.178642	0.187794	0.565695	-0.14817	0.269	0.613863	0.055227	0.673129	0.902903	Unknown function
Mtr.20752.1.S1_x_at		Serine/threonine protein phosphatase 7 long form homolog EC=3.1.3.16;	2.09494	1.85553	1.90833	1.95293	1.96311	2.67932	1.99007	2.21083	5.32583	3.16504	4.43716	4.30934	-0.257901	0.619766	0.875909	2.35641	0.00182157	0.118873	2.09851	0.00348912	0.3897	0.204629	0.249457	0.638924	-0.0560824	0.745569	0.913107	0.0594411	0.73098	0.923481	Signal transduction mechanisms
Mtr.10852.1.S1_s_at		NADH dehydrogenase subunit 5	1.78505	1.932	3.49793	2.40499	2.76606	2.06892	2.39329	2.40942	7.19709	4.10315	7.63724	6.31249	-0.0044288	0.996303	0.998945	3.9075	0.00341954	0.177579	3.90307	0.00344078	0.3897	0.240091	0.592044	0.871979	-0.302092	0.501729	0.792405	0.083054	0.852109	0.961647	Energy production and conversion
Msa.1827.1.S1_at		NADH dehydrogenase subunit 4	3.37328	1.45938	1.94482	2.25916	2.67932	1.37799	3.37328	2.47687	8.52367	6.90514	9.09282	8.17388	-0.217706	0.785924	0.94415	5.91472	8.95749e-05	0.0149157	5.69701	0.00011493	0.0809502	0.486491	0.202389	0.584129	-0.0939943	0.798589	0.933955	0.0946876	0.79714	0.945312	Energy production and conversion
Mtr.3832.1.S1_at		hypothetical protein predicted by Glimmer/Critica	1.66324	1.75072	1.61005	1.67467	2.4894	1.90084	2.5099	2.30005	6.52793	3.32726	6.16459	5.33993	-0.625377	0.436421	0.780925	3.66526	0.00163196	0.110388	3.03988	0.00461854	0.439943	0.0182275	0.901992	0.976869	0.0317285	0.830383	0.946886	0.111851	0.455365	0.794779	Unknown function
Mtr.17151.1.S1_at		hypothetical protein predicted by Glimmer/Critica	1.71826	1.65775	1.81583	1.73061	1.98334	1.93724	3.15171	2.35743	5.48858	2.66647	5.35006	4.5017	-0.626816	0.422339	0.772497	2.77109	0.0064113	0.255942	2.14427	0.0214127	0.651642	0.0384962	0.742253	0.930647	0.0675316	0.565932	0.829597	0.113714	0.340077	0.713897	Unknown function
Mtr.44593.1.S1_at		AMP-dependent synthetase and ligase family protein	1.56428	1.84155	1.41008	1.60531	1.95988	1.83238	1.77153	1.8546	6.29226	4.14131	5.71566	5.38308	-0.249291	0.62334	0.877512	3.77777	8.12873e-05	0.0139916	3.52848	0.000127946	0.0871142	-0.33718	0.0230558	0.182297	-0.0811125	0.541014	0.814865	0.1229	0.359412	0.729515	Lipid transport and metabolism
Mtr.12676.1.S1_s_at		NADH dehydrogenase subunit 4	1.57872	2.00275	2.11016	1.89721	1.88385	1.97622	2.39515	2.08507	7.85369	4.65094	7.84925	6.78463	-0.187866	0.821361	0.955753	4.88742	0.000396647	0.0419065	4.69955	0.000507185	0.171712	0.675835	0.155389	0.522006	-0.0954553	0.833754	0.948268	0.126756	0.780626	0.939542	Energy production and conversion
Mtr.11968.1.S1_at		glycosyl hydrolase family protein 27 / alpha-galactosidase family protein / melibiase family protein	1.79942	1.59766	1.55433	1.65047	1.99007	1.87447	1.66217	1.84224	6.2635	4.3346	8.94374	6.51395	-0.191764	0.851205	0.964377	4.86348	0.00143841	0.102018	4.67171	0.0018171	0.302686	0.366239	0.117679	0.457099	0.329529	0.155103	0.485544	0.135034	0.54517	0.846646	Carbohydrate transport and metabolism
Mtr.8598.1.S1_at		Protein IQ-DOMAIN 14	2.06716	1.73876	2.15638	1.98743	2.15638	1.58096	1.86659	1.86797	3.5018	4.28752	6.57849	4.78927	0.119457	0.868601	0.969581	2.80184	0.00450602	0.209649	2.9213	0.00360026	0.391213	-0.393243	0.00587438	0.0726652	-0.358347	0.0101259	0.123957	0.139108	0.257377	0.635156	Signal transduction mechanisms
Mtr.45639.1.S1_s_at		ATP synthase F1, beta subunit	2.48012	1.59766	3.59425	2.55734	1.4554	1.8181	2.47434	1.91595	9.38054	3.7267	8.47975	7.19566	0.641399	0.654216	0.891183	4.63832	0.0108729	0.340629	5.27972	0.00570334	0.474448	0.683389	0.0460561	0.277751	0.823366	0.0201641	0.181377	0.149068	0.635095	0.887942	Energy production and conversion
Mtr.12676.1.S1_at		NADH dehydrogenase subunit 4	2.56408	1.99606	2.28666	2.28227	2.84377	1.5803	2.04202	2.15536	7.86724	3.73369	7.3447	6.31521	0.126908	0.902493	0.979599	4.03294	0.00443677	0.207712	4.15985	0.00375698	0.402483	0.273504	0.398113	0.764152	-0.148046	0.643664	0.869381	0.154228	0.630018	0.885778	Energy production and conversion
Mtr.43090.1.S1_at		cytochrome P450-like protein	1.99219	1.90192	2.26433	2.05281	1.49925	2.13077	1.79307	1.8077	5.49048	6.40019	7.06662	6.3191	0.245117	0.533051	0.834086	4.26628	5.82881e-06	0.00206461	4.5114	3.92519e-06	0.0104577	-0.545933	0.00434247	0.0584884	-0.342242	0.0475811	0.27943	0.166228	0.303726	0.682147	Secondary metabolites biosynthesis, transport and catabolism
Mtr.29053.1.S1_at		Photosystem I P700 chlorophyll a apoprotein A1 Short=PsaA; Short=PSI-A;	1.34549	1.58067	1.68297	1.53638	2.07598	2.07598	1.6704	1.94079	6.88994	5.65421	6.74913	6.43109	-0.40441	0.242141	0.654162	4.89472	6.75292e-07	0.000409708	4.49031	1.25641e-06	0.00549931	-0.0839195	0.76314	0.936782	0.270481	0.340324	0.67945	0.167116	0.550806	0.849045	Energy production and conversion
Mtr.45625.1.S1_s_at		Photosystem II reaction center protein K Short=PSII-K; Flags: Precursor;	2.2693	1.99606	1.83949	2.03495	1.88435	1.70812	1.9422	1.84489	6.85572	2.66554	6.79055	5.43727	0.19006	0.857864	0.966157	3.40232	0.0117475	0.353048	3.59238	0.00904412	0.535746	0.391758	0.373128	0.746216	-0.144661	0.7384	0.910158	0.167242	0.699658	0.91305	Energy production and conversion
Mtr.15178.1.S1_x_at		hypothetical protein predicted by Glimmer/Critica	2.07247	2.36355	2.24446	2.22683	2.46114	1.99254	2.68387	2.37918	4.39134	3.19798	6.24528	4.61154	-0.152355	0.827167	0.957608	2.38471	0.00860737	0.302957	2.23235	0.0118361	0.571172	0.228228	0.0852343	0.389862	0.0971903	0.439015	0.751808	0.177196	0.170593	0.527036	Unknown function
Mtr.33377.1.S1_at		Eukaryotic translation initiation factor 5B Short=eIF-5B; AltName: Full=Translation initiation factor IF-2;	1.2871	1.34189	1.55695	1.39531	1.53517	3.75704	1.45459	2.24893	5.2986	6.36399	7.02295	6.22851	-0.85362	0.241781	0.653733	4.8332	0.000133773	0.019565	3.97958	0.000466797	0.161616	-0.150414	0.503509	0.828296	0.212739	0.348759	0.685503	0.18119	0.422385	0.773987	Translation, ribosomal structure and biogenesis
Mtr.16685.1.S1_x_at		hypothetical protein predicted by Glimmer/Critica	1.72285	2.12975	1.88735	1.91332	2.12975	1.44883	2.33707	1.97188	5.42419	4.34319	3.85051	4.5393	-0.0585656	0.889712	0.975484	2.62598	0.000278346	0.0334441	2.56741	0.000321488	0.145927	0.104335	0.484738	0.817768	0.101401	0.496849	0.78935	0.212642	0.167945	0.523358	Unknown function
Msa.1532.1.S1_at		Ribosomal protein S14, mitochondrial	1.75281	1.48768	1.76384	1.66811	2.00859	1.93135	2.84407	2.26133	7.10669	2.69716	5.56721	5.12368	-0.593226	0.561794	0.848904	3.45557	0.00864209	0.303201	2.86235	0.0206344	0.645748	-0.0924689	0.82584	0.955869	-0.168931	0.688438	0.889715	0.233407	0.580796	0.862976	Translation, ribosomal structure and biogenesis
Mtr.45650.1.S1_s_at		NAD(P)H-quinone oxidoreductase subunit 4L, chloroplastic EC=1.6.5.-; AltName: Full=NAD(P)H dehydrogenase subunit 4L; AltName: Full=NADH-plastoquinone oxidoreductase subunit 4L;	2.25305	2.58295	1.73493	2.19031	1.93537	2.05345	1.60083	1.86322	9.17531	7.74775	8.36898	8.43068	0.32709	0.407163	0.763731	6.24037	3.6278e-07	0.000292505	6.56746	2.50401e-07	0.0017049	0.526446	0.00713141	0.083588	0.488003	0.0110127	0.130227	0.240678	0.162738	0.515363	Energy production and conversion
Mtr.36084.1.S1_s_at		50S ribosomal protein L20, chloroplastic	1.69499	1.59766	1.44435	1.579	2.83764	1.60455	1.59766	2.01328	9.56571	5.07478	9.13806	7.92619	-0.434282	0.703205	0.911496	6.34719	0.000542751	0.0522935	5.9129	0.00083867	0.220195	0.430414	0.111685	0.44604	0.39811	0.138167	0.46131	0.271238	0.299948	0.678377	Translation, ribosomal structure and biogenesis
Mtr.40997.1.S1_s_at		Photosystem I P700 chlorophyll a apoprotein A1 Short=PsaA; Short=PSI-A;	2.1016	2.40755	2.52216	2.34377	3.09244	2.05316	2.15994	2.43518	10.1297	5.83179	9.99201	8.65116	-0.091412	0.934131	0.986614	6.30739	0.000482443	0.048227	6.21598	0.00052842	0.174089	0.256604	0.384433	0.754385	-0.0514351	0.859342	0.957373	0.288046	0.330971	0.705924	Energy production and conversion
Mtr.25037.1.S1_at		glycosyl transferase family 8 protein	2.49898	2.55732	2.29005	2.44879	2.17711	2.55732	2.01948	2.2513	5.06738	4.325	4.66468	4.68569	0.197482	0.38554	0.749026	2.2369	1.0642e-05	0.0032606	2.43438	5.87204e-06	0.0122008	0.303848	0.0855712	0.390383	0.481937	0.0118834	0.135933	0.294802	0.0941225	0.387326	Unknown function
Mtr.23915.1.S1_x_at		hypothetical protein predicted by Glimmer/Critica	1.63178	1.58592	1.9051	1.7076	1.86882	1.89552	1.86301	1.87578	5.2196	2.98386	5.15078	4.45141	-0.168183	0.767119	0.937563	2.74381	0.00129915	0.0960989	2.57563	0.00187772	0.308235	0.482514	0.0371968	0.245782	0.0679726	0.746126	0.91342	0.311269	0.155758	0.504096	Unknown function
Mtr.36084.1.S1_at		50S ribosomal protein L20, chloroplastic	1.34905	1.66117	1.91427	1.6415	1.70898	1.73431	1.27876	1.57402	6.82673	3.62323	7.0697	5.83989	0.0674782	0.937624	0.98754	4.19839	0.00126257	0.0947439	4.26587	0.00114867	0.255265	0.644219	0.00513015	0.0657944	0.585194	0.00910555	0.116657	0.328577	0.105536	0.411787	Translation, ribosomal structure and biogenesis
Msa.1044.1.S1_at		NADH dehydrogenase subunit 3	2.04574	1.93767	2.00841	1.99728	2.5596	2.43101	2.24785	2.41282	8.18679	4.74235	9.096	7.34171	-0.415544	0.68298	0.903152	5.34444	0.000773755	0.0668747	4.92889	0.001258	0.264692	-0.475281	0.0480602	0.285068	-0.539937	0.0280136	0.215774	0.336857	0.144154	0.485168	Energy production and conversion
Msa.1033.1.S1_at		NADH dehydrogenase (ubiquinone) Fe-S protein 2	2.03493	2.09155	1.77133	1.96593	1.76615	1.79101	1.64944	1.73553	5.17632	2.93291	5.55168	4.55364	0.230402	0.715614	0.917182	2.5877	0.00331548	0.173795	2.8181	0.0020578	0.321678	-0.28659	0.521639	0.838312	0.146529	0.741495	0.911182	0.365005	0.417022	0.770021	Energy production and conversion
Mtr.41898.1.S1_at		expressed protein	1.92801	1.56132	1.51312	1.66748	1.50235	1.93537	1.85223	1.76332	6.49542	3.28975	8.98868	6.25795	-0.0958328	0.939484	0.988039	4.59047	0.00634641	0.254513	4.49463	0.00706539	0.504534	0.402295	0.246552	0.635365	-0.115492	0.732329	0.907587	0.418878	0.228741	0.605259	Unknown function
Msa.1066.1.S1_at		30S ribosomal protein S2, chloroplastic	1.73894	1.90901	1.63683	1.7616	2.67932	1.69919	1.90901	2.09584	4.56074	3.6887	5.00768	4.41904	-0.334243	0.393077	0.754367	2.65744	0.000132999	0.0195613	2.3232	0.000317946	0.145396	0.8682	0.00913516	0.0992525	0.316276	0.27792	0.622428	0.425946	0.15208	0.498404	Translation, ribosomal structure and biogenesis
Mtr.36986.1.S1_s_at		NADH dehydrogenase subunit I	2.05242	1.70256	2.72413	2.1597	1.91904	1.34297	2.27644	1.84615	6.65743	6.32423	6.99804	6.6599	0.31355	0.379248	0.745618	4.5002	1.80298e-06	0.000869945	4.81375	1.11217e-06	0.00524242	0.646533	0.00304798	0.0456771	0.674184	0.00229423	0.0519016	0.432223	0.0288443	0.189486	Energy production and conversion
Mtr.35992.1.S1_at		hypothetical protein predicted by Glimmer/Critica	1.53977	1.89103	1.32774	1.58618	3.13199	1.80787	2.17712	2.37232	3.6284	6.08143	3.65476	4.45487	-0.786143	0.281805	0.682601	2.86868	0.00338823	0.176251	2.08254	0.0167111	0.618893	-0.0967206	0.641059	0.893786	-0.165089	0.430378	0.745919	0.439114	0.0513164	0.271763	Unknown function
Mtr.3652.1.S1_at		hypothetical protein predicted by Glimmer/Critica	1.65568	1.7717	1.44435	1.62391	2.14055	1.65131	1.80031	1.86406	6.00826	2.7816	7.92759	5.57248	-0.240148	0.83476	0.959816	3.94857	0.00846108	0.300879	3.70842	0.0114645	0.567464	0.603415	0.0297437	0.213598	0.131938	0.598229	0.846137	0.452724	0.0886365	0.374326	Unknown function
Mtr.20283.1.S1_s_at		30S ribosomal protein S2, chloroplastic	1.74925	1.99606	2.70142	2.14891	2.70142	1.02657	1.98939	1.90579	7.85228	4.10147	8.4211	6.79162	0.243115	0.82784	0.957831	4.64271	0.00310758	0.166683	4.88582	0.00233762	0.337939	1.06615	0.00353637	0.0507618	0.501683	0.11261	0.419891	0.530589	0.0953745	0.390066	Translation, ribosomal structure and biogenesis
Mtr.12576.1.S1_s_at		Photosystem I P700 chlorophyll a apoprotein A2 AltName: Full=PsaB; AltName: Full=PSI-B;	1.98819	2.55475	2.96579	2.50291	2.02331	2.21983	2.47958	2.24091	11.2532	7.12289	10.104	9.49337	0.261997	0.786848	0.94455	6.99046	0.000104077	0.016395	7.25246	8.14398e-05	0.0631705	0.635761	0.100926	0.424247	-0.0389869	0.914831	0.975383	0.555438	0.146341	0.488354	Energy production and conversion
Mtr.2619.1.S1_at		hypothetical protein predicted by Glimmer/Critica	2.34125	1.66232	2.04732	2.01696	1.90201	1.9364	1.48072	1.77304	4.86946	4.39433	7.64593	5.63658	0.24392	0.759673	0.934627	3.61961	0.00186554	0.12046	3.86353	0.00127564	0.264692	0.0132498	0.961272	0.991168	0.0656092	0.810217	0.939231	0.672273	0.027684	0.184277	Unknown function
Mtr.38180.1.S1_at		Desiccation-related protein PCC13-62 Flags: Precursor;	1.94593	1.90533	1.81985	1.89037	1.80214	1.93905	1.47823	1.73981	7.8991	3.24442	9.95329	7.03227	0.150564	0.920714	0.983828	5.1419	0.00889651	0.308698	5.29246	0.00771106	0.517475	-0.0646047	0.690528	0.91275	-0.0660666	0.683948	0.887248	0.700061	0.00090749	0.0159842	Unknown function
Mtr.9088.1.S1_at		MD-2-related lipid recognition domain-containing protein / ML domain-containing protein	1.73806	2.32899	3.43287	2.49998	1.48768	1.61328	2.03715	1.71271	7.5241	5.45077	7.76707	6.91398	0.787271	0.273334	0.677042	4.414	0.000228992	0.0291729	5.20127	7.77152e-05	0.0631705	-0.162034	0.418234	0.777655	-0.36845	0.0814162	0.361778	0.77049	0.00192255	0.02799	Unknown function
Mtr.45598.1.S1_s_at		NADH dehydrogenase subunit 7	1.48768	1.77599	2.02942	1.76436	1.74567	1.98172	1.85433	1.86057	8.57744	5.36354	8.10586	7.34895	-0.0962073	0.901188	0.979162	5.58458	0.000106251	0.016525	5.48838	0.000119214	0.0820812	0.506585	0.157697	0.524671	0.155401	0.65165	0.873359	0.827587	0.030283	0.195212	Energy production and conversion
Mtr.12512.1.S1_at		glutathione S-transferase, putative	2.44535	2.0463	2.05013	2.18059	1.92598	2.52496	1.86659	2.10584	8.39431	3.50664	10.3938	7.43158	0.0747531	0.961931	0.993004	5.25099	0.00952678	0.318832	5.32574	0.00889086	0.533762	0.294125	0.466615	0.807125	-0.792341	0.0662518	0.327876	0.835896	0.0544881	0.282004	Posttranslational modification, protein turnover, chaperones
Mtr.12321.1.S1_at		expressed protein	2.81021	2.90294	1.87192	2.52835	2.17712	3.22976	2.31086	2.57258	11.2236	10.6961	11.5462	11.1553	-0.0442237	0.913359	0.982614	8.62695	5.07141e-08	7.96836e-05	8.58273	5.26579e-08	0.000537795	0.929131	0.166153	0.5369	-0.597103	0.361657	0.694787	0.924442	0.168127	0.523526	Unknown function
Mtr.37508.1.S1_at		4-hydroxyphenylpyruvate dioxygenase	1.96284	1.86521	1.20933	1.67913	2.1225	2.02652	1.7241	1.9577	5.74224	3.59453	7.89082	5.74253	-0.278578	0.773514	0.939639	4.06341	0.0029089	0.159303	3.78483	0.00428172	0.428019	-0.230462	0.326296	0.710222	-0.787339	0.00460834	0.0787004	0.952434	0.00125374	0.0204	Amino acid transport and metabolism
Mtr.29143.1.S1_s_at		30S ribosomal protein S4, chloroplastic	2.28069	1.85004	1.93537	2.02203	1.83642	1.70812	1.85554	1.80002	9.67907	4.76128	9.82312	8.08782	0.22201	0.861315	0.967172	6.06579	0.00141212	0.101171	6.2878	0.00114191	0.255265	0.982472	0.000236107	0.00697598	0.567854	0.0109296	0.129644	0.958061	0.000291052	0.00673021	Translation, ribosomal structure and biogenesis
Mtr.10475.1.S1_at		Calvin cycle protein CP12 AltName: Full=Chloroplast protein 12;	1.61224	1.37984	1.32774	1.43994	1.75207	1.95318	1.77153	1.8256	3.46415	4.88644	7.16259	5.17106	-0.385657	0.642518	0.886128	3.73112	0.00193565	0.123586	3.34546	0.00356138	0.390577	1.20045	0.0605072	0.324218	1.435	0.0293018	0.220722	0.958076	0.123786	0.447433	Unknown function
Mtr.39158.1.S1_at		hypothetical protein predicted by Glimmer/Critica	1.77697	2.09735	1.93537	1.93656	2.78678	2.33059	1.8145	2.31062	4.6948	6.94362	7.76913	6.46918	-0.374059	0.6143	0.87364	4.53262	0.000296078	0.0348235	4.15856	0.000509997	0.171712	-0.196181	0.458309	0.802869	0.0587233	0.822363	0.943985	0.973611	0.00266279	0.0355093	Unknown function
Mtr.24492.1.S1_at		NADH dehydrogenase subunit 7	1.49972	1.54501	1.78917	1.6113	2.17712	1.746	2.12137	2.01483	8.20986	4.10603	9.98966	7.43518	-0.403529	0.76235	0.935463	5.82389	0.00233552	0.138983	5.42036	0.00347913	0.3897	0.353497	0.0536611	0.30431	0.338311	0.0631071	0.31999	0.973853	8.22407e-05	0.00256988	Energy production and conversion
Mtr.24492.1.S1_s_at		NADH dehydrogenase subunit 7	1.85245	1.84527	1.86067	1.85279	2.72843	1.60455	2.46352	2.2655	8.88345	4.68959	8.07182	7.21496	-0.412708	0.684762	0.903978	5.36216	0.000754514	0.0656749	4.94945	0.00122145	0.263693	0.609487	0.0897707	0.400478	0.269763	0.429033	0.744852	1.01107	0.0100777	0.0930731	Energy production and conversion
Mtr.43409.1.S1_at		hypothetical protein	1.8745	1.86337	2.03258	1.92348	1.73285	1.74632	1.89984	1.793	5.69594	3.93947	10.3253	6.65358	0.130482	0.92826	0.985173	4.7301	0.0108348	0.339607	4.86058	0.00950226	0.54066	-0.54648	0.152521	0.518139	-0.78033	0.0500969	0.286179	1.22226	0.00529195	0.0587464	Unknown function
Mtr.34540.1.S1_s_at		hypothetical protein predicted by Glimmer/Critica	1.74424	1.59766	1.54618	1.62936	1.73285	1.60455	1.77153	1.70298	3.72913	6.01646	4.60148	4.78235	-0.0736139	0.886083	0.974882	3.15299	0.000302761	0.0353529	3.07938	0.000351884	0.150583	0.187997	0.693672	0.914308	-0.070718	0.881864	0.964498	1.2439	0.0209024	0.153783	Unknown function
Mtr.45188.1.S1_at		Disease resistance response protein 230 Flags: Precursor;	1.56622	1.36246	1.7111	1.54659	1.48768	1.44435	1.71547	1.54917	4.64527	3.89272	4.42807	4.32202	-0.00257298	0.990082	0.997903	2.77543	1.42432e-06	0.000715406	2.77285	1.43383e-06	0.00585747	0.860629	0.128958	0.478985	-0.169491	0.753196	0.916254	1.26036	0.034581	0.212196	Defense mechanisms
Mtr.40498.1.S1_at		Reticuline oxidase-like protein EC=1.21.-.-; Flags: Precursor;	2.29406	1.81631	1.84527	1.98521	1.66084	2.61424	2.52582	2.26697	4.75238	6.01927	6.79445	5.85537	-0.281755	0.595073	0.864752	3.87015	9.15308e-05	0.0150775	3.5884	0.000150909	0.0988169	1.05035	0.0270698	0.201825	0.354026	0.411113	0.732145	1.36834	0.00669582	0.0697919	Unknown function

[truncated: 12 more sheets: EPI-ind CMR+EPI vs core set, EPI-ind ARB+EPI vs core set, EPI-ind alle vs core set, ARB+CMR-spec vs core set, ARB+CMR-ind vs core set, CMR+EPI-spec vs core set, CMR+EPI-ind vs core set, ARB+EPI-spec vs core set, ARB+EPI-ind vs core set , ~ vs core set, exp vs core set, ne vs core set]
