# Supplementary material for: A roadmap of cell-type specific gene expression during sequential stages of the arbuscular mycorrhiza symbiosis
Source: BMC Genomics. 2013 May 7;14:306. doi: 10.1186/1471-2164-14-306 (PMC3667144; doi:10.1186/1471-2164-14-306)
Supplement: Additional file 6 — Overview of fungal genes detected in this study. [file 1471-2164-14-306-S6.xls]

## Sheet: Information
Explanation of column headers
Gi 1,2,3: signal intensity in three biological replicates of whole mycorrhizal roots colonized with Glomus intraradices (Hogekamp et al. 2011)
Gi mean: mean signal intensity in three biological replicates of whole mycorrhizal roots colonized with Glomus intraradices (Hogekamp et al. 2011)
Gm 1,2,3: signal intensity in three biological replicates of whole mycorrhizal roots colonized with Glomus mossae (Hogekamp et al. 2011)
Gm mean:mean signal intensity in three biological replicates of whole mycorrhizal roots colonized with Glomus mossae (Hogekamp et al. 2011)
GiMyc_Control: Comparison of roots mycorrhized with Glomus intraradices and nonmycorrhizal control roots, both grown in the presence of 20 µM phosphate
GmMyc_Control: Comparison of roots mycorrhized with Glomus mosseae and nonmycorrhizal control roots, both grown in the presence of 20 µM phosphate
Phosphate_Control: Comparison of nonmycorrhizal roots grown in the presence of 2 mM phosphate with nonmycorrhizal control roots grown in the presence of 20 µM phosphate
NAP mean: mean signal intensity in three biological replicates of non-appressorial areas
APP mean: mean signal intensity in three biological replicates of appressorial areas
ARB mean: mean signal intensity in three biological replicates of arbusculated cells
CMR mean: mean signal intensity in three biological replicates of cortical cells colonized by fungal hyphae
EPI mean: mean signal intensity in three biological replicates of epidermal cells
LogFC denotes the log2 foldchange between the cell-types compared
p values and false discovery rate (FDR)-corrected p values are given
yellow columns: parameters considered for the identification of fungal genes
the following columns contain functional classifications obtained via the SAMS software (Bekel et al. 2009)
the functional classification of genes is shown in blue
Explanation of colours
blue: mean signal intensity in a cell-type is above the MtPt4-detection threshold
expression profiles in APP and NAP
	logFC > 2,32 oder <-2,32 with p ≤ 0,05: gene is induced (orange) or repressed (light green) in this cell-type
	if the signal intensity is above the threshold in only one of the cell-types, the gene is specifically expressed in this cell-type (red / dark green)
expression profiles in ARB, CMR and EPI
	logFC > 2,32 oder <-2,32 with p ≤ 0,01: gene is induced (orange) or repressed (light green) in this cell-type
	if the signal intensity is above the threshold in only one of the cell-types, the gene is specifically expressed in this cell-type (red / dark green)
expression profiles in whole mycorrhizal roots
	logFC > 1 with pFDR ≤ 0,05: gene is induced (red)
	logFC < -1 with pFDR ≤ 0,05: gene is repressed (green)

## Sheet: Glomus Genes
GeneChip ID	Gene name	cellular expression category ARB_CMR_EPI	cellular expresion category APP_NAP	identified in	Gi1	Gi2	Gi3	Gi mean	Gm1	Gm2	Gm3	Gm mean	logFC GiMyc_Control	p GiMyc_Control	FDR p GiMyc_Control	logFC GmMyc_Control	p GmMyc_Control	FDR p GmMyc_Control	logFC Phosphate_Control	p Phosphate_Control	FDR p Phosphate_Control		NAP mean	APP mean	logFC APP_vs_NAP	p APP_vs_NAP	pFDR APP_vs_NAP		ARB mean	CMR mean	EPI mean	logFC ARB_vs_CMR	p ARB_vs_CMR	pFDR ARB_vs_CMR	logFC EPI_vs_ARB	p EPI_vs_ARB	pFDR EPI_vs_ARB	logFC EPI_vs_CMR	p EPI_vs_CMR	pFDR EPI_vs_CMR	max signal intensity GEA	expression pattern GEA	length in bp	hit Glomus length	hit Glomus %	hit Medicago length	hit Medicago %	%GC content	Gene name
Mtr.35989.1.S1_at		ARB-ind_ARB-spec	APP-ind_APP-spec	APP-ind	7.40539	7.15152	7.8994	7.48544	2.81608	2.86027	2.69069	2.78902	4.88114	4.73521e-12	2.51652e-09	0.184724	0.304489	0.648291	0.00596423	0.972915	0.99261		1.38066	5.18239	3.80173	0.0279602	0.988473		4.23399	1.76206	1.45976	2.47193	0.0127519	0.315842	-2.77422	0.00728514	0.276763	-0.302295	0.701204	0.929977	10	myk-spec	518	144	99	-	-	40.1544
Mtr.35730.1.S1_at		ARB-ind_ARB-spec	APP-ind_APP-spec	APP-ind	7.60751	7.85696	8.62281	8.02909	2.59028	2.5516	2.64994	2.59727	5.58888	6.14515e-12	3.06148e-09	0.157056	0.451127	0.759663	-0.116755	0.573197	0.859804		1.42887	8.70927	7.2804	7.09299e-05	0.0336933		4.47134	2.10538	1.62994	2.36596	0.0173458	0.353466	-2.84141	0.00727868	0.276689	-0.475444	0.558414	0.879138	50	myk-spec	697	703	95	-	-	31.7073
Mtr.31932.1.S1_at		ARB-ind_ARB-spec	APP-ind_APP-spec	APP-ind	7.31483	6.23642	7.10379	6.88501	2.44401	2.35581	2.4533	2.41771	4.58612	1.45332e-10	3.73614e-08	0.118815	0.596745	0.845199	-0.0081653	0.970813	0.992338		1.46519	7.99724	6.53206	3.40318e-05	0.0183819		4.05954	2.01704	1.57314	2.0425	0.00289453	0.16614	-2.4864	0.00092601	0.075558	-0.443902	0.373411	0.801382	40	myk-spec	504	290	98	-	-	30.754
Mtr.31223.1.S1_at		ARB-ind_ARB-spec	APP-ind_APP-spec	APP-ind	11.829	12.1776	12.6068	12.2045	2.28793	2.30167	2.55454	2.38138	9.65383	4.01869e-15	4.92514e-11	-0.169266	0.375196	0.705713	-0.224407	0.245743	0.623521		1.55008	9.38515	7.83507	6.94027e-08	0.000379155		6.08335	2.32876	1.65183	3.75459	0.0167441	0.348839	-4.43152	0.00763138	0.284623	-0.67693	0.595848	0.893306	3500	myk-spec	501	298	98	-	-	32.7345
Mtr.39115.1.S1_at		ARB-ind_ARB-spec	APP-ind_APP-spec	APP-ind	9.63078	9.95802	10.5569	10.0486	2.35821	2.60372	2.89502	2.61898	7.42477	8.86022e-13	8.90059e-10	-0.00480338	0.983391	0.995038	-0.0863492	0.7091	0.916424		1.581	10.1358	8.55481	4.86928e-09	0.00029838		5.47279	2.10442	1.67071	3.36836	0.00139563	0.107845	-3.80208	0.000674021	0.0607196	-0.433713	0.542926	0.872615	260	myk-spec	767	465	96	26	100	34.6806	SBA1
Mtr.4778.1.S1_at		ARB-ind_ARB-spec	APP-ind_APP-spec	APP-ind	10.6011	10.8862	11.5526	11.0133	2.34107	2.94673	2.82499	2.70426	8.62476	1.59826e-13	2.72051e-10	0.315717	0.188455	0.528105	0.0784576	0.734581	0.92481		1.58696	11.077	9.49007	2.60561e-07	0.000639759		4.81717	2.54475	1.70421	2.27242	4.04773e-06	0.00193779	-3.11296	4.23252e-07	0.000319441	-0.840536	0.0026388	0.351522	500	myk-spec	510	505	94	-	-	33.5294	RPL6
Mtr.36219.1.S1_at		ARB-ind_ARB-spec	APP-ind_APP-spec	APP-ind	5.65975	5.80717	6.16273	5.87655	2.21398	2.37311	2.59925	2.39545	3.66475	2.61074e-11	9.03847e-09	0.183651	0.245063	0.589752	-0.0418549	0.785087	0.941138		1.70388	4.28122	2.57733	0.0048994	0.815557		4.76766	1.81068	1.75626	2.95698	5.1291e-06	0.00232815	-3.0114	4.50797e-06	0.00169472	-0.0544255	0.836888	0.968764	15	(myk-spec)	510	431	94	-	-	24.1176
Mtr.4791.1.S1_at		ARB-ind_ARB-spec	APP-ind_APP-spec	APP-ind	8.32115	8.16464	9.30328	8.59636	2.4235	2.58113	3.22828	2.7443	6.36645	5.28652e-11	1.58798e-08	0.514397	0.0891915	0.376967	0.0509154	0.857462	0.962786		1.82148	8.99024	7.16876	3.07381e-08	0.000313928		5.87486	2.09829	1.53891	3.77656	0.000121543	0.0229873	-4.33595	4.81725e-05	0.00955313	-0.559386	0.31299	0.775831	95	myk-spec	332	281	97	143	80	33.1325	TFT3
Mtr.12117.1.S1_at		ARB-ind_ARB-spec	APP-ind_APP-spec	APP-ind	10.9704	10.775	11.4576	11.0676	3.16248	3.24134	4.01594	3.47325	8.097	5.81586e-13	6.59971e-10	0.502604	0.0566422	0.303561	-0.0530228	0.827133	0.955039		1.85118	8.40778	6.5566	5.60487e-07	0.00083905		4.54613	1.69911	1.99342	2.84703	0.000180393	0.029957	-2.55271	0.000363803	0.0399101	0.294316	0.498625	0.854342	270	myk-spec	599	469	94	-	-	35.0584
Mtr.42831.1.S1_at		ARB-ind_ARB-spec	APP-ind_APP-spec	APP-ind	9.47315	9.8591	10.7156	10.0159	4.10544	3.25652	3.06587	3.47594	7.25508	4.04323e-11	1.29042e-08	0.715077	0.0396953	0.255967	-0.0504723	0.872881	0.966393		1.86418	11.2445	9.3803	2.39843e-07	0.000639759		8.45893	1.86298	1.90121	6.59595	4.89649e-07	0.000445599	-6.55772	5.10674e-07	0.000347701	0.0382283	0.928204	0.988213	200	myk-spec	420	352	98	98	89	34.0476	arf1
Mtr.29616.1.S1_at		ARB-ind_ARB-spec	APP-ind_APP-spec	APP-ind	5.30478	5.042	5.55513	5.30064	2.46067	2.46327	2.4126	2.44551	2.56133	2.66835e-09	4.64521e-07	-0.293788	0.0888821	0.376349	-0.251565	0.138667	0.474673		1.92487	5.6218	3.69694	9.71997e-05	0.0434759		4.1804	1.65318	1.58053	2.52722	5.25729e-06	0.00235047	-2.59987	4.30164e-06	0.00164748	-0.0726512	0.74916	0.946481	11	~	524	513	95	-	-	32.0611
Mtr.31957.1.S1_at		ARB-ind_ARB-spec	APP-ind_APP-spec	APP-ind	6.2432	5.53418	6.22339	6.00025	2.66782	2.88035	3.33925	2.96247	3.21535	7.14337e-09	1.10636e-06	0.17757	0.429788	0.74548	-0.17931	0.425407	0.776135		2.11877	5.74356	3.62479	0.000106955	0.0464822		4.36957	2.18688	2.02514	2.18269	0.000125715	0.0237033	-2.34443	7.81474e-05	0.0136821	-0.161744	0.605834	0.896578	30	~	373	365	93	-	-	34.8525
Mtr.7272.1.S1_at		ARB-ind_ARB-spec	APP-ind_APP-spec	APP-ind	5.45497	5.77431	6.21716	5.81548	2.85654	2.7329	2.81741	2.80228	2.85162	1.59332e-09	2.91449e-07	-0.161578	0.356149	0.69092	-0.144487	0.40754	0.763261		2.15996	7.52701	5.36704	0.00400198	0.714331		5.27649	2.19617	2.11523	3.08032	3.56877e-06	0.0017575	-3.16126	2.96762e-06	0.00122872	-0.0809444	0.75749	0.94842	25	myk-spec	528	237	96	-	-	30.4924
Mtr.10143.1.S1_at		ARB-ind_ARB-spec	APP-ind_APP-spec	APP-ind	5.86052	6.40832	7.2579	6.50891	2.37865	2.47777	2.3277	2.3947	4.04808	3.80118e-09	6.36418e-07	-0.0661269	0.80227	0.935713	-0.154129	0.561863	0.854423		2.2016	7.84951	5.64791	0.000397943	0.138552		5.69297	2.33397	1.84667	3.359	0.000282019	0.0406625	-3.8463	0.000116685	0.0176548	-0.4873	0.380879	0.804107	15	myk-spec	460	341	95	-	-	31.087
Mtr.32025.1.S1_at		ARB-ind_ARB-spec	APP-ind_APP-spec	APP-ind	8.17976	8.41846	9.20226	8.60016	2.51583	2.49591	3.10663	2.70612	6.40612	9.12147e-12	4.07989e-09	0.512077	0.0541674	0.296602	0.0703242	0.773762	0.937076		2.22775	9.43947	7.21172	0.00078448	0.236805		6.07785	1.68345	1.48051	4.3944	1.43065e-05	0.00476452	-4.59734	1.04392e-05	0.00323079	-0.202944	0.657135	0.915051	210	myk-spec	493	428	96	-	-	41.1765	Naca
Mtr.11615.1.S1_at		ARB-ind_ARB-spec	APP-ind_APP-spec	APP-ind	10.3714	10.6207	11.2451	10.7457	3.49522	3.83436	4.48893	3.9395	8.19908	4.553e-12	2.49106e-09	1.39285	0.000450713	0.017981	-0.0870167	0.767727	0.935623		2.29738	12.494	10.1966	2.51235e-07	0.000639759		7.80682	1.93655	1.84367	5.87027	5.08095e-05	0.011975	-5.96315	4.56755e-05	0.00923269	-0.0928785	0.898717	0.983105	560	myk-spec	669	676	95	22	100	37.8176
Mtr.31953.1.S1_at		ARB-ind_ARB-spec	APP-ind_APP-spec	APP-ind	7.52069	7.23595	8.2094	7.65535	2.29054	2.7449	2.86564	2.63369	5.26172	3.57733e-11	1.16602e-08	0.240064	0.300249	0.644798	0.312147	0.184842	0.54826		2.3894	8.93617	6.54676	1.0211e-06	0.00130356		6.11122	1.85943	1.81915	4.25178	0.00164671	0.118038	-4.29206	0.00155887	0.107331	-0.0402819	0.964832	0.994884	44	myk-spec	509	427	91	-	-	29.2731	COPA
Mtr.31910.1.S1_at		ARB-ind_ARB-spec	APP-ind_APP-spec	APP-ind	8.32988	8.289	9.28847	8.63578	2.58199	2.64392	3.03612	2.75401	6.32837	9.68183e-12	4.25024e-09	0.446594	0.0852644	0.369737	0.0606517	0.802766	0.946999		2.5555	11.0525	8.49704	1.18607e-05	0.00886344		7.90169	1.9063	1.95392	5.99539	1.45825e-06	0.000911821	-5.94776	1.54405e-06	0.000763035	0.0476228	0.915486	0.986692	100	myk-spec	364	364	98	-	-	39.5604	tbpB
Mtr.7785.1.S1_at		ARB-ind_ARB-spec	APP-ind_APP-spec	APP-ind	6.24473	5.27183	6.04778	5.85478	2.56634	2.96732	2.39567	2.64311	3.02084	3.23259e-08	4.35355e-06	-0.190827	0.431376	0.746656	-0.0821609	0.731879	0.923712		2.60638	6.95962	4.35324	8.26749e-06	0.00675487		5.4416	1.93019	2.23755	3.5114	8.71841e-05	0.0179267	-3.20404	0.000159785	0.0223546	0.307357	0.521682	0.863172	15	~	526	333	92	58	100	29.2776
Mtr.35718.1.S1_at		ARB-ind_ARB-spec	APP-ind_APP-spec	APP-ind	6.58543	6.50422	7.49513	6.86159	2.5284	2.5702	2.69972	2.59944	4.33082	2.84362e-10	6.45375e-08	0.0686702	0.759325	0.919141	0.00349505	0.987533	0.996866		2.6451	8.52872	5.88362	1.3041e-05	0.00908098		4.68748	2.13676	1.87728	2.55072	0.000396034	0.050782	-2.8102	0.000213136	0.0277294	-0.25948	0.554279	0.877555	60	myk-spec	693	715	92	-	-	32.0346	pmt3
Mtr.39905.1.S1_at		ARB-ind_ARB-spec	APP-ind_APP-spec	APP-ind	6.35731	7.05528	7.78703	7.06654	2.76525	2.58888	2.65094	2.66836	4.31313	4.25297e-09	7.04361e-07	-0.085054	0.764893	0.921245	0.158086	0.580158	0.862674		2.76712	9.17228	6.40516	1.25393e-05	0.00903977		5.74247	2.29157	1.84596	3.4509	4.46273e-08	9.41224e-05	-3.89651	1.83162e-08	4.31684e-05	-0.445616	0.0220327	0.651833	35	myk-spec	639	529	92	-	-	30.9859	APT1
Mtr.31828.1.S1_at		ARB-ind_ARB-spec	APP-ind_NAP+APP	APP-ind	5.00899	3.56804	5.71629	4.76444	2.40351	2.21202	2.80068	2.47207	2.49196	4.7211e-05	0.00196936	0.199589	0.623666	0.859267	0.0825191	0.838532	0.958538		3.02513	8.73362	5.70849	0.000195232	0.0781922		4.23951	1.50722	1.66136	2.73229	6.22149e-06	0.0026475	-2.57816	9.35902e-06	0.00293766	0.154135	0.543944	0.873067	13	(myk-spec)	423	349	96	-	-	32.8605
Mtr.11832.1.S1_at		ARB-ind_ARB-spec	APP-ind_NAP+APP	APP-ind	9.21853	8.90823	9.83373	9.32017	3.27076	3.45559	3.66954	3.4653	6.20711	1.14148e-11	4.75836e-09	0.352244	0.162592	0.495072	0.0931606	0.700401	0.913312		3.16478	8.9248	5.76002	0.000164762	0.066863		4.67689	2.57871	2.11197	2.09818	0.0211175	0.375319	-2.56492	0.00834319	0.298793	-0.466743	0.536333	0.869852	165	myk-spec	557	561	94	-	-	31.7774
Mtr.31855.1.S1_at		ARB-ind_ARB-spec	APP-ind_NAP+APP	APP-ind	9.52544	9.39325	10.1206	9.67976	4.06738	3.45714	4.1926	3.90571	6.4134	1.32943e-11	5.32451e-09	0.639346	0.0244846	0.200718	-0.189957	0.457811	0.796186		3.24306	11.2684	8.02539	1.1103e-06	0.00136074		6.87126	2.44713	2.35884	4.42413	4.11146e-05	0.0103216	-4.51242	3.59291e-05	0.00783699	-0.0882885	0.868506	0.976211	140	myk-spec	348	251	94	-	-	29.023
Mtr.8334.1.S1_at		ARB-ind_ARB-spec	equ. expressed	Gi	8.18061	8.81929	9.13882	8.71291	3.05536	2.98569	2.86693	2.96933	5.75323	5.29115e-12	2.72463e-09	0.0096472	0.963197	0.989784	-0.351907	0.112072	0.425018		3.33	5.01	1.68745	0.0213466	0.988473		4.39495	2.05806	1.99207	2.33688	2.70485e-06	0.00144965	-2.40288	2.21748e-06	0.00100654	-0.0659946	0.730297	0.940091	33	myk-spec	653	166	92	137	100	30.4747
Mtr.3290.1.S1_at		ARB-ind_ARB-spec	APP-exp	Gi	8.09023	8.29307	8.95134	8.44488	2.35089	2.66464	2.91942	2.64498	5.90803	6.94303e-12	3.33498e-09	0.108135	0.624718	0.85988	0.0164846	0.940243	0.984333		2.19	4.23	2.03758	0.00101889	0.291755		4.46858	1.8372	1.55438	2.63138	0.00937518	0.284121	-2.91421	0.00560714	0.238484	-0.282824	0.71891	0.935738	100	myk-spec	508	400	96	-	-	30.1181
Mtr.4784.1.S1_at		ARB-ind_ARB-spec	APP-exp	Gi	11.0794	10.9988	11.3282	11.1355	2.69445	3.65578	3.59132	3.31385	8.20432	3.65311e-13	5.20594e-10	0.382689	0.124369	0.43934	-0.0208733	0.929528	0.981232		1.89	3.35	1.46239	0.00176039	0.428068		10.1302	1.77127	1.83102	8.35892	1.53875e-10	2.09343e-06	-8.29917	1.62262e-10	1.42044e-06	0.0597472	0.739847	0.943048	500	myk-spec	462	199	92	-	-	33.1169
Mtr.3213.1.S1_at		ARB-ind_ARB-spec	ne	Gi	10.1192	10.134	10.5521	10.2684	2.82692	3.30498	3.44004	3.19064	7.38171	8.30575e-14	2.21287e-10	0.303952	0.122868	0.437232	-0.124635	0.508358	0.826977		1.76	2.91	1.15219	0.187885	0.988473		7.71947	2.27436	2.0465	5.44511	6.69124e-06	0.00277045	-5.67297	5.00974e-06	0.00184421	-0.227857	0.653995	0.914313	250	myk-spec	503	209	89	-	-	24.0557
Mtr.8375.1.S1_x_at		ARB-ind_ARB-spec	ne	Gi	8.80576	8.13155	8.89697	8.61143	2.27969	2.24753	2.48745	2.33823	6.41362	3.83234e-13	5.33724e-10	0.140418	0.454154	0.761693	0.00439993	0.981051	0.995114		1.98	2.94	0.963272	0.0278923	0.988473		9.48356	1.76653	2.12206	7.71703	1.35235e-07	0.0001863	-7.3615	1.90657e-07	0.000204967	0.355527	0.404156	0.814401	100	myk-spec	401	145	90	-	-	29.1771
Mtr.31853.1.S1_at		ARB-ind_ARB+CMR-spec	APP-ind_APP-spec	APP-ind	7.32999	7.53741	8.37633	7.74791	2.68716	2.67635	2.87582	2.74644	5.20652	4.32051e-11	1.3577e-08	0.205054	0.376023	0.706276	-0.200702	0.385897	0.747753		1.99541	10.3091	8.31368	1.06672e-05	0.00817083		5.43121	2.8559	1.6626	2.57532	0.00320194	0.174563	-3.76861	0.000331256	0.0375207	-1.19329	0.0855218	0.724742	50	myk-spec	509	502	95	-	-	33.0059	RFK
Mtr.31935.1.S1_at		ARB-ind_ARB+CMR-spec	APP-ind_APP-spec	APP-ind	9.16184	9.27775	10.1343	9.52462	3.02409	3.36764	3.76769	3.38647	6.86585	4.80488e-12	2.51652e-09	0.727699	0.0113722	0.132865	-0.0126631	0.95918	0.989523		1.94474	10.7211	8.77637	2.16823e-08	0.00030414		7.19643	2.99643	1.57112	4.2	0.0018463	0.126129	-5.6253	0.000312147	0.0358869	-1.4253	0.150911	0.736127	200	myk-spec	488	172	97	-	-	31.7623
Mtr.31961.1.S1_at		ARB-ind_ARB+CMR-spec	APP-ind_APP-spec	APP-ind	9.14462	9.04846	9.88858	9.36056	2.38468	2.78944	2.57429	2.5828	6.83114	6.53641e-13	7.02698e-10	0.05338	0.796533	0.933	-0.228299	0.281991	0.660921		2.82692	10.4968	7.66987	3.10712e-07	0.000639759		6.24307	2.87026	2.21639	3.3728	0.000226422	0.0350372	-4.02668	7.03584e-05	0.0127181	-0.653878	0.236426	0.753911	195	myk-spec	492	333	96	-	-	31.7073	MDH1
Mtr.35482.1.S1_at		ARB-ind_ARB+CMR-spec	APP-ind_APP-spec	APP-ind	6.00773	6.3765	6.58927	6.3245	2.49233	2.4218	2.22963	2.38125	3.75876	1.39687e-10	3.627e-08	-0.184492	0.322126	0.664285	0.00186133	0.991852	0.998058		2.43324	10.9408	8.50756	2.1655e-05	0.0130776		7.05524	3.01837	2.33167	4.03687	0.00433691	0.203512	-4.72357	0.00181264	0.118543	-0.686697	0.512265	0.859687	48	myk-spec	619	622	94	-	-	34.4103
Mtr.42483.1.S1_at		ARB-ind_ARB+CMR-spec	APP-ind_APP-spec	APP-ind	11.4773	11.1744	12.3599	11.6705	4.68197	3.58605	5.83528	4.7011	9.1989	1.92784e-10	4.59667e-08	2.22947	0.000367904	0.0158206	0.0721327	0.875186	0.967061		1.60341	10.0616	8.45817	1.96439e-07	0.000639759		9.95869	4.72718	2.14567	5.23151	0.00210703	0.13611	-7.81302	0.000179458	0.0242756	-2.58151	0.0549487	0.710731	800	myk-spec	772	424	97	66	86	34.1969	htb1
Mtr.4781.1.S1_at		ARB-ind_ARB+CMR-spec	APP-ind_APP-spec	APP-ind	9.73869	10.2932	10.6014	10.2111	2.83748	2.92114	2.38851	2.71571	7.69103	3.93868e-13	5.35554e-10	0.195653	0.387593	0.715355	-0.07696	0.730322	0.923141		2.56467	10.0735	7.50878	5.44271e-06	0.00476455		6.10396	2.89172	2.1416	3.21224	0.000948073	0.086281	-3.96236	0.000256189	0.0318433	-0.750116	0.254874	0.756106	1000	myk-spec	476	320	96	157	85	26.6807
Mtr.10012.1.S1_at		ARB-ind_ARB+CMR-spec	ne	Gi	11.3589	11.1514	11.5934	11.3679	3.09842	3.88367	4.60928	3.86379	8.67565	4.34967e-12	2.42308e-09	1.17154	0.00241401	0.0532332	0.0669793	0.829058	0.955635		1.4	2.81	1.41119	0.0243432	0.988473		9.28436	3.61795	2.13171	5.66642	0.000202388	0.0322128	-7.15265	4.29302e-05	0.00888741	-1.48623	0.117069	0.729964	750	myk-spec	682	622	95	21	100	31.3783	OLE1
Mtr.39701.1.S1_at		ARB-ind_ARB+EPI-spec	APP-ind_APP-spec	APP-ind	8.15111	8.4193	9.03675	8.53572	3.02452	3.03203	2.90649	2.98768	5.84568	1.54841e-12	1.29977e-09	0.297636	0.137808	0.460572	0.148273	0.443033	0.786982		2.44189	10.1566	7.71472	2.56426e-07	0.000639759		7.4205	2.54523	2.593	4.87527	2.03067e-05	0.00607002	-4.8275	2.17369e-05	0.00534937	0.0477714	0.928169	0.988213	100	myk-spec	722	467	93	36	91	29.2244	ATG8
Mtr.14005.1.S1_at		ARB-ind_all_ARB>CMR=EPI	APP-ind_APP-spec	APP-ind	10.3773	10.6286	11.2503	10.7521	3.1813	3.25135	4.51334	3.64866	8.18875	1.27824e-11	5.15318e-09	1.08534	0.00507035	0.0828993	0.217708	0.502675	0.823935		2.0017	10.8867	8.88505	5.61393e-07	0.00083905		6.49961	2.96814	2.97403	3.53147	0.00322077	0.175433	-3.52558	0.00325043	0.17177	0.00589327	0.994497	0.99949	500	myk-spec	517	429	97	42	88	31.7215	metE
Mtr.31827.1.S1_at		ARB-ind_all_ARB>CMR=EPI	APP-ind_APP-spec	APP-ind	8.60782	8.54637	9.27171	8.80863	2.19598	2.65631	2.48097	2.44442	6.40029	4.5147e-13	5.64596e-10	0.0360757	0.847571	0.953383	-0.116922	0.536464	0.841765		2.23836	9.59475	7.3564	0.00012416	0.0522632		6.93274	4.82034	3.75743	2.1124	0.0443724	0.44394	-3.17531	0.0075688	0.283013	-1.06291	0.261211	0.757136	80	myk-spec	409	297	94	-	-	27.1394
Mtr.31958.1.S1_at		ARB-ind_all_ARB>CMR=EPI	APP-ind_APP-spec	APP-ind	9.28953	8.67647	9.58448	9.18349	2.46067	2.7332	3.76159	2.98515	6.44893	1.5754e-10	3.94446e-08	0.250588	0.434201	0.748263	-0.139035	0.661372	0.898596		2.80123	10.6219	7.8207	3.50024e-06	0.00329981		5.10784	3.53892	2.62723	1.56893	0.00538977	0.223763	-2.48061	0.000375686	0.0408178	-0.911686	0.0565806	0.712284	140	myk-spec	433	288	87	-	-	35.1039
Mtr.35483.1.S1_at		ARB-ind_all_ARB>CMR=EPI	APP-ind_APP-spec	APP-ind	9.46615	9.5717	10.3268	9.78823	3.06478	3.3264	4.3136	3.56826	7.0104	3.57705e-11	1.16602e-08	0.790432	0.0206079	0.183575	-0.211602	0.487327	0.813855		2.6109	11.3859	8.77497	8.8835e-07	0.00115822		7.22987	3.95412	3.72102	3.27574	0.00693076	0.249826	-3.50885	0.00485758	0.219354	-0.233103	0.799644	0.960306	185	myk-spec	590	558	97	-	-	35.9322
Mtr.42508.1.S1_at		ARB-ind_all_ARB>CMR=EPI	APP-ind_APP-spec	APP-ind	8.96032	8.27389	9.28875	8.84099	2.61588	2.57709	2.45492	2.5493	6.1913	1.03231e-11	4.42362e-09	-0.100392	0.675117	0.883689	-0.0535135	0.82272	0.953454		2.69605	10.4639	7.76782	1.77281e-05	0.0115569		5.79791	3.98703	2.7414	1.81087	0.0171913	0.35253	-3.05651	0.00109812	0.0852859	-1.24564	0.0714918	0.718837	130	myk-spec	732	622	95	-	-	28.6885	CNB1
Mtr.7302.1.S1_at		ARB-ind_all_ARB>CMR=EPI	APP-ind_APP-spec	APP-ind	6.99967	7.19611	7.73149	7.30909	2.91693	3.08486	3.97323	3.32501	4.6354	8.67896e-10	1.70458e-07	0.651317	0.0277287	0.214862	-0.152902	0.566007	0.856302		2.00331	10.0649	8.06159	1.2987e-05	0.00908098		7.05187	4.60223	3.99162	2.44964	0.000440695	0.0543358	-3.06025	0.000104453	0.016412	-0.610617	0.176985	0.742893	22	myk-spec	336	230	96	-	-	29.7619
Mtr.35522.1.S1_at		ARB-ind_all_ARB>CMR=EPI	APP-ind_NAP+APP	APP-ind	9.96391	10.4494	11.0202	10.4778	3.49407	4.04496	3.52813	3.68906	7.24074	4.10657e-12	2.30865e-09	0.451945	0.0988978	0.395088	0.0950591	0.712672	0.91797		3.01118	11.497	8.48584	3.49924e-06	0.00329981		8.34508	4.46491	5.37645	3.88017	0.00679764	0.248092	-2.96862	0.0235873	0.466567	0.911542	0.410613	0.816795	660	myk-spec	567	293	98	32	93	29.6296
Mtr.36015.1.S1_at		ARB-ind_all_ARB>CMR=EPI	APP-ind_NAP+APP	APP-ind	12.3975	12.5439	12.6456	12.529	4.4548	6.00163	6.16952	5.54198	9.18438	2.97786e-11	1.01192e-08	2.19736	0.000101381	0.00641711	-0.336266	0.394471	0.753842		3.31059	12.0703	8.75966	0.00024533	0.0933747		11.0301	5.18912	4.38997	5.84096	4.29334e-05	0.0105658	-6.64011	1.7787e-05	0.0046779	-0.799147	0.279146	0.761631	5000	myk-spec	527	488	95	-	-	36.4326	GLN1
Mtr.36236.1.S1_at		ARB-ind_all_ARB>CMR=EPI	APP-ind_NAP+APP	APP-ind	4.97202	4.43966	5.1105	4.84073	3.04313	2.82359	2.94835	2.93836	1.82783	4.3678e-07	4.20833e-05	-0.0745384	0.687561	0.889169	0.0785304	0.671903	0.902341		3.33472	8.65866	5.32394	7.58301e-05	0.0352289		8.69375	4.32333	3.87644	4.37042	0.000252208	0.037445	-4.81731	0.00013378	0.019565	-0.446894	0.524283	0.864038	22	~	446	188	96	-	-	34.0807
Mtr.44791.1.S1_at		ARB-ind_all_ARB>CMR=EPI	APP-ind_NAP+APP	APP-ind	6.78399	6.97069	8.02012	7.25827	3.23007	3.22019	4.05701	3.50242	4.48218	7.42746e-09	1.14357e-06	0.726336	0.0347125	0.240495	0.181764	0.56093	0.854158		3.13168	10.3054	7.17374	1.90151e-05	0.0122653		6.88789	4.58503	3.79529	2.30286	0.00314902	0.173367	-3.0926	0.000557491	0.053378	-0.789737	0.182172	0.742893	45	myk-spec	543	290	96	-	-	34.4383	rpa4
Mtr.7291.1.S1_at		ARB-ind_all_ARB>CMR>EPI	APP-ind_APP-spec	APP-ind	10.8125	10.8786	11.8852	11.1921	2.92071	3.27272	3.44382	3.21241	8.54706	5.66315e-13	6.54767e-10	0.567374	0.043243	0.267259	0.188276	0.4664	0.801913		1.87099	12.1726	10.3016	2.48164e-08	0.00030414		11.2189	9.32808	4.83106	1.89087	0.164691	0.598086	-6.38788	0.0010349	0.0816173	-4.49701	0.00723126	0.504689	980	myk-spec	539	446	94	-	-	35.807	COF1
Mtr.13086.1.S1_at		ARB-ind_all_ARB>CMR>EPI	APP-ind_APP-spec	APP-ind	10.0349	10.0802	10.958	10.3577	3.37986	3.56804	4.64517	3.86436	7.08785	5.23734e-11	1.58096e-08	0.594492	0.0788143	0.356401	-0.23834	0.455117	0.794673		1.9179	11.3493	9.43139	3.9165e-07	0.000727259		10.6773	8.63187	5.8458	2.04548	0.115438	0.553224	-4.83155	0.00349652	0.178997	-2.78607	0.0436362	0.697827	275	myk-spec	642	409	92	59	88	35.9813	Ppif
Mtr.4378.1.S1_at	GiTefa	ARB-ind_all_ARB>CMR>EPI	APP-ind_APP-spec	APP-ind	13.0978	13.0592	13.3665	13.1745	4.43569	5.73517	7.25475	5.80854	10.0623	4.80842e-10	1.03386e-07	2.69634	0.000314635	0.0142973	0.139526	0.798072	0.945662		1.93692	13.0637	11.1268	1.624e-08	0.00030414		11.1884	6.78345	5.11558	4.40496	0.0179652	0.356847	-6.07284	0.00368579	0.184524	-1.66788	0.287702	0.766214	2500	myk-spec	275	263	99	84	85	42.5455	TEF1
Mtr.45158.1.S1_at		ARB-ind_all_ARB>CMR>EPI	APP-ind_APP-spec	APP-ind	10.3755	10.2201	10.7094	10.435	5.49698	5.55392	5.41181	5.48757	7.43606	6.42514e-13	7.02698e-10	2.48864	1.33025e-07	2.80121e-05	-0.224362	0.328448	0.703754		2.05286	11.9785	9.92564	1.33931e-06	0.00155676		11.8416	10.1881	6.76001	1.65352	0.000651421	0.0690191	-5.08163	2.9196e-07	0.000259286	-3.42811	4.92441e-06	0.0116061	470	myk-spec	398	120	92	113	94	38.191
Mtr.41765.1.S1_at		ARB-ind_all_ARB>CMR>EPI	APP-ind_APP-spec	APP-ind	8.8529	8.76391	9.45412	9.02364	2.98721	4.11052	3.67958	3.59244	6.15528	4.24186e-11	1.3468e-08	0.724073	0.0179952	0.170965	0.115525	0.668424	0.900905		2.27494	11.5542	9.27926	2.37683e-08	0.00030414		7.97565	4.56614	2.63661	3.40951	0.00122663	0.100006	-5.33905	7.07773e-05	0.0127562	-1.92954	0.0227366	0.651833	200	myk-spec	683	685	93	-	-	35.1391
Mtr.39705.1.S1_at		ARB-ind_all_ARB>CMR>EPI	APP-ind_APP-spec	APP-ind	10.8697	10.8005	11.6368	11.1023	3.25453	3.19221	4.63812	3.69495	8.40774	3.27639e-11	1.09114e-08	1.0004	0.0151066	0.155267	-0.0294581	0.934548	0.982671		2.42498	12.4711	10.0462	7.44913e-07	0.00106176		8.8595	5.16225	3.36889	3.69724	0.0394046	0.43271	-5.49061	0.00684424	0.266983	-1.79337	0.263219	0.757718	500	myk-spec	484	482	96	36	94	36.3636
Mtr.38885.1.S1_at		ARB-ind_all_ARB>CMR>EPI	APP-ind_APP-spec	APP-ind	10.4913	10.8655	11.6608	11.0058	2.75216	2.98235	3.41579	3.0501	8.38995	7.15799e-13	7.56254e-10	0.434209	0.109531	0.414412	-0.114286	0.65661	0.897264		2.56007	12.0972	9.53714	8.04368e-08	0.000379155		7.73674	5.37915	2.84658	2.35759	0.0650087	0.487135	-4.89016	0.0024524	0.143387	-2.53257	0.0509878	0.707013	500	myk-spec	683	613	97	-	-	33.0893	rpl9
Mtr.31942.1.S1_at		ARB-ind_all_ARB>CMR>EPI	APP-ind_APP-spec	APP-ind	4.66915	4.38437	5.5092	4.85424	2.64493	2.6748	3.12234	2.81403	2.19403	3.93805e-06	0.00027023	0.153812	0.578327	0.836339	-0.0482914	0.860604	0.963604		2.7551	11.0187	8.26357	1.73854e-05	0.0115569		8.13025	6.65879	5.02732	1.47147	0.0110337	0.302106	-3.10293	0.000147958	0.021085	-1.63146	0.00663251	0.499171	12	~	509	311	97	-	-	33.9882
Mtr.7611.1.S1_at		ARB-ind_all_ARB>CMR>EPI	APP-ind_NAP+APP	APP-ind	8.81067	9.28283	10.2374	9.44364	3.82146	3.97801	4.89903	4.23283	6.15375	5.80295e-10	1.22197e-07	0.942941	0.01525	0.156269	0.0178291	0.958017	0.989072		3.14934	11.4573	8.308	7.16092e-08	0.000379155		9.11781	6.98759	3.82943	2.13022	0.118104	0.555739	-5.28839	0.00278811	0.156151	-3.15816	0.0326939	0.678336	145	myk-spec	533	532	94	-	-	32.833	cox4
Mtr.10406.1.S1_at		ARB-ind_all_ARB>CMR>EPI	APP-ind_NAP+APP	APP-ind	12.6322	12.5165	12.908	12.6856	4.37566	4.90889	6.91785	5.4008	9.1097	6.80111e-10	1.3934e-07	1.82494	0.00342296	0.0654248	-0.829943	0.122198	0.444499		3.24251	13.0369	9.7944	4.11321e-07	0.000741322		13.6074	11.1901	8.41685	2.41729	0.106753	0.544511	-5.19059	0.00498867	0.222001	-2.77329	0.071077	0.718734	1000	myk-spec	368	286	96	67	92	43.4783
Mtr.11393.1.S1_at		ARB+CMR-ind_ARB+CMR-spec	APP-ind_APP-spec	APP-ind	6.0652	5.79119	6.80477	6.22039	2.43694	2.55315	2.53005	2.50671	3.69414	1.6227e-09	2.9594e-07	-0.0195364	0.930168	0.980226	-0.0290764	0.896251	0.973142		1.99244	10.0967	8.10423	5.01168e-06	0.00446893		5.27632	3.5319	1.54587	1.74441	0.0114425	0.305389	-3.73044	0.000141895	0.0204589	-1.98603	0.00602221	0.483656	25	myk-spec	1206	667	96	-	-	34.0796
Mtr.11932.1.S1_at		ARB+CMR-ind_ARB+CMR-spec	APP-ind_APP-spec	APP-ind	9.61894	10.1092	11.3091	10.3457	5.26093	5.25004	5.67034	5.39377	5.55814	1.21503e-09	2.31226e-07	0.606169	0.0833024	0.365695	-0.182803	0.57852	0.861847		2.94016	9.6983	6.75814	2.89053e-05	0.0159573		7.09769	2.97448	2.3327	4.12321	0.0125021	0.313348	-4.765	0.00614287	0.250115	-0.641781	0.624963	0.903412	500	myk-spec	699	540	93	41	95	36.9099	hta2
Mtr.1466.1.S1_at		ARB+CMR-ind_ARB+CMR-spec	APP-ind_APP-spec	APP-ind	6.62947	6.65084	7.59268	6.95766	2.69069	2.46528	2.5284	2.56146	4.45121	1.87294e-10	4.50077e-08	0.0549972	0.804189	0.936716	-0.00509065	0.981666	0.995359		1.88607	7.17151	5.28544	8.60925e-05	0.039666		4.68282	2.83423	2.22077	1.84859	0.00414023	0.200199	-2.46205	0.000799415	0.0685127	-0.613462	0.215445	0.749882	29	myk-spec	475	362	98	-	-	29.4737
Mtr.29622.1.S1_at		ARB+CMR-ind_ARB+CMR-spec	APP-ind_APP-spec	APP-ind	2.99798	2.81643	3.03296	2.94912	2.50919	2.27156	2.40332	2.39469	0.680932	0.000692225	0.0154698	0.126497	0.411794	0.732522	0.0975866	0.524122	0.83524		2.13893	5.88552	3.74659	5.03208e-06	0.00446893		4.646	2.83531	1.94672	1.81069	0.0221941	0.381918	-2.69929	0.00313926	0.167568	-0.888593	0.198024	0.74599	12	~	596	600	92	-	-	33.8926
Mtr.31220.1.S1_at		ARB+CMR-ind_ARB+CMR-spec	APP-ind_APP-spec	APP-ind	2.88371	3.07747	2.53436	2.83184	2.20307	2.41505	2.2381	2.28541	0.483875	0.00724086	0.084467	-0.0625616	0.681768	0.886448	-0.0499388	0.74309	0.92748		1.73856	8.05673	6.31817	0.000716082	0.222741		6.40985	6.03723	1.68559	0.372621	0.515019	0.824069	-4.72427	3.86325e-05	0.00826372	-4.35164	6.74059e-05	0.0573681	11	~	555	204	89	-	-	35.1351
Mtr.31878.1.S1_at		ARB+CMR-ind_ARB+CMR-spec	APP-ind_APP-spec	APP-ind	8.25034	8.21059	9.37495	8.61196	2.61635	2.91042	2.97976	2.83551	6.12964	3.02005e-11	1.01683e-08	0.353186	0.190659	0.530994	0.0588304	0.820922	0.952875		1.93876	11.0352	9.09648	4.62932e-06	0.00423396		5.59355	3.34285	2.19155	2.2507	0.0376021	0.427975	-3.402	0.00586774	0.243607	-1.1513	0.234965	0.753911	45	myk-spec	324	281	98	-	-	33.3333
Mtr.31911.1.S1_at		ARB+CMR-ind_ARB+CMR-spec	APP-ind_APP-spec	APP-ind	6.66208	6.38233	7.77242	6.93894	2.4027	2.47777	2.74936	2.54328	4.65639	2.08352e-09	3.71146e-07	0.260721	0.372784	0.703807	0.0825981	0.774164	0.937139		1.34611	7.56438	6.21827	1.25342e-05	0.00903977		4.51619	2.58553	1.94494	1.93066	0.000287987	0.0411382	-2.57125	4.32585e-05	0.00892524	-0.640594	0.0691233	0.718113	40	myk-spec	507	317	89	-	-	29.783
Mtr.31959.1.S1_at		ARB+CMR-ind_ARB+CMR-spec	APP-ind_APP-spec	APP-ind	8.54931	8.7556	9.4549	8.91994	2.30962	2.46259	3.11997	2.63073	6.69012	9.2029e-12	4.08649e-09	0.400917	0.135408	0.456635	0.0918476	0.71971	0.91998		2.16083	10.4962	8.33536	1.17854e-05	0.00886344		5.42431	3.60369	2.26231	1.82062	0.047944	0.451687	-3.162	0.00399328	0.194361	-1.34138	0.122457	0.730733	90	myk-spec	348	80	97	-	-	27.0115
Mtr.32003.1.S1_at		ARB+CMR-ind_ARB+CMR-spec	APP-ind_APP-spec	APP-ind	8.07336	8.28184	9.02434	8.45984	2.4826	2.39362	2.40017	2.42546	5.96159	1.88983e-12	1.44254e-09	-0.0727903	0.713914	0.90063	-0.0633043	0.749679	0.929465		2.0512	9.65605	7.60485	8.33508e-07	0.00111034		5.60186	3.78358	2.23739	1.81828	0.0245988	0.393362	-3.36447	0.00104241	0.0817996	-1.54619	0.0461851	0.702786	75	myk-spec	277	207	98	-	-	31.0469
Mtr.3284.1.S1_at		ARB+CMR-ind_ARB+CMR-spec	APP-ind_APP-spec	APP-ind	10.492	10.1842	11.2564	10.6442	2.56798	2.90231	2.91214	2.79414	8.12154	5.03683e-13	6.05189e-10	0.27148	0.271527	0.616383	-0.187728	0.440692	0.785317		1.70218	8.46163	6.75945	1.23012e-07	0.000502528		5.84873	3.80645	2.29117	2.04229	0.0743008	0.502556	-3.55757	0.00774833	0.286716	-1.51528	0.165009	0.739754	500	myk-spec	696	554	92	-	-	28.3046
Mtr.39526.1.S1_at		ARB+CMR-ind_ARB+CMR-spec	APP-ind_APP-spec	APP-ind	10.041	10.1374	10.8691	10.3492	3.56478	4.54703	5.75887	4.62356	7.89463	4.55113e-10	9.81986e-08	2.16903	0.000245625	0.0120123	0.0650841	0.878397	0.967953		1.86672	11.9094	10.0427	4.94814e-07	0.000797927		7.47089	3.46066	2.54913	4.01023	0.0203799	0.372349	-4.92176	0.00785143	0.288727	-0.911531	0.524404	0.864038	250	myk-spec	769	688	93	-	-	34.3303	Rps6
Mtr.42494.1.S1_at		ARB+CMR-ind_ARB+CMR-spec	APP-ind_APP-spec	APP-ind	9.42567	9.86081	10.5426	9.94304	2.39449	2.41045	3.10959	2.63818	7.50578	3.47869e-12	2.16353e-09	0.200915	0.450564	0.759374	0.0523853	0.842203	0.959138		2.21531	10.1136	7.89831	2.72665e-06	0.00273908		5.77209	3.66592	2.41831	2.10617	0.00419486	0.200637	-3.35378	0.000265387	0.0326271	-1.24761	0.0447351	0.700684	260	myk-spec	718	705	97	-	-	33.4262
Mtr.45346.1.S1_at		ARB+CMR-ind_ARB+CMR-spec	APP-ind_APP-spec	APP-ind	11.247	11.0104	11.5179	11.2584	2.50011	3.44673	3.24716	3.06466	8.96438	1.15262e-13	2.69853e-10	0.770618	0.00577782	0.0893558	0.145821	0.535251	0.840971		1.60206	10.2149	8.61281	2.17397e-07	0.000639759		6.37783	4.1409	1.69107	2.23693	0.00148436	0.111719	-4.68676	1.19975e-05	0.00353453	-2.44983	0.000864054	0.223407	450	myk-spec	585	582	92	117	87	36.2393
Mtr.4805.1.S1_at		ARB+CMR-ind_ARB+CMR-spec	APP-ind_APP-spec	APP-ind	10.2425	10.4351	11.4296	10.7024	2.72977	2.77284	2.67058	2.7244	8.25916	3.92095e-12	2.27424e-09	0.281171	0.345845	0.683466	-0.0594777	0.838931	0.958676		1.89524	9.46758	7.57234	7.73999e-07	0.00107793		7.20081	4.25192	1.91025	2.94889	0.0469623	0.45011	-5.29056	0.003244	0.171663	-2.34167	0.098397	0.727496	575	myk-spec	411	201	98	47	87	29.6837
Mtr.4839.1.S1_at		ARB+CMR-ind_ARB+CMR-spec	APP-ind_APP-spec	APP-ind	10.2092	10.5998	11.1676	10.6588	2.61119	2.88977	3.26157	2.92085	8.35621	2.57754e-13	3.97678e-10	0.618212	0.0195326	0.178125	-0.125753	0.592022	0.868359		1.72997	10.6277	8.89772	4.89636e-07	0.000797927		5.82924	2.90579	1.59148	2.92345	0.0298774	0.407484	-4.23776	0.00536896	0.232016	-1.31431	0.265232	0.75839	750	myk-spec	436	433	96	-	-	36.6972
Mtr.7303.1.S1_at		ARB+CMR-ind_ARB+CMR-spec	APP-ind_APP-spec	APP-ind	7.89001	7.50221	8.13754	7.84325	2.49948	2.64249	2.81578	2.65258	5.39918	4.11261e-13	5.35554e-10	0.208515	0.200416	0.543769	-0.209972	0.197507	0.565856		2.01726	8.31965	6.30239	5.19994e-07	0.000817031		5.69469	2.58162	2.47061	3.11307	0.0103691	0.295672	-3.22409	0.00874412	0.305312	-0.111015	0.906512	0.984833	50	myk-spec	913	810	97	-	-	35.0493
Mtr.7507.1.S1_at		ARB+CMR-ind_ARB+CMR-spec	APP-ind_APP-spec	APP-ind	8.69526	8.78531	9.49833	8.99297	2.99257	2.82733	3.10321	2.97437	6.1726	5.7903e-12	2.95682e-09	0.153997	0.500177	0.791393	-0.311611	0.185349	0.548818		2.26532	9.5864	7.32108	0.00012369	0.0522632		4.69682	3.29071	2.1234	1.40611	0.00398387	0.196314	-2.57341	0.000100297	0.0160053	-1.16731	0.0102986	0.550033	80	myk-spec	492	452	91	-	-	31.3008
Mtr.31907.1.S1_at		ARB+CMR-ind_ARB+CMR-spec	APP-ind_NAP+APP	APP-ind	7.29098	6.34982	7.58562	7.07547	3.14444	3.61276	3.35	3.36907	4.15372	2.39953e-09	4.21314e-07	0.447312	0.104687	0.405075	0.243792	0.356882	0.727342		3.39089	9.90666	6.51577	0.000748663	0.230536		4.60737	3.04756	2.11831	1.55981	0.00300505	0.168684	-2.48907	0.000176009	0.0239145	-0.929255	0.0347871	0.684036	60	myk-spec	203	208	90	-	-	38.9163
Mtr.31993.1.S1_at		ARB+CMR-ind_ARB+CMR-spec	APP-ind_NAP+APP	APP-ind	10.967	11.7063	12.1858	11.6197	4.83801	5.74411	5.5249	5.369	7.45096	1.56215e-11	6.13624e-09	1.20025	0.00153837	0.0401163	-0.0171455	0.954087	0.988029		3.13032	7.96122	4.83089	0.00621212	0.908511		5.24691	2.93519	2.29157	2.31172	0.000818375	0.0786025	-2.95534	0.000173579	0.0236894	-0.643622	0.173038	0.74261	950	myk-spec	346	345	98	-	-	44.2197
Mtr.26818.1.S1_at		ARB+CMR-ind_all	APP-ind_APP-spec	APP-ind	4.80925	4.26434	4.85529	4.64296	2.24816	2.72977	3.41603	2.79799	2.01467	3.76229e-06	0.000260798	0.169693	0.50363	0.793394	-0.130339	0.606003	0.874662		2.75176	12.022	9.27022	2.17682e-05	0.0130776		11.8178	11.1834	8.02228	0.634435	0.48363	0.808541	-3.79553	0.00270696	0.153164	-3.1611	0.0071597	0.504534	14	~	465	145	96	-	-	30.3226
Mtr.29627.1.S1_at		ARB+CMR-ind_all	APP-ind_APP-spec	APP-ind	10.8944	11.2624	11.7305	11.2958	3.62002	5.33033	4.136	4.36212	8.35209	4.59341e-11	1.42222e-08	1.41841	0.0020741	0.0487894	-0.0781171	0.831632	0.956404		2.47279	11.345	8.87222	4.17647e-06	0.00387766		10.0653	9.43141	6.99028	0.633876	0.390753	0.752496	-3.075	0.00267125	0.15204	-2.44112	0.0089812	0.535238	1600	myk-spec	568	133	97	-	-	26.0563
Mtr.31899.1.S1_at		ARB+CMR-ind_all	APP-ind_APP-spec	APP-ind	6.05496	4.41035	5.61079	5.3587	2.61019	2.98569	2.98569	2.86052	2.77075	2.75418e-06	0.000199022	0.272574	0.422418	0.74033	-0.106003	0.752129	0.93		2.89918	9.6151	6.71592	0.000145927	0.0600141		5.40834	4.35398	2.65123	1.05436	0.119761	0.557899	-2.75711	0.00214465	0.131972	-1.70275	0.0236029	0.656531	15	~	418	400	96	-	-	30.3828
Mtr.35993.1.S1_at		ARB+CMR-ind_all	APP-ind_APP-spec	APP-ind	6.14176	3.76621	5.40558	5.10452	2.39235	2.31364	2.4321	2.37936	2.88812	2.35804e-05	0.00112711	0.162962	0.708851	0.898644	-0.114337	0.793014	0.94411		2.60681	11.3244	8.71761	3.12725e-05	0.01711		9.04447	8.88669	7.3194	0.157785	0.750844	0.930484	-1.72508	0.00788819	0.289618	-1.56729	0.0125405	0.576919	15	(myk-spec)	365	358	91	82	89	34.7945
Mtr.37151.1.S1_at		ARB+CMR-ind_all	APP-ind_APP-spec	APP-ind	2.73179	2.82741	2.84537	2.80152	2.76276	2.54699	2.4831	2.59762	0.16663	0.219211	0.603506	-0.0372767	0.77648	0.925709	-0.0854491	0.51835	0.832463		2.75199	9.02268	6.27069	0.000214292	0.08311		4.9681	4.82292	2.62438	0.145179	0.811541	0.952633	-2.34372	0.00467559	0.214053	-2.19854	0.00651974	0.497873	15	~	527	231	93	-	-	27.704
Mtr.42806.1.S1_at		ARB+CMR-ind_all	APP-ind_APP-spec	APP-ind	8.90101	8.87722	9.4711	9.08311	3.14476	3.05589	5.21573	3.80546	6.74809	5.36714e-09	8.63221e-07	1.47043	0.00649061	0.0956776	0.43044	0.351981	0.723273		2.72408	12.1096	9.38555	3.14559e-07	0.000639759		10.2298	9.17395	5.90564	1.05584	0.113007	0.550518	-4.32416	0.000116052	0.0176025	-3.26832	0.000694372	0.19883	200	myk-spec	537	537	91	-	-	33.7058
Mtr.4817.1.S1_at		ARB+CMR-ind_all	APP-ind_APP-spec	APP-ind	10.095	9.83921	10.6128	10.1824	2.90975	3.16528	3.43253	3.16919	7.8019	5.32021e-14	1.81118e-10	0.788736	0.00122834	0.0347268	0.00923244	0.961189	0.989748		2.85004	12.428	9.57799	2.74241e-07	0.000639759		9.16415	9.079	2.74937	0.085154	0.896037	0.977817	-6.41478	1.26682e-05	0.0036902	-6.32963	1.3905e-05	0.0206662	250	myk-spec	337	244	95	-	-	31.7507
Mtr.7277.1.S1_at		ARB+CMR-ind_all	APP-ind_APP-spec	APP-ind	8.05165	7.44805	7.61899	7.70623	2.33531	2.26807	2.59743	2.40027	5.37877	1.45412e-12	1.255e-09	0.072807	0.677782	0.884794	0.255038	0.162227	0.514622		2.09962	9.81404	7.71442	5.75119e-05	0.02797		6.70011	5.99795	3.56437	0.702165	0.446833	0.786943	-3.13574	0.00806739	0.292555	-2.43358	0.0256155	0.663812	60	myk-spec	583	250	90	-	-	22.47
Mtr.7402.1.S1_at		ARB+CMR-ind_all	APP-ind_APP-spec	APP-ind	7.85779	7.77646	8.92699	8.18708	2.36376	2.5206	2.66737	2.51724	5.68404	5.18935e-11	1.57422e-08	0.0142034	0.955145	0.98725	-0.145118	0.568317	0.85726		1.55254	11.2394	9.6869	1.07386e-06	0.00134294		6.50154	6.68056	3.15588	-0.179015	0.78751	0.9448	-3.34566	0.0010165	0.0807895	-3.52468	0.000741482	0.20653	78	myk-spec	327	245	95	-	-	30.581	CPY1
Mtr.35993.1.S1_x_at		ARB+CMR-ind_all	APP-ind_NAP+APP	APP-ind	5.80848	5.2844	5.90643	5.66643	2.40726	2.50932	2.57827	2.49829	3.19634	1.77451e-10	4.33221e-08	0.0281901	0.858768	0.957297	-0.164519	0.309961	0.687661		3.33208	10.321	6.9889	4.4008e-05	0.0226615		9.11132	9.03931	6.8651	0.0720196	0.868592	0.969581	-2.24622	0.000888208	0.0732539	-2.1742	0.00108031	0.25094	14	~	365	358	91	82	89	34.7945
Mtr.35574.1.S1_at		equ. expressed	APP-ind_APP-spec	APP-ind	8.06984	7.93583	9.00529	8.33699	2.42919	2.64566	2.87532	2.65006	5.8574	3.748e-11	1.20879e-08	0.170472	0.504446	0.793932	0.00477034	0.984947	0.995852		1.62411	7.45909	5.83499	8.60688e-06	0.00693964		4.54469	3.60743	2.6788	0.937262	1.56857e-05	0.00511271	-1.8659	1.13549e-07	0.000139161	-0.928635	1.67263e-05	0.0238361	100	myk-spec	368	322	97	-	-	31.25
Mtr.31245.1.S1_a_at		equ. expressed	APP-ind_APP-spec	APP-ind	14.5122	14.588	14.8236	14.6413	14.0714	14.1145	14.2548	14.1469	10.3307	2.60174e-13	3.97678e-10	9.83633	4.56382e-13	9.02135e-10	-1.51089	0.000196909	0.00499017		1.69801	14.0104	12.3124	3.07134e-07	0.000639759		10.3671	5.44801	3.90906	4.91904	0.0714853	0.499544	-6.45799	0.0265778	0.486451	-1.53896	0.530758	0.866862	15000	myk-spec	544	160	93	-	-	43.0147
Mtr.40011.1.S1_at		equ. expressed	APP-ind_APP-spec	APP-ind	11.5855	11.3263	12.0849	11.6656	2.87582	2.99066	4.59536	3.48728	9.00481	2.35878e-11	8.45269e-09	0.826507	0.0437468	0.268555	0.169567	0.651031	0.894883		1.80531	12.3734	10.5681	3.62962e-08	0.000317737		10.0954	4.5304	5.13531	5.56498	0.0123883	0.313126	-4.96007	0.0207794	0.445935	0.60491	0.731203	0.940154	920	myk-spec	432	432	97	63	87	35.6481
Mtr.31212.1.S1_at		equ. expressed	APP-ind_APP-spec	APP-ind	13.3861	13.4041	13.6253	13.4718	5.25404	5.72085	6.38658	5.78716	8.71116	2.08158e-13	3.3567e-10	1.0265	0.000950947	0.0296098	-0.124019	0.605327	0.874238		2.7265	13.906	11.1795	2.35814e-07	0.000639759		8.70017	7.54246	4.18792	1.15771	0.597128	0.865752	-4.51225	0.0662469	0.631791	-3.35454	0.151283	0.736127	2800	myk-spec	315	286	92	-	-	37.7778
Mtr.31975.1.S1_at		equ. expressed	APP-ind_APP-spec	APP-ind	10.7824	11.1987	12.0266	11.3359	3.98885	4.24075	4.76278	4.33079	8.36509	1.93035e-12	1.44254e-09	1.35997	0.000350197	0.0153062	-0.177578	0.527114	0.836606		2.4281	12.7533	10.3252	2.90603e-07	0.000639759		11.1532	8.60945	6.70902	2.54373	0.145414	0.581323	-4.44415	0.0234983	0.466567	-1.90043	0.261514	0.757136	700	myk-spec	443	300	99	161	82	30.0226
Mtr.31001.1.S1_at		equ. expressed	APP-ind_APP-spec	APP-ind	8.56647	8.2335	9.17853	8.6595	2.91634	3.11322	3.24218	3.09058	5.61821	6.2312e-12	3.07932e-09	0.0492893	0.812126	0.93984	-0.13538	0.517291	0.832071		2.45292	11.66	9.20709	1.0249e-05	0.00794985		8.29332	6.5208	3.96989	1.77252	0.30076	0.694456	-4.32343	0.0284562	0.497564	-2.5509	0.151056	0.736127	220	myk-spec	348	337	98	-	-	40.2299
Mtr.36226.1.S1_at		equ. expressed	APP-ind_APP-spec	APP-ind	8.9861	9.37475	10.4327	9.59787	3.69151	4.34614	3.10732	3.71499	6.81082	2.86279e-10	6.47328e-08	0.927951	0.020091	0.181039	-0.0110848	0.974876	0.993107		2.3009	10.4642	8.16326	1.76409e-05	0.0115569		7.68986	5.76835	3.76656	1.92151	0.190789	0.619234	-3.9233	0.0203516	0.442549	-2.0018	0.174957	0.742852	340	myk-spec	381	284	97	80	88	24.4094
Mtr.45541.1.S1_at		equ. expressed	APP-ind_NAP+APP	APP-ind	5.26248	4.99286	5.90309	5.38614	3.0288	3.05303	3.53445	3.20543	2.44929	1.84687e-07	2.01375e-05	0.268573	0.252911	0.597134	-0.0516825	0.820924	0.952875		5.01325	9.56317	4.54993	0.000100879	0.0444726		6.45587	5.69358	4.37955	0.762297	0.334812	0.718923	-2.07632	0.0246641	0.47324	-1.31402	0.116256	0.729741	18	~	337	276	88	-	-	42.1365
Mtr.4874.1.S1_at		equ. expressed	APP-ind_NAP+APP	APP-ind	4.88129	4.54552	4.96686	4.79789	3.02914	3.03479	2.98601	3.01665	1.8376	6.53287e-08	8.05475e-06	0.0563611	0.717399	0.901593	-0.156097	0.325288	0.700847		4.48475	9.18902	4.70427	9.80727e-05	0.0435486		9.02342	8.1315	7.42103	0.891924	0.03025	0.409106	-1.60239	0.00167227	0.112458	-0.710469	0.068628	0.718113	15	~	540	446	90	-	-	32.4074
Mtr.4922.1.S1_at		equ. expressed	APP-ind_NAP+APP	APP-ind	4.76879	4.10085	5.13393	4.66786	3.5627	4.06939	4.72272	4.11827	0.990098	0.00451448	0.060191	0.440508	0.144961	0.471711	0.0662322	0.818295	0.951822		4.30287	7.09198	2.78911	0.00503421	0.8315		5.72799	5.09466	4.39635	0.633333	0.149731	0.583942	-1.33164	0.0108051	0.338857	-0.698309	0.117349	0.729964	17	~	454	372	89	-	-	40.3084
Mtr.4756.1.S1_at		equ. expressed	APP-ind_NAP+APP	APP-ind	10.5849	10.9194	11.6869	11.0637	2.80583	3.02654	2.88107	2.90448	8.12609	9.40883e-13	9.15166e-10	-0.0331679	0.896089	0.96938	-0.277557	0.286589	0.665337		3.10355	11.9279	8.82438	3.36171e-06	0.00326982		8.25411	4.87599	4.88785	3.37812	0.0149354	0.335163	-3.36626	0.0151762	0.396161	0.0118626	0.991461	0.998746	750	myk-spec	379	390	92	-	-	33.2454	RPS4
Mtr.8385.1.S1_x_at		equ. expressed	APP~NAP	Gi	4.40188	3.86493	3.9345	4.0671	2.72838	2.87625	3.00593	2.87019	1.42523	6.88613e-07	6.13326e-05	0.228312	0.147852	0.475395	0.0945358	0.533278	0.839884		4.18	5.33	1.15263	0.0820624	0.988473		3.69615	3.79414	3.41367	-0.0979862	0.749367	0.929925	-0.282475	0.369217	0.844863	-0.380461	0.236622	0.753911	17	~	391	364	92	110	88	35.8056
Mtr.39515.1.S1_at		equ. expressed	APP~NAP	Gi	5.37391	4.54683	4.66467	4.8618	2.36396	2.29042	2.40232	2.35223	2.35535	4.05206e-08	5.35133e-06	-0.154222	0.42462	0.741704	0.0927253	0.628076	0.885205		2.97	4.46	1.49257	0.0178495	0.988473		2.98756	2.9469	2.66978	0.0406594	0.666037	0.895837	-0.317775	0.00895764	0.309941	-0.277116	0.017006	0.621775	20	myk-spec	395	108	97	-	-	24.557
Mtr.36002.1.S1_a_at		equ. expressed	APP-exp	Gi	4.44968	5.55623	5.30651	5.10414	2.13926	2.02209	2.7393	2.30022	2.75455	3.55866e-07	3.54006e-05	-0.0493684	0.856556	0.956519	0.0613366	0.822375	0.953302		1.82	3.16	1.34097	0.176289	0.988473		6.29634	3.80458	4.54121	2.49176	0.43647	0.780925	-1.75514	0.57955	0.924249	0.736625	0.814493	0.963672	165	myk-spec	209	179	90	-	-	48.8038
Mtr.3243.1.S1_at		equ. expressed	ne	Gi	10.3172	9.50394	10.5841	10.1351	2.33531	2.66377	3.09866	2.69925	7.49743	2.94083e-12	1.92018e-09	0.0615795	0.812145	0.939844	-0.0647806	0.802602	0.946988		1.44	2.41	0.965584	0.292784	0.988473		7.41448	3.96568	4.52199	3.4488	0.337555	0.720677	-2.89249	0.416825	0.866214	0.556311	0.873076	0.977116	360	myk-spec	318	155	95	-	-	37.4214
Mtr.10074.1.S1_at		ARB-exp	APP-ind_APP-spec	APP-ind	9.72638	9.54689	10.2306	9.83461	2.37269	2.43378	2.9194	2.57529	7.57701	1.32112e-13	2.69853e-10	0.317686	0.130526	0.449373	0.0685591	0.731707	0.923634		2.1895	9.34715	7.15765	1.98786e-05	0.012558		4.16576	1.92404	1.81124	2.24173	0.027805	0.402746	-2.35453	0.0226836	0.462454	-0.1128	0.89445	0.982199	200	myk-spec	728	728	97	-	-	34.2033	prdD
Mtr.11135.1.S1_at		ARB-exp	APP-ind_APP-spec	APP-ind	7.3775	7.46398	7.87545	7.57231	3.76511	3.83252	3.60253	3.73339	4.31778	1.96862e-12	1.45341e-09	0.478854	0.00553638	0.0870671	-0.125128	0.392321	0.752371		2.27099	6.84116	4.57016	7.01304e-06	0.00580737		3.87555	2.2077	2.25731	1.66786	0.0191237	0.364953	-1.61825	0.0217848	0.454985	0.0496095	0.931671	0.988808	70	myk-spec	711	102	91	-	-	37.1308
Mtr.11628.1.S1_at		ARB-exp	APP-ind_APP-spec	APP-ind	7.66132	6.33922	7.52876	7.17643	3.00142	3.01312	2.81515	2.94323	4.34353	3.16921e-09	5.39452e-07	0.110323	0.692865	0.891846	0.0540837	0.846065	0.959945		2.17775	7.31089	5.13315	0.000491002	0.16352		4.74178	1.58972	1.7212	3.15206	0.0141918	0.329785	-3.02058	0.0172047	0.420751	0.131486	0.897763	0.982726	20	myk-spec	597	408	94	25	96	33.8358	AGO2
Mtr.13678.1.S1_at		ARB-exp	APP-ind_APP-spec	APP-ind	11.407	11.1024	12.1387	11.5493	4.60025	3.99206	4.73936	4.44389	8.2834	1.16551e-12	1.08212e-09	1.17796	0.000713971	0.0245102	0.0962884	0.715777	0.918409		2.74921	5.41546	2.66625	0.026787	0.988473		5.53111	2.46895	2.20378	3.06216	0.0381638	0.429775	-3.32733	0.0275415	0.492612	-0.265167	0.833339	0.968037	500	myk-spec	740	649	94	47	91	40.4054	hta2
Mtr.1445.1.S1_at		ARB-exp	APP-ind_APP-spec	APP-ind	7.46482	7.50404	8.37274	7.78053	2.58739	2.42125	2.38238	2.46367	5.42786	1.16563e-11	4.8262e-09	0.110994	0.60179	0.848184	0.00128089	0.995166	0.998775		1.90172	6.33438	4.43266	0.0121113	0.988473		2.80361	1.71716	1.66971	1.08644	0.0315976	0.413256	-1.13389	0.0266011	0.486563	-0.047454	0.911163	0.985995	30	myk-spec	506	512	93	-	-	29.0514
Mtr.1467.1.S1_at		ARB-exp	APP-ind_APP-spec	APP-ind	8.62643	8.96539	10.0674	9.21975	2.4788	2.37163	2.39164	2.41402	6.86125	2.65245e-11	9.13127e-09	0.055528	0.84686	0.953033	0.00214576	0.994041	0.998432		2.05339	7.26029	5.20689	0.00257325	0.543737		2.89176	2.33647	1.57882	0.555287	0.441575	0.783858	-1.31294	0.0936827	0.679504	-0.757655	0.302016	0.771838	280	myk-spec	460	196	96	-	-	24.1304
Mtr.1473.1.S1_at		ARB-exp	APP-ind_APP-spec	APP-ind	5.28835	5.49376	6.14594	5.64268	2.5284	2.47728	2.46772	2.49113	3.20068	1.34016e-09	2.48856e-07	0.0491297	0.796087	0.932779	-0.145217	0.450127	0.791293		1.88527	7.75409	5.86882	0.00083102	0.246006		4.96716	2.08093	1.61769	2.88622	0.0243178	0.391481	-3.34947	0.0125829	0.365431	-0.463243	0.663904	0.917507	12	~	521	411	93	-	-	34.7409
Mtr.1477.1.S1_at		ARB-exp	APP-ind_APP-spec	APP-ind	4.45661	3.86195	4.84722	4.3886	2.08007	2.23349	2.32716	2.21358	2.05436	4.68944e-07	4.45519e-05	-0.120659	0.566547	0.829852	0.112504	0.592706	0.868622		2.37123	7.77292	5.40169	0.0038009	0.693189		2.78422	2.00115	1.64494	0.783065	0.0891495	0.523856	-1.13928	0.0234133	0.465818	-0.356211	0.401737	0.812973	10	(myk-spec)	520	272	98	-	-	26.7308
Mtr.26955.1.S1_at		ARB-exp	APP-ind_APP-spec	APP-ind	5.5724	6.55047	6.76498	6.29595	2.40442	2.38058	2.56263	2.44921	3.97558	2.86749e-09	4.93579e-07	0.128841	0.6119	0.85356	-0.0342565	0.892118	0.971767		1.63395	7.77425	6.1403	1.01517e-05	0.00794985		3.21167	1.80428	1.42173	1.40739	0.045817	0.447803	-1.78994	0.0173941	0.422318	-0.382548	0.534579	0.868703	15	myk-spec	339	262	97	-	-	30.6785
Mtr.27007.1.S1_at		ARB-exp	APP-ind_APP-spec	APP-ind	6.17955	5.3486	6.70982	6.07932	2.41075	2.48899	2.34979	2.41651	3.82088	8.12932e-09	1.23441e-06	0.158064	0.556392	0.823879	0.129639	0.628634	0.885304		1.60001	6.36211	4.7621	0.000353245	0.126586		4.5547	2.17458	1.61516	2.38013	0.0634582	0.484595	-2.93954	0.0293332	0.503109	-0.559419	0.623253	0.902963	12	(myk-spec)	445	267	96			26.0674
Mtr.29523.1.S1_at		ARB-exp	APP-ind_APP-spec	APP-ind	4.58217	4.25386	5.34928	4.72844	2.47973	2.7628	3.34206	2.86153	2.442	1.04134e-06	8.77744e-05	0.575095	0.0497767	0.285254	0.265416	0.332705	0.70759		2.44461	6.99074	4.54614	0.000828174	0.246006		3.66016	1.84312	1.84266	1.81704	0.00354807	0.18484	-1.8175	0.00354318	0.180182	-0.000460287	0.999179	0.999982	15	~	324	328	94	-	-	35.1852
Mtr.29806.1.S1_at		ARB-exp	APP-ind_APP-spec	APP-ind	5.00634	5.09191	5.44014	5.17946	2.72977	2.94719	3.09324	2.9234	2.35794	1.44878e-08	2.11882e-06	0.101886	0.559912	0.826217	0.228859	0.203379	0.574024		2.77229	5.62154	2.84925	0.000200044	0.0795993		2.69678	1.88306	1.86396	0.813718	0.011321	0.30403	-0.832817	0.0101312	0.329421	-0.0190989	0.939491	0.990072	15	~	486	486	96	-	-	38.8889
Mtr.31802.1.S1_at		ARB-exp	APP-ind_APP-spec	APP-ind	6.81269	7.08911	8.27751	7.3931	2.59102	2.14663	2.60928	2.44898	4.95524	3.78267e-09	6.35053e-07	0.0111093	0.972534	0.992004	-0.0646181	0.84141	0.959075		1.8626	8.56505	6.70245	4.33607e-07	0.00075916		2.84593	1.7187	1.74213	1.12723	0.126209	0.564549	-1.1038	0.133082	0.729379	0.0234313	0.972381	0.996159	50	myk-spec	449	335	98	47	89	32.294	PHB1
Mtr.31818.1.S1_at		ARB-exp	APP-ind_APP-spec	APP-ind	7.78282	8.17972	9.01563	8.32606	2.70257	2.99876	2.38431	2.69522	5.91475	5.42452e-11	1.62148e-08	0.283909	0.293796	0.638639	-0.0290789	0.912244	0.977171		1.70903	6.45411	4.74507	0.0119663	0.988473		4.32539	1.88709	1.7761	2.4383	0.0321802	0.41483	-2.54928	0.0269156	0.488707	-0.110987	0.907867	0.984954	40	myk-spec	474	474	98	-	-	36.9198
Mtr.31843.1.S1_at		ARB-exp	APP-ind_APP-spec	APP-ind	8.55468	8.72903	9.55282	8.94551	2.52011	2.23527	2.74609	2.50049	6.50346	4.77142e-12	2.51652e-09	0.0584435	0.803205	0.93621	0.0366819	0.875606	0.967094		1.60786	9.31334	7.70548	8.28648e-07	0.00111034		5.1433	1.71758	1.71143	3.42572	0.025224	0.39404	-3.43187	0.0250371	0.476171	-0.00615069	0.99613	0.999921	65	myk-spec	505	122	99	-	-	35.2475	ubpd
Mtr.31862.1.S1_at		ARB-exp	APP-ind_APP-spec	APP-ind	5.18103	5.59718	6.69093	5.82305	2.69908	2.61046	2.48938	2.59964	3.55062	4.5981e-08	5.92582e-06	0.327214	0.272838	0.61777	0.0772658	0.79051	0.942851		1.64669	7.54318	5.89649	0.000125374	0.0522632		3.73249	1.64152	1.57631	2.09097	0.0639919	0.485506	-2.15618	0.0577528	0.61131	-0.0652084	0.947722	0.991594	14	(myk-spec)	474	374	95	-	-	33.5443
Mtr.31875.1.S1_at		ARB-exp	APP-ind_APP-spec	APP-ind	6.15499	6.56508	7.35533	6.6918	2.17223	2.3509	2.58272	2.36862	4.4405	6.82627e-10	1.3934e-07	0.117314	0.637786	0.866396	-0.0966864	0.697549	0.912319		1.60148	7.04173	5.44025	2.48058e-05	0.0142061		4.14257	1.59163	1.55308	2.55094	0.0256495	0.39671	-2.58948	0.0240997	0.469415	-0.0385458	0.967569	0.995369	20	myk-spec	197	204	89	20	100	28.934
Mtr.31894.1.S1_at		ARB-exp	APP-ind_APP-spec	APP-ind	7.99859	8.64077	9.40262	8.68066	2.85378	2.96626	3.38419	3.06808	6.19861	8.52068e-11	2.37332e-08	0.586028	0.0603427	0.312515	0.208828	0.473061	0.805341		2.59475	6.8691	4.27435	0.011633	0.988473		2.92352	1.83108	1.80567	1.09244	0.100319	0.537023	-1.11785	0.0939576	0.679504	-0.0254079	0.966341	0.995288	270	myk-spec	475	475	98	-	-	39.7895	RPS3
Mtr.31904.1.S1_at		ARB-exp	APP-ind_APP-spec	APP-ind	6.0865	6.46129	7.60171	6.7165	2.45764	2.86313	2.57461	2.63179	4.44859	5.49437e-09	8.81372e-07	0.363876	0.239195	0.584341	0.181586	0.547724	0.847793		1.75883	9.6303	7.87147	4.76971e-07	0.000797927		3.25649	1.68969	1.66433	1.5668	0.0143053	0.330149	-1.59215	0.0132847	0.372795	-0.0253558	0.960293	0.994257	32	myk-spec	477	476	96	-	-	32.2851	cshA
Mtr.31938.1.S1_at		ARB-exp	APP-ind_APP-spec	APP-ind	5.95885	6.67679	7.24339	6.62634	2.58471	2.62139	2.68651	2.63087	4.09195	1.41655e-09	2.61457e-07	0.0964787	0.69345	0.892035	0.156538	0.524788	0.835597		2.069	8.67482	6.60582	6.84454e-06	0.00574548		2.82567	2.43296	2.22783	0.39271	0.376181	0.743795	-0.597838	0.192622	0.764657	-0.205128	0.637158	0.907131	16	(myk-spec)	528	528	95	21	100	38.0682
Mtr.31960.1.S1_at		ARB-exp	APP-ind_APP-spec	APP-ind	8.30999	8.30961	9.18928	8.60296	2.78787	2.82132	2.77956	2.79625	5.96559	2.97687e-12	1.92018e-09	0.158877	0.446778	0.756875	0.0404464	0.844569	0.959733		2.0781	7.83812	5.76002	5.63568e-05	0.0276274		3.46595	1.87394	1.90538	1.59201	0.0936173	0.529308	-1.56058	0.0991085	0.687775	0.0314348	0.97072	0.995911	130	myk-spec	376	363	97	-	-	39.8936
Mtr.31981.1.S1_at		ARB-exp	APP-ind_APP-spec	APP-ind	8.36096	8.43881	9.74842	8.8494	2.65306	3.13904	2.95009	2.91406	6.47745	9.59779e-11	2.54603e-08	0.542116	0.0942076	0.386661	-0.0185502	0.951318	0.987368		2.26974	8.36916	6.09942	0.0091276	0.988473		3.198	1.65213	1.85686	1.54588	0.218475	0.637967	-1.34115	0.279596	0.801175	0.204731	0.863451	0.975096	60	myk-spec	523	361	98	-	-	29.6367	ARG1
Mtr.31987.1.S1_at		ARB-exp	APP-ind_APP-spec	APP-ind	7.54801	8.32339	8.96925	8.28022	2.69755	2.66758	2.50405	2.62306	5.90064	9.30054e-11	2.48873e-08	0.243484	0.385739	0.71372	0.0722768	0.793725	0.944221		1.83411	5.72397	3.88985	0.011138	0.988473		2.75075	1.58479	1.67902	1.16595	0.18056	0.610704	-1.07173	0.214151	0.772502	0.0942278	0.908093	0.984995	135	myk-spec	502	502	96	-	-	36.255	MET6
Mtr.35406.1.S1_at		ARB-exp	APP-ind_APP-spec	APP-ind	9.53258	9.79062	10.0032	9.77547	2.47441	2.72586	2.3145	2.50492	7.20753	7.67889e-14	2.13885e-10	-0.0630152	0.728368	0.906033	-0.120387	0.510007	0.827909		2.82132	9.91561	7.09429	2.28693e-05	0.0133465		3.4245	2.07201	2.24075	1.35249	0.125481	0.563936	-1.18375	0.172126	0.757918	0.168735	0.835262	0.968547	100	myk-spec	458	289	98	-	-	28.821	ASN2
Mtr.35514.1.S1_at		ARB-exp	APP-ind_APP-spec	APP-ind	7.9	7.80107	8.8757	8.19226	3.4623	3.89574	4.02915	3.79573	5.09265	2.47559e-10	5.74619e-08	0.69612	0.0185447	0.173558	-0.111938	0.667859	0.900718		2.4107	7.51926	5.10856	1.76168e-06	0.0018939		3.35434	1.96453	1.9797	1.38981	0.0113238	0.30403	-1.37464	0.0119273	0.356462	0.0151699	0.971836	0.996123	90	myk-spec	477	477	95	-	-	37.1069
Mtr.35518.1.S1_at		ARB-exp	APP-ind_APP-spec	APP-ind	7.76552	7.83707	8.8607	8.15443	3.35114	3.55242	3.22555	3.37637	5.35894	8.68477e-11	2.37583e-08	0.580877	0.0353402	0.242587	-0.0962911	0.700085	0.913148		1.76301	8.31366	6.55065	5.85015e-08	0.000379155		3.98173	2.36259	2.21713	1.61913	0.0727025	0.501191	-1.7646	0.0547284	0.604124	-0.145466	0.856074	0.973626	58	myk-spec	706	696	92	-	-	29.6034
Mtr.35534.1.S1_at		ARB-exp	APP-ind_APP-spec	APP-ind	4.79946	4.80093	5.287	4.96246	2.64666	2.79684	2.87722	2.77357	2.15076	3.75472e-09	6.32093e-07	-0.0381271	0.785637	0.92851	-0.11184	0.430671	0.779448		2.17338	6.58387	4.41049	1.38774e-05	0.00955481		3.45359	2.33895	2.12628	1.11464	0.0234845	0.387549	-1.3273	0.0107088	0.337464	-0.21266	0.603526	0.895629	35	~	533	522	89	-	-	33.2083
Mtr.35585.1.S1_at		ARB-exp	APP-ind_APP-spec	APP-ind	7.65993	8.0403	8.94705	8.21576	3.22484	3.34138	2.96143	3.17588	5.42489	1.4728e-10	3.76043e-08	0.385009	0.163361	0.496205	0.128701	0.628086	0.885205		1.69644	8.80826	7.11182	2.2824e-07	0.000639759		3.04726	1.54409	1.38935	1.50317	0.126759	0.565034	-1.65791	0.0973244	0.684406	-0.154738	0.864227	0.975327	90	myk-spec	489	269	97	-	-	30.4703
Mtr.35591.1.S1_at		ARB-exp	APP-ind_APP-spec	APP-ind	9.02047	8.68905	9.61996	9.10983	3.71962	3.29494	3.83368	3.61608	5.82582	1.99225e-11	7.44396e-09	0.332074	0.180149	0.518223	0.242862	0.318124	0.694028		2.07461	6.94309	4.86848	0.0150714	0.988473		3.13764	2.42398	1.84106	0.713659	0.27917	0.681038	-1.29658	0.0693946	0.637444	-0.582919	0.370322	0.799908	50	myk-spec	556	562	96	-	-	38.3094
Mtr.36229.1.S1_at		ARB-exp	APP-ind_APP-spec	APP-ind	7.65482	7.405	8.2503	7.77004	2.8357	2.86279	2.6395	2.77933	5.07459	1.19867e-11	4.89679e-09	0.0838807	0.673265	0.882828	-0.00350148	0.9859	0.996355		2.46026	9.2049	6.74465	1.67029e-06	0.00183451		3.9351	2.56212	2.06188	1.37297	0.0738105	0.502159	-1.87322	0.0236294	0.466567	-0.500244	0.471876	0.841642	30	myk-spec	494	479	97	-	-	36.8421	CYB2
Mtr.36234.1.S1_s_at		ARB-exp	APP-ind_APP-spec	APP-ind	4.23981	4.42304	4.32798	4.33028	2.4858	2.55065	2.38902	2.47516	1.90588	8.81756e-09	1.33084e-06	0.0507549	0.705731	0.897292	-0.0421432	0.753644	0.930332		1.92609	7.98158	6.05548	1.16089e-06	0.00139484		3.76047	1.65377	1.67818	2.1067	0.0108884	0.301364	-2.08229	0.0115091	0.349307	0.0244116	0.969855	0.995773	12	myk-spec	435	221	92	-	-	30.1149
Mtr.36245.1.S1_at		ARB-exp	APP-ind_APP-spec	APP-ind	3.71039	3.33772	3.38537	3.47783	2.90999	2.68202	3.12226	2.90476	0.656113	0.00294074	0.0445605	0.0830411	0.643712	0.869381	-0.0992628	0.581126	0.863034		2.89731	7.4865	4.58919	1.59537e-05	0.0107429		2.85823	2.05279	2.02258	0.805434	0.0871726	0.521611	-0.83565	0.0779804	0.655305	-0.0302161	0.943041	0.990665	20	~	370	159	93	-	-	34.3243
Mtr.36247.1.S1_at		ARB-exp	APP-ind_APP-spec	APP-ind	3.46071	3.46273	3.40441	3.44262	2.74632	2.68373	2.86001	2.76335	0.824687	2.44381e-06	0.00017999	0.145425	0.158227	0.489493	0.1839	0.0815626	0.357561		2.26666	5.66922	3.40256	0.0288386	0.988473		2.763	1.90536	1.58838	0.857644	0.147766	0.582604	-1.17462	0.0603973	0.618399	-0.316975	0.568177	0.883583	12	~	465	361	98	-	-	37.8495
Mtr.36250.1.S1_at		ARB-exp	APP-ind_APP-spec	APP-ind	3.58813	4.31702	4.74371	4.21629	2.62861	2.62463	2.66256	2.6386	1.80703	1.07686e-05	0.000600984	0.229341	0.369096	0.701099	0.0732244	0.770687	0.936358		1.61112	4.86363	3.25251	0.0322309	0.988473		2.68911	1.92721	1.58588	0.761902	0.00199735	0.132175	-1.10324	0.000206435	0.0270297	-0.341336	0.0732527	0.720276	12	(myk-spec)	437	362	91	-	-	36.8421
Mtr.36251.1.S1_at		ARB-exp	APP-ind_APP-spec	APP-ind	3.53171	3.06773	3.51242	3.37062	2.70808	2.87221	2.78944	2.78991	0.790123	0.000299251	0.0083504	0.209407	0.203132	0.546664	0.17036	0.294734	0.673481		2.46216	8.3998	5.93764	0.000327423	0.119428		4.23125	1.62484	1.55117	2.6064	0.0262107	0.39832	-2.68008	0.023341	0.465287	-0.0736747	0.939699	0.990072	15	~	525	418	97	-	-	30.2857
Mtr.38858.1.S1_at		ARB-exp	APP-ind_APP-spec	APP-ind	8.58441	8.90973	9.78016	9.09143	4.91715	5.48713	4.98172	5.12867	6.95409	1.12451e-11	4.74425e-09	2.99132	1.32604e-07	2.80121e-05	0.139236	0.608187	0.875605		2.33256	9.34099	7.00843	9.63664e-05	0.0434201		3.36937	1.93141	1.76122	1.43796	0.0314679	0.413256	-1.60815	0.0197856	0.440441	-0.17019	0.762811	0.949923	105	myk-spec	963	889	97	-	-	37.0717	POR1
Mtr.39476.1.S1_at		ARB-exp	APP-ind_APP-spec	APP-ind	7.38511	7.06451	8.01486	7.48816	2.85645	2.50757	2.80284	2.72229	4.61407	3.68165e-10	8.05729e-08	-0.151799	0.537084	0.812443	-0.22442	0.366224	0.734582		1.67588	7.36966	5.69378	0.00097585	0.283404		2.83769	1.66753	1.61179	1.17016	0.0684654	0.494568	-1.2259	0.0587252	0.613853	-0.0557415	0.921871	0.987793	17	myk-spec	682	671	92	-	-	33.4311
Mtr.39519.1.S1_at		ARB-exp	APP-ind_APP-spec	APP-ind	8.41907	8.43559	9.58917	8.81461	2.68546	2.53982	2.98569	2.73699	6.64805	1.34706e-11	5.36006e-09	0.570436	0.0470223	0.277943	-0.100761	0.701746	0.91358		1.88896	9.3447	7.45574	4.92299e-05	0.0247271		3.84206	1.93997	1.73187	1.9021	0.0254949	0.395914	-2.11019	0.016294	0.410215	-0.208092	0.768828	0.951195	75	myk-spec	639	634	98	304	81	37.2457
Mtr.39667.1.S1_at		ARB-exp	APP-ind_APP-spec	APP-ind	12.0333	12.287	12.7494	12.3566	5.72747	6.29994	6.02795	6.01846	8.64714	1.3022e-13	2.69853e-10	2.30905	3.32764e-07	6.33265e-05	0.136651	0.550939	0.849084		2.73365	8.52286	5.78921	0.00511794	0.834089		4.49757	2.22074	2.33342	2.27683	0.0104159	0.296316	-2.16415	0.0132374	0.372795	0.112684	0.870707	0.976736	1500	myk-spec	755	755	97	128	82	44.6358
Mtr.39866.1.S1_at		ARB-exp	APP-ind_APP-spec	APP-ind	7.08045	7.55532	8.9939	7.87656	2.21554	2.52724	2.46716	2.40331	5.53686	4.39267e-09	7.25536e-07	0.0636077	0.861908	0.9583	-0.0640522	0.860954	0.963698		1.96708	6.03076	4.06369	5.0667e-05	0.025242		3.6949	1.98247	1.72692	1.71243	0.00623119	0.238685	-1.96798	0.00296699	0.16161	-0.25555	0.589807	0.89143	30	myk-spec	564	443	95	50	88	30.4965	GPX2
Mtr.45157.1.S1_at		ARB-exp	APP-ind_APP-spec	APP-ind	6.73853	6.43936	7.64468	6.94086	2.5502	2.2843	2.51476	2.44975	4.52717	7.71108e-10	1.54418e-07	0.0360634	0.887825	0.966024	0.0671123	0.793157	0.944141		1.61674	5.78922	4.17248	0.0204013	0.988473		3.2683	1.92519	1.66512	1.34311	0.218188	0.637575	-1.60318	0.149928	0.743668	-0.260069	0.801563	0.961099	25	myk-spec	650	573	96	-	-	29.2308
Mtr.45222.1.S1_at		ARB-exp	APP-ind_APP-spec	APP-ind	6.95776	6.44343	6.86822	6.75647	2.26177	2.44186	2.39129	2.36498	4.35342	9.93725e-13	9.51461e-10	-0.0380783	0.780884	0.927055	0.0713093	0.603981	0.87343		2.23635	5.92501	3.68866	2.17139e-05	0.0130776		3.71696	1.76781	1.76172	1.94916	0.0151604	0.337092	-1.95524	0.014947	0.393269	-0.00608509	0.992433	0.998938	15	myk-spec	849	658	95	-	-	30.1531
Mtr.45241.1.S1_at		ARB-exp	APP-ind_APP-spec	APP-ind	6.24868	5.81784	7.29402	6.45351	2.66203	2.51818	3.05376	2.74466	4.02458	1.67258e-08	2.3891e-06	0.31572	0.304051	0.647936	-0.0923141	0.758749	0.932269		1.52913	6.48599	4.95686	6.68538e-06	0.00568982		3.92886	2.52317	1.7093	1.40569	0.103158	0.540375	-2.21956	0.0205307	0.443946	-0.813872	0.315807	0.776853	33	myk-spec	844	696	93	-	-	33.4123	RPL5
Mtr.45502.1.S1_at		ARB-exp	APP-ind_APP-spec	APP-ind	3.72008	6.22015	7.19513	5.71179	2.68655	2.78897	2.86311	2.77954	3.21543	0.000270154	0.00772449	0.283183	0.658307	0.876295	0.108991	0.864341	0.964535		1.60428	4.68209	3.07781	0.0260943	0.988473		2.88464	1.53036	1.48412	1.35428	0.0385578	0.431164	-1.40052	0.0339014	0.521897	-0.0462406	0.933968	0.989304	25	myk-spec	634	551	97	283	80	31.8612
Mtr.4765.1.S1_s_at		ARB-exp	APP-ind_APP-spec	APP-ind	7.91114	7.97663	8.77564	8.22114	2.31326	2.47777	2.77458	2.52187	6.06721	3.77526e-12	2.2399e-09	0.367943	0.105434	0.406774	0.255392	0.247064	0.625061		1.9238	8.30947	6.38566	1.449e-06	0.0016443		3.53669	1.85718	1.63263	1.6795	0.021277	0.376217	-1.90406	0.0121065	0.357282	-0.224552	0.708222	0.931947	28	myk-spec	435	427	96	-	-	28.046	vatD
Mtr.4775.1.S1_at		ARB-exp	APP-ind_APP-spec	APP-ind	4.8663	4.88233	5.14768	4.96544	2.42828	2.56406	2.99996	2.6641	2.31062	4.50596e-09	7.40258e-07	0.00928653	0.951558	0.986596	0.0943436	0.540504	0.843965		1.70821	5.22314	3.51493	2.17329e-05	0.0130776		2.61725	1.80683	1.6368	0.810424	0.140477	0.577183	-0.980453	0.0837743	0.664792	-0.17003	0.738803	0.942727	13	myk-spec	254	254	98	-	-	32.2835	SPF1
Mtr.4830.1.S1_at		ARB-exp	APP-ind_APP-spec	APP-ind	9.74978	10.24	10.9526	10.3141	3.24247	3.08638	2.98569	3.10485	7.50968	1.18506e-12	1.08385e-09	0.300384	0.224887	0.570458	0.0420981	0.860499	0.963574		2.24404	7.39384	5.1498	0.000329599	0.11951		2.65325	1.72156	1.70921	0.931687	0.185091	0.614282	-0.944039	0.18	0.760964	-0.0123523	0.985059	0.998227	300	myk-spec	463	413	97	122	81	38.013	ypt2
Mtr.4851.1.S1_at		ARB-exp	APP-ind_APP-spec	APP-ind	8.57643	9.07667	10.0377	9.23028	3.46809	3.38537	3.57335	3.4756	6.24795	6.1212e-11	1.80334e-08	0.493264	0.0997116	0.396461	0.253534	0.376426	0.741145		2.08825	10.3907	8.3024	2.57326e-06	0.00262807		4.6208	2.36274	2.57466	2.25806	0.0133633	0.320285	-2.04614	0.0207556	0.44583	0.211912	0.770176	0.951441	100	myk-spec	486	474	98	-	-	33.1276	RPL4
Mtr.4855.1.S1_at		ARB-exp	APP-ind_APP-spec	APP-ind	5.28862	5.34823	5.88625	5.5077	2.68596	2.86365	2.7809	2.77684	3.06904	1.6363e-10	4.07598e-08	0.338173	0.0417282	0.262528	0.0592905	0.695411	0.911354		2.55386	8.49136	5.9375	0.000692379	0.216467		2.96647	2.12312	2.07283	0.843355	0.074183	0.502556	-0.893645	0.0615154	0.621012	-0.0502893	0.904727	0.984416	10	~	447	364	96	-	-	33.1096
Mtr.4875.1.S1_at		ARB-exp	APP-ind_APP-spec	APP-ind	4.1793	4.32435	4.85529	4.45298	2.37327	2.52556	2.4321	2.44364	2.11496	3.01349e-08	4.09447e-06	0.105625	0.529176	0.807723	0.0504388	0.762229	0.933232		2.92803	5.88525	2.95722	0.00905185	0.988473		2.70445	2.20163	1.85485	0.502822	0.125488	0.563936	-0.8496	0.0210319	0.448198	-0.346778	0.270482	0.758676	15	myk-spec	522	90	97	-	-	24.7126
Mtr.4883.1.S1_at		ARB-exp	APP-ind_APP-spec	APP-ind	7.926	7.73467	8.89085	8.18384	2.85691	3.44066	3.64601	3.31453	5.74691	3.58798e-10	7.90878e-08	0.877606	0.012372	0.139056	0.207527	0.497873	0.820787		2.04002	7.94627	5.90625	0.000624098	0.199185		2.68902	1.7096	1.54256	0.979417	0.156568	0.589442	-1.14646	0.105157	0.697395	-0.167041	0.795388	0.95913	48	myk-spec	481	481	95	-	-	37.422	PCK1
Mtr.4898.1.S1_at		ARB-exp	APP-ind_APP-spec	APP-ind	7.82225	7.39108	8.17216	7.79516	2.50012	2.51922	2.98879	2.66938	5.12566	2.04985e-11	7.5216e-09	-0.000124111	0.999528	0.999877	-0.187427	0.379954	0.744056		1.91695	4.57861	2.66166	0.00800638	0.988473		3.35463	1.80508	1.64107	1.54955	0.181537	0.611346	-1.71356	0.144637	0.740212	-0.164016	0.880159	0.97847	50	myk-spec	512	385	95	-	-	29.8828
Mtr.4921.1.S1_at		ARB-exp	APP-ind_APP-spec	APP-ind	8.14013	8.20186	9.25942	8.53381	3.40126	3.08893	3.88366	3.45795	5.7626	1.4956e-10	3.78708e-08	0.686746	0.0287785	0.21875	0.0551197	0.844685	0.959764		2.30461	7.48292	5.1783	0.0241656	0.988473		2.96056	2.22886	1.83596	0.731703	0.404613	0.762385	-1.1246	0.214278	0.772502	-0.3929	0.648804	0.912063	140	myk-spec	479	476	95	-	-	42.5887
Mtr.7431.1.S1_at		ARB-exp	APP-ind_APP-spec	APP-ind	10.5142	10.6592	11.4051	10.8595	3.41094	3.90302	4.89893	4.07096	7.91174	2.49984e-11	8.85464e-09	1.12322	0.00477114	0.0802685	0.138868	0.67468	0.903487		2.68662	8.83165	6.14503	1.34646e-06	0.00155676		3.90968	2.0306	1.76359	1.87908	0.0274373	0.4024	-2.14609	0.0154949	0.400234	-0.267018	0.708205	0.931947	400	myk-spec	557	539	93	-	-	33.2136
Mtr.7543.1.S1_at		ARB-exp	APP-ind_APP-spec	APP-ind	5.20136	4.40342	5.85527	5.15335	2.54378	2.62542	2.47398	2.54773	2.70959	8.50401e-07	7.3603e-05	0.103966	0.722434	0.903731	0.105148	0.719427	0.919833		1.60931	4.35421	2.7449	0.00990502	0.988473		3.01162	2.16979	1.74703	0.841827	0.00908774	0.280685	-1.26459	0.000974951	0.0787128	-0.422768	0.119674	0.730733	18	myk-spec	769	202	95	-	-	29.3888
Mtr.7789.1.S1_at		ARB-exp	APP-ind_APP-spec	APP-ind	3.29434	3.45384	4.21759	3.65525	2.07904	2.15997	1.92545	2.05482	1.46819	1.78046e-05	0.000909283	-0.13224	0.541327	0.815083	-0.0109601	0.959288	0.989552		1.92093	7.23585	5.31492	0.00144986	0.379066		2.64489	1.93537	1.69371	0.709523	0.0274642	0.4024	-0.95118	0.00720356	0.275028	-0.241657	0.380603	0.804107	10	~	505	357	97	-	-	27.3267
Mtr.9955.1.S1_at		ARB-exp	APP-ind_APP-spec	APP-ind	7.50116	7.87246	8.74744	8.04035	3.16779	2.92864	2.63138	2.90927	5.28012	3.25761e-10	7.23261e-08	0.149038	0.591627	0.842678	-0.195078	0.48453	0.812524		1.50939	7.6288	6.11941	1.98252e-05	0.012558		4.19776	1.88581	1.83368	2.31195	0.0192604	0.365088	-2.36408	0.0174611	0.422584	-0.0521346	0.94825	0.991695	70	myk-spec	580	570	96	-	-	35	SDH6
Mtr.10076.1.S1_at		ARB-exp	APP-ind_NAP+APP	APP-ind	5.7948	5.74533	6.72709	6.08907	3.5583	3.57977	3.48124	3.53977	3.0127	4.74248e-08	6.0797e-06	0.463394	0.0803938	0.360138	0.128676	0.604734	0.873896		3.102	8.48797	5.38597	5.6001e-05	0.0276274		4.15496	1.8909	1.87938	2.26406	7.18951e-06	0.00291761	-2.27558	6.93711e-06	0.0022978	-0.0115221	0.956664	0.993404	23	myk-spec	796	722	94	-	-	37.4372
Mtr.13833.1.S1_at		ARB-exp	APP-ind_NAP+APP	APP-ind	8.61005	8.38211	9.08123	8.69113	3.18904	3.17759	3.43342	3.26669	5.62849	1.49531e-12	1.27263e-09	0.204051	0.277868	0.622428	-0.352981	0.0732931	0.336964		3.35351	8.79331	5.4398	6.37807e-06	0.00550472		3.60897	2.26391	2.09946	1.34506	0.219948	0.639132	-1.5095	0.174052	0.758378	-0.164444	0.874277	0.977413	70	myk-spec	770	749	96	-	-	31.1688
Mtr.1480.1.S1_at		ARB-exp	APP-ind_NAP+APP	APP-ind	3.48791	4.23845	5.36298	4.36311	2.17059	2.413	2.35566	2.31308	2.00571	8.21496e-05	0.00306429	-0.0443223	0.898188	0.969955	0.105372	0.761377	0.932953		2.98486	8.30421	5.31935	0.00133073	0.356088		4.18542	1.9412	2.06707	2.24423	0.000210253	0.0332916	-2.11836	0.000304789	0.0353934	0.125869	0.71677	0.934734	13	~	378	371	94	-	-	28.3069
Mtr.35593.1.S1_at		ARB-exp	APP-ind_NAP+APP	APP-ind	4.48147	4.26395	4.94882	4.56474	1.99381	2.27745	2.37405	2.2151	2.39486	1.69335e-08	2.41314e-06	0.0452262	0.800466	0.934713	-0.0373329	0.834661	0.957116		3.58589	6.98997	3.40408	0.000948971	0.27691		2.60266	1.66378	1.49211	0.938882	0.0248025	0.393942	-1.11056	0.011763	0.353341	-0.171676	0.622884	0.902823	15	myk-spec	568	180	97	-	-	33.0986
Mtr.36202.1.S1_at		ARB-exp	APP-ind_NAP+APP	APP-ind	5.01948	5.10297	6.40561	5.50935	2.99761	3.05555	3.28897	3.11404	2.51157	2.14366e-06	0.000161913	0.116258	0.695597	0.892834	0.0413686	0.88894	0.971109		3.06413	6.86833	3.8042	0.00106854	0.301978		3.67166	2.25352	2.42248	1.41814	0.00296229	0.168077	-1.24918	0.00584218	0.242841	0.168962	0.620183	0.902174	19	~	519	415	94	-	-	31.7919
Mtr.37052.1.S1_at		ARB-exp	APP-ind_NAP+APP	APP-ind	3.1092	3.72731	2.87927	3.2386	2.35508	2.4079	2.64065	2.46788	0.793385	0.00539686	0.0684314	0.022669	0.923946	0.978293	-0.0448316	0.85034	0.960996		3.09733	6.99097	3.89364	0.00737412	0.988473		3.2243	2.25373	2.06438	0.970571	0.0368738	0.426275	-1.15992	0.0176879	0.424201	-0.189352	0.634583	0.906434	12	~	375	74	100	-	-	25.8667
Mtr.4910.1.S1_at		ARB-exp	APP-ind_NAP+APP	APP-ind	5.29362	4.16923	5.28836	4.91707	2.24721	2.53978	2.22622	2.33774	2.64337	2.34242e-07	2.49199e-05	0.0640345	0.799476	0.93436	0.209984	0.411291	0.765752		3.00593	8.1444	5.13846	0.00514066	0.835568		3.73689	1.67165	1.63679	2.06524	0.0229629	0.384669	-2.1001	0.0213866	0.450597	-0.0348546	0.962809	0.994722	13	(myk-spec)	371	349	94	-	-	33.4232	maf
Mtr.7771.1.S1_at		ARB-exp	APP-ind_NAP+APP	APP-ind	3.73442	3.53235	4.73653	4.0011	2.91539	2.83343	3.02852	2.92578	1.07915	0.00138789	0.025694	0.00382707	0.988431	0.996835	-0.0941324	0.722117	0.920709		2.99177	6.53583	3.54406	0.00173166	0.42445		2.88173	2.39908	2.1344	0.482648	0.164016	0.59721	-0.74733	0.0461238	0.571438	-0.264682	0.423523	0.822344	15	~	505	501	94	25	96	32.6733
Mtr.31879.1.S1_at		ARB-exp	ne	core set	7.40611	7.03008	8.85262	7.76294	2.48566	2.36202	2.60372	2.4838	5.36673	4.42675e-09	7.29199e-07	0.0875941	0.80507	0.937059	-0.118938	0.737839	0.925763		1.7357	2.41403	0.678329	0.110166	0.988473		4.42282	1.49139	1.36997	2.93144	0.0293254	0.406331	-3.05285	0.0248435	0.474305	-0.121416	0.914153	0.986405								29.385	staf
Mtr.44677.1.S1_at		ARB-exp	ne	core set	4.33832	4.71933	6.20304	5.0869	10.279	10.4051	11.1163	10.6001	2.56882	2.76401e-05	0.00128508	8.08204	1.46646e-10	7.36572e-08	0.0465094	0.905962	0.975767		1.74	2.68	0.941704	0.0500348	0.988473		3.28271	1.56798	1.7247	1.71473	0.0040871	0.198769	-1.55801	0.00674499	0.264609	0.156722	0.718945	0.935738								35.1916
Mtr.35705.1.S1_at		CMR-exp	APP-ind_APP-spec	APP-ind	5.84599	5.75766	6.64229	6.08198	2.63401	2.68421	2.60372	2.64065	3.506	7.52557e-10	1.51197e-07	0.0646645	0.743918	0.912337	-0.0171655	0.930744	0.9816		2.2437	7.3308	5.0871	0.000890782	0.261174		2.46159	2.9911	1.61808	-0.529511	0.553677	0.844608	-0.843519	0.35426	0.837481	-1.37303	0.149394	0.73604	15	~	459	410	97	-	-	32.8976
Mtr.26995.1.S1_at		ARB+CMR-exp	APP-ind_APP-spec	APP-ind	6.07562	5.62472	6.40378	6.0347	2.36068	2.3963	2.46032	2.40577	3.68139	8.41804e-11	2.35544e-08	0.0524574	0.759075	0.91904	-0.0566599	0.740531	0.926787		1.69982	5.47376	3.77394	0.00385309	0.69855		2.78488	2.96851	1.6616	-0.183628	0.823405	0.956559	-1.12328	0.197838	0.767301	-1.30691	0.141436	0.735617	15	myk-spec	278	251	97	-	-	27.3381
Mtr.31041.1.S1_at		ARB+CMR-exp	APP-ind_APP-spec	APP-ind	6.29249	3.94851	6.1855	5.4755	2.29746	2.15142	2.67947	2.37612	2.86207	6.77659e-05	0.0026282	-0.237317	0.625464	0.860147	-0.214728	0.658428	0.897813		1.63001	6.98892	5.35891	0.00236997	0.509568		2.86281	2.65467	1.96583	0.208146	0.400564	0.759986	-0.896982	0.00568692	0.239837	-0.688836	0.0200142	0.641757	13	~	398	247	83	-	-	26.6332
Mtr.31832.1.S1_at		ARB+CMR-exp	APP-ind_APP-spec	APP-ind	7.48195	7.49714	8.63063	7.86991	2.51831	2.54111	2.43942	2.49962	5.58056	5.85143e-11	1.7406e-08	0.210272	0.408557	0.730567	0.091621	0.715414	0.918347		2.0732	9.53508	7.46187	6.77505e-05	0.0324345		4.76921	4.12973	1.87094	0.639483	0.574646	0.855769	-2.89827	0.0307853	0.509579	-2.25879	0.0745888	0.722726	35	myk-spec	260	110	100	-	-	21.9231
Mtr.31837.1.S1_at		ARB+CMR-exp	APP-ind_APP-spec	APP-ind	4.98746	4.2569	5.49429	4.91289	2.21486	2.17922	2.31099	2.23502	2.71679	9.17191e-08	1.08922e-05	0.0389323	0.869547	0.961234	0.24538	0.311508	0.689069		2.9502	8.44892	5.49872	7.16662e-05	0.0337812		3.70826	3.52218	2.37243	0.186081	0.714664	0.91679	-1.33583	0.0278604	0.493427	-1.14975	0.0492893	0.707013	18	myk-spec	422	205	94	-	-	28.1991
Mtr.31898.1.S1_at		ARB+CMR-exp	APP-ind_APP-spec	APP-ind	7.87101	8.38494	9.39856	8.5515	2.53237	2.41983	2.29871	2.41697	6.27649	1.20629e-10	3.15813e-08	0.141955	0.638214	0.86671	-0.0979004	0.745092	0.928042		1.79607	6.97779	5.18173	4.16744e-05	0.0218267		3.42155	3.36795	1.90658	0.0535991	0.947174	0.989651	-1.51497	0.0916013	0.676364	-1.46137	0.101528	0.727496	70	myk-spec	508	275	97	-	-	25
Mtr.35837.1.S1_at		ARB+CMR-exp	APP-ind_APP-spec	APP-ind	10.9809	10.6872	11.1051	10.9244	4.46395	4.39111	4.79116	4.54874	7.08598	2.63904e-14	1.01072e-10	0.710296	0.000828867	0.0270887	0.0170866	0.916077	0.977968		2.28104	8.00794	5.7269	1.84586e-06	0.00195018		3.36234	2.67344	2.33146	0.688896	0.195184	0.6225	-1.03088	0.0684061	0.635987	-0.341984	0.50129	0.855617	400	myk-spec	490	129	93	29	93	30.2041
Mtr.39133.1.S1_at		ARB+CMR-exp	APP-ind_APP-spec	APP-ind	7.70299	7.18182	8.86575	7.91686	4.2869	4.29152	4.00368	4.19403	4.21962	1.98433e-08	2.78889e-06	0.496797	0.138981	0.462727	0.201351	0.532085	0.838937		2.52074	7.28637	4.76564	0.000228197	0.0876678		3.42501	2.60133	1.99547	0.823684	0.144947	0.581071	-1.42954	0.0240257	0.469156	-0.605857	0.267753	0.758676	30	myk-spec	730	477	92	-	-	35.8904	Sod1
Mtr.45022.1.S1_at		ARB+CMR-exp	APP-ind_APP-spec	APP-ind	9.49317	9.68359	10.6697	9.94882	3.24644	3.29009	4.6303	3.72228	6.773	9.82655e-10	1.92381e-07	0.546453	0.179421	0.517439	-0.234668	0.551271	0.849276		2.36965	9.64007	7.27041	1.8826e-06	0.00195528		3.90739	2.9338	1.91594	0.973595	0.14552	0.581323	-1.99146	0.0116328	0.351789	-1.01786	0.130486	0.73164	135	myk-spec	558	455	96	-	-	34.9462
Mtr.7392.1.S1_at		ARB+CMR-exp	APP-ind_APP-spec	APP-ind	4.11341	4.58595	6.26423	4.98787	2.85579	2.89676	3.51806	3.0902	2.24161	0.00018946	0.00587758	0.343951	0.426104	0.742776	-0.0758757	0.858749	0.962992		1.82965	8.39437	6.56472	0.00120108	0.331439		3.81488	2.94533	2.18997	0.869549	0.0323203	0.414929	-1.62491	0.00146564	0.103316	-0.755359	0.0543481	0.710148	20	myk-spec	309	198	91	-	-	29.1262
Mtr.7526.1.S1_at		ARB+CMR-exp	APP-ind_APP-spec	APP-ind	6.5656	6.32643	7.0257	6.63924	2.13114	2.17922	2.4321	2.24749	4.44104	1.93369e-11	7.35981e-09	0.0492808	0.785581	0.928497	0.00706739	0.968828	0.991745		1.73447	9.06946	7.33499	4.82773e-05	0.0244491		3.95032	3.0121	1.38007	0.938228	0.447178	0.787056	-2.57025	0.0617183	0.62143	-1.63203	0.203062	0.746986	20	myk-spec	406	407	97	-	-	35.2217
Mtr.8312.1.S1_at		ARB+CMR-exp	APP-ind_APP-spec	APP-ind	8.38858	8.82144	9.97415	9.06139	3.13818	2.97456	2.85996	2.9909	6.57658	1.21114e-10	3.15813e-08	0.506087	0.127435	0.444197	0.0280419	0.929051	0.981014		1.88548	7.74641	5.86094	0.000301078	0.111815		3.53648	2.77865	1.90553	0.757839	0.104858	0.542037	-1.63095	0.00476371	0.215751	-0.873113	0.0686826	0.718113	300	myk-spec	411	392	98	-	-	29.4404
Mtr.31235.1.S1_at		ARB+CMR-exp	APP-ind_NAP+APP	APP-ind	6.4057	7.00887	7.45225	6.95561	2.74883	3.01449	2.55142	2.77158	4.30063	3.00245e-10	6.73934e-08	0.116597	0.603578	0.848909	0.0669159	0.764775	0.934514		3.05757	7.86018	4.8026	0.000108565	0.0468495		3.43156	2.87066	2.40006	0.560908	0.367395	0.738036	-1.0315	0.118498	0.713468	-0.470591	0.44572	0.831227	40	myk-spec	330	113	97	-	-	26.9697
Mtr.4926.1.S1_at		ARB+CMR-exp	APP-ind_NAP+APP	APP-ind	9.59801	9.81639	10.1572	9.85721	2.19912	2.60372	2.42134	2.40806	7.5827	8.99655e-15	6.12545e-11	0.133548	0.405249	0.728168	-0.0521612	0.741865	0.927144		3.24059	7.41737	4.17678	0.0158949	0.988473		3.84685	2.853	2.34602	0.99385	0.0283867	0.404154	-1.50082	0.00404143	0.195772	-0.506973	0.206342	0.748047	178	myk-spec	461	83	98	-	-	22.1258
Mtr.8379.1.S1_at		ARB+EPI-exp	APP-ind	APP-ind	4.15727	4.33311	4.32697	4.27245	2.0253	2.43623	2.59755	2.35303	1.60956	1.24471e-06	0.000101833	-0.309865	0.104827	0.405425	-0.350994	0.0703428	0.329158		2.30261	8.35661	6.054	2.86402e-05	0.0159547		3.04604	1.66329	2.67889	1.38275	0.285687	0.684638	-0.367145	0.768405	0.967988	1.0156	0.42453	0.82263	13	~	679	602	97	-	-	29.3078
Mtr.4889.1.S1_at		ne	APP-ind_APP-spec	APP-ind	4.30496	3.39201	3.31676	3.67124	2.43034	2.53608	2.38978	2.45207	1.4772	1.9633e-05	0.000981247	0.258024	0.251158	0.59572	0.250184	0.265034	0.643377		1.62389	4.30906	2.68517	0.00505179	0.83216		1.93765	1.704	1.33058	0.233654	0.0652071	0.487135	-0.607072	0.000653152	0.0593825	-0.373417	0.0096896	0.544234	10	myk-spec	385	326	95	-	-	31.4286
Mtr.35594.1.S1_at		ne	APP-ind_APP-spec	APP-ind	6.33778	6.50691	7.13109	6.65859	2.46023	2.66991	2.53163	2.55392	4.40354	1.8511e-11	7.12064e-09	0.298866	0.114016	0.422003	0.243994	0.189026	0.554323		1.93375	4.36793	2.43418	0.00975351	0.988473		1.887	1.6619	1.84435	0.225102	0.0461241	0.448634	-0.0426441	0.663498	0.947103	0.182457	0.0914338	0.727496	17	myk-spec	564	527	97	25	96	34.3972
Mtr.31931.1.S1_at		ne	APP-ind_APP-spec	APP-ind	5.71817	4.94388	5.95179	5.53795	2.73374	2.90436	3.0931	2.9104	2.75796	4.57811e-08	5.91851e-06	0.130409	0.565899	0.829577	0.147984	0.515622	0.831394		2.32843	4.69243	2.364	0.000390724	0.137602		1.89721	1.75412	1.82847	0.143086	0.456406	0.792756	-0.0687378	0.716413	0.957776	0.0743483	0.694619	0.927804	35	myk-spec	478	289	93	-	-	34.1004	HPD
Mtr.31823.1.S1_at		ne	APP-ind_APP-spec	APP-ind	6.42645	6.71809	7.06642	6.73698	2.22538	2.60372	2.48042	2.43651	4.62509	3.6077e-12	2.21072e-09	0.324609	0.0647762	0.324272	0.082993	0.611658	0.877467		1.99366	5.6265	3.63284	2.62122e-05	0.0148725		2.4894	1.64775	1.4352	0.841657	0.078269	0.509545	-1.0542	0.0359401	0.529045	-0.212545	0.621196	0.902327	15	myk-spec	392	395	92	-	-	34.4388	PRX1
Mtr.31809.1.S1_at		ne	APP-ind_APP-spec	APP-ind	6.31169	6.66393	7.23998	6.73853	2.58174	2.30365	2.52742	2.47094	4.48629	3.43317e-11	1.13106e-08	0.218693	0.26831	0.613121	0.0738176	0.701807	0.913588		1.84291	4.89714	3.05422	0.0331502	0.988473		2.46578	1.65695	1.63965	0.808829	0.0758515	0.50566	-0.826126	0.0709625	0.639413	-0.0172966	0.965989	0.99519	15	myk-spec	486	204	99	-	-	29.8354
Mtr.31945.1.S1_at		ne	APP-ind_APP-spec	APP-ind	8.15159	8.65415	9.74362	8.84979	3.48437	3.33209	4.28357	3.70001	5.80535	1.77982e-09	3.21721e-07	0.655568	0.083144	0.365383	0.0571442	0.871545	0.966101		2.17072	5.73491	3.56419	0.0493047	0.988473		1.90777	1.9101	1.87705	-0.00233648	0.986684	0.997	-0.0307149	0.826623	0.978781	-0.0330514	0.813717	0.963416	90	myk-spec	468	461	98	140	85	42.735	RPL4
Mtr.30988.1.S1_at		ne	APP-ind_APP-spec	APP-ind	3.03038	2.46968	3.18046	2.8935	2.4019	2.59897	2.25132	2.4174	0.358176	0.110976	0.444712	-0.11793	0.580739	0.837419	0.0277165	0.896053	0.973121		2.27653	5.19853	2.922	0.0286172	0.988473		2.52579	1.51677	1.59394	1.00902	0.084135	0.518419	-0.931852	0.105791	0.698081	0.077172	0.882884	0.979201	13	~	689	478	88	-	-	33.5269
Mtr.29813.1.S1_at		ne	APP-ind_APP-spec	APP-ind	2.32945	2.9975	2.45563	2.59419	2.28211	2.20717	2.51113	2.33347	0.373867	0.0497928	0.291056	0.113144	0.520395	0.802738	0.0186686	0.914778	0.977525		2.17967	6.80807	4.6284	5.96103e-05	0.0287622		2.35507	1.85558	1.81104	0.499483	0.169185	0.602155	-0.544024	0.138695	0.73539	-0.0445407	0.895584	0.982348	10	~	420	413	86	-	-	35.7143
Mtr.4837.1.S1_at		ne	APP-ind_APP-spec	APP-ind	8.81688	8.56478	9.5506	8.97742	4.96473	5.0103	5.49636	5.15713	5.73611	2.35685e-11	8.45269e-09	1.91582	3.58024e-06	0.000476	0.0178318	0.940204	0.984333		1.98127	6.19395	4.21268	0.0181111	0.988473		2.42935	1.6043	1.47347	0.825043	0.195842	0.623198	-0.955882	0.141164	0.736971	-0.130839	0.827743	0.966795	120	myk-spec	185	185	97	-	-	38.9189	ACT2
Mtr.4821.1.S1_at		ne	APP-ind_APP-spec	APP-ind	8.63805	9.03446	9.79178	9.15476	2.5846	2.59604	2.88845	2.68969	6.96366	3.26213e-12	2.06079e-09	0.498591	0.0583583	0.30762	0.0156647	0.94851	0.986406		1.75634	6.20434	4.44801	0.00382161	0.694898		1.65601	1.54947	1.58619	0.106538	0.400493	0.759981	-0.0698148	0.576279	0.923298	0.0367231	0.766987	0.950809	135	myk-spec	450	450	96	-	-	34.4444	TAL1
Mtr.26993.1.S1_at		ne	APP-ind_APP-spec	APP-ind	6.86417	6.74067	7.89327	7.16604	2.47346	2.32386	2.32481	2.37404	4.77212	3.04855e-10	6.81785e-08	-0.0198754	0.936131	0.981661	0.00356809	0.988521	0.997233		1.52735	4.21981	2.69246	0.0136984	0.988473		1.56437	1.55625	1.38562	0.00812849	0.927664	0.985052	-0.178751	0.0755023	0.648026	-0.170622	0.086992	0.727173	10	(myk-spec)	474	474	97	-	-	31.6456	NOP4
Mtr.35558.1.S1_at		ne	APP-ind_APP-spec	APP-ind	4.45709	5.05922	5.56391	5.02674	2.43456	2.30307	2.10912	2.28225	2.59755	7.58616e-08	9.18705e-06	-0.146941	0.513136	0.798857	0.0023128	0.991708	0.99804		1.9356	4.75674	2.82114	0.00914217	0.988473		2.14871	1.74959	1.59247	0.399119	0.00375313	0.1907	-0.556245	0.000540672	0.052282	-0.157126	0.143398	0.735617	16	myk-spec	524	273	97	-	-	27.0992	ptc1
Mtr.37145.1.S1_at		ne	APP-ind_APP-spec	APP-ind	4.68692	4.80925	5.64495	5.04704	2.64767	2.49276	2.46997	2.5368	2.55707	1.34564e-07	1.52701e-05	0.0468231	0.839597	0.950062	-0.000262953	0.999092	0.999747		2.42284	7.3229	4.90006	0.000416154	0.143264		1.79396	1.75901	1.61237	0.0349449	0.703156	0.911491	-0.181592	0.0762734	0.650324	-0.146647	0.137965	0.734705	11	~	729	603	95	-	-	28.3951	yqjT
Mtr.7767.1.S1_at		ne	APP-ind_APP-spec	APP-ind	3.89227	3.14531	3.29087	3.44282	2.25531	2.10731	2.01702	2.12654	1.32221	6.96983e-06	0.000428382	0.00593751	0.973005	0.99212	-0.00492827	0.977592	0.994107		1.44439	4.23022	2.78583	0.043553	0.988473		2.29433	1.44552	1.37697	0.848803	0.168355	0.601815	-0.917351	0.140579	0.736585	-0.068548	0.905169	0.984617	10	~	393	212	94	-	-	27.9898
Mtr.37071.1.S1_at		ne	APP-ind_APP-spec	APP-ind	3.5205	2.92839	2.92398	3.12429	2.93569	2.66758	2.98202	2.86176	0.475596	0.0203129	0.168116	0.213072	0.252571	0.597015	-0.0169683	0.92524	0.980016		2.51312	7.42075	4.90763	0.000505051	0.166847		2.52036	2.14827	2.00519	0.372087	0.198089	0.624213	-0.515173	0.0888949	0.673222	-0.143086	0.602709	0.895515	14	(myk-spec)	544	526	90	-	-	31.25
Mtr.31890.1.S1_at		ne	APP-ind_APP-spec	APP-ind	2.8341	3.23821	3.21059	3.0943	2.45377	2.14973	2.33396	2.31249	0.759005	0.000583663	0.0136824	-0.0228135	0.890439	0.967291	-0.017982	0.913525	0.977263		2.15661	5.12674	2.97013	0.000675926	0.212407		2.16656	1.52432	1.396	0.642234	0.081117	0.513555	-0.770555	0.0441079	0.565449	-0.128321	0.698207	0.929053	12	~	378	367	89	-	-	33.3333
Mtr.42471.1.S1_at		ne	APP-ind_APP-spec	APP-ind	7.3525	6.18558	7.17838	6.90549	2.38184	2.3892	2.76374	2.51159	4.51968	7.24114e-10	1.46443e-07	0.12578	0.621953	0.85836	-0.0321064	0.89933	0.973701		1.59338	7.1374	5.54403	2.9369e-07	0.000639759		2.11885	2.00531	1.77567	0.113541	0.665767	0.895676	-0.343188	0.213925	0.772502	-0.229647	0.391634	0.808898	40	myk-spec	575	575	95	-	-	35.3043
Mtr.4826.1.S1_at		ne	APP-ind_APP-spec	APP-ind	4.72992	5.6258	6.30902	5.55491	2.34025	2.39261	2.32354	2.35213	3.03664	3.82178e-07	3.75908e-05	-0.166136	0.585883	0.839581	-0.0322116	0.915335	0.977611		1.27741	7.63809	6.36068	3.23648e-07	0.000639759		2.54319	1.76874	1.47693	0.774453	0.299815	0.693617	-1.06627	0.166353	0.756195	-0.291812	0.686393	0.92482	16	myk-spec	370	215	98	-	-	29.4595	TIM9
Mtr.42352.1.S1_at		ne	APP-ind_APP-spec	APP-ind	6.83589	7.55296	8.30368	7.56418	2.81885	2.77256	2.2548	2.6154	5.10126	1.30875e-09	2.43761e-07	0.152485	0.615526	0.855307	-0.0375115	0.901156	0.974147		2.15257	4.9751	2.82253	0.025472	0.988473		2.48423	1.64881	1.59576	0.835416	0.0675811	0.49277	-0.888466	0.0550325	0.605342	-0.0530508	0.895588	0.982348	45	myk-spec	614	615	94	-	-	33.8762
Mtr.26976.1.S1_at		ne	APP-ind_APP-spec	APP-ind	6.63088	5.70569	6.8836	6.40673	2.39602	2.39767	2.79579	2.52983	4.08131	3.05841e-09	5.22043e-07	0.204409	0.439181	0.751884	-0.0440098	0.866029	0.964886		1.91611	4.2691	2.35298	0.0320788	0.988473		1.77452	1.54784	1.3133	0.226676	0.216234	0.635846	-0.46122	0.0269181	0.488707	-0.234543	0.202316	0.746613	30	myk-spec	490	490	95	-	-	33.0612
Mtr.36217.1.S1_at		ne	APP-ind_APP-spec	APP-ind	4.31037	3.38152	4.0664	3.91943	2.00948	2.3103	2.49235	2.27071	1.56472	1.07835e-05	0.000601267	-0.0840061	0.699814	0.894672	-0.0847498	0.697304	0.912203		1.73867	6.2768	4.53814	0.00689878	0.963775		2.07406	1.78327	1.60252	0.29079	0.159259	0.592819	-0.471541	0.0370299	0.534066	-0.180751	0.36144	0.795531	11	~	510	213	98	-	-	28.4314
Mtr.35891.1.S1_at		ne	APP-ind_APP-spec	APP-ind	3.91194	4.7644	4.39101	4.35578	2.35041	2.43803	2.36938	2.38594	1.81455	4.4825e-07	4.29857e-05	-0.155295	0.405457	0.7283	-0.126483	0.495825	0.819428		1.93144	5.18034	3.24891	0.00106938	0.301978		2.53263	1.82502	1.56901	0.707609	0.319623	0.707418	-0.963621	0.187305	0.764657	-0.256012	0.710401	0.93251	13	myk-spec	662	640	93	-	-	30.8157
Mtr.31826.1.S1_at		ne	APP-ind_APP-spec	APP-ind	5.78639	6.50179	7.19427	6.49415	2.83102	2.65829	2.53264	2.67399	3.97612	7.1497e-09	1.10636e-06	0.155956	0.572351	0.833049	-0.134096	0.626717	0.884609		1.69122	4.79327	3.10205	0.000332568	0.119877		1.73944	1.52062	1.51701	0.218821	0.095114	0.531013	-0.222433	0.0907077	0.675038	-0.00361127	0.97566	0.996293	25	myk-spec	456	456	98	-	-	33.9912	DRS2
Mtr.32019.1.S1_at		ne	APP-ind_APP-spec	APP-ind	6.58286	6.35808	7.43272	6.79122	2.65022	2.58806	2.76764	2.66864	4.18436	1.24519e-09	2.36232e-07	0.0617816	0.802407	0.935743	-0.151247	0.54294	0.845346		1.5419	4.96474	3.42284	0.0196279	0.988473		1.86788	1.6883	1.66989	0.179584	0.114208	0.55128	-0.197989	0.0867463	0.669898	-0.018405	0.859376	0.974347	20	myk-spec	504	504	97	-	-	38.4921
Mtr.7555.1.S1_at		ne	APP-ind_APP-spec	APP-ind	4.53481	5.35944	6.51584	5.47003	2.44913	2.71307	2.94941	2.70387	2.77238	9.27366e-06	0.000533088	0.00621922	0.986901	0.996167	-0.178619	0.638923	0.8898		2.18403	8.79992	6.61589	0.00145888	0.379066		2.08484	1.71439	1.79655	0.370458	0.09567	0.531823	-0.288299	0.178764	0.760504	0.0821591	0.684168	0.923813	15	~	520	509	95	-	-	30.9615
Mtr.8332.1.S1_at		ne	APP-ind_APP-spec	APP-ind	4.47481	4.5498	5.28668	4.77043	2.44247	2.58364	2.79036	2.60549	2.30476	6.77328e-08	8.27473e-06	0.139817	0.479215	0.778158	-0.325281	0.115639	0.431766		1.98675	8.20297	6.21622	0.000546018	0.177973		2.46095	1.80324	1.36372	0.657711	0.0889491	0.523204	-1.09723	0.0127126	0.366936	-0.439517	0.230115	0.751518	13	~	510	199	97	-	-	29.6078
Mtr.4925.1.S1_at		ne	APP-ind_APP-spec	APP-ind	10.7544	11.4441	11.7399	11.3128	3.30627	3.89035	3.32412	3.50691	8.55019	1.58612e-13	2.72051e-10	0.744319	0.00633938	0.0944786	-0.39923	0.100673	0.402095		2.34291	5.74397	3.40106	0.0448239	0.988473		2.24193	1.62646	1.59439	0.61547	0.0552024	0.467035	-0.647536	0.0461597	0.571438	-0.0320661	0.908902	0.985206	2000	myk-spec	445	445	96	-	-	37.7528	GLN1
Mtr.31867.1.S1_at		ne	APP-ind_NAP+APP	APP-ind	9.83799	10.3852	11.0908	10.438	6.52803	7.3486	8.4103	7.42898	7.84236	3.6715e-10	8.05729e-08	4.83332	7.6357e-08	1.70146e-05	0.720266	0.10199	0.404906		3.18974	8.02891	4.83916	2.22764e-05	0.0132529		1.86043	1.84526	1.79723	0.0151651	0.877915	0.972291	-0.0632018	0.527614	0.90726	-0.0480367	0.629131	0.904825	260	myk-spec	471	471	97	-	-	36.518	RPS1
Mtr.31255.1.S1_at		ne	APP-ind_NAP+APP	APP-ind	9.84288	10.3271	11.0493	10.4064	2.66203	3.1986	3.16879	3.00981	7.76514	2.16636e-12	1.58036e-09	0.368505	0.175559	0.512888	0.14937	0.569839	0.858255		3.81394	8.17497	4.36104	0.000147105	0.0600953		2.5672	1.53055	1.37165	1.03665	0.233441	0.647818	-1.19555	0.175916	0.759615	-0.158895	0.847734	0.971155	330	myk-spec	411	398	99	-	-	38.6861	SOD1
Mtr.4881.1.S1_at		ne	APP-ind_NAP+APP	APP-ind	4.85258	5.09664	5.65425	5.20115	2.59126	2.66675	3.02901	2.76234	2.5037	4.81627e-08	6.14857e-06	0.0648886	0.752894	0.916176	-0.00399437	0.984504	0.99572		3.30214	5.84737	2.54523	0.0154907	0.988473		2.41467	2.14022	1.92624	0.274451	0.0202091	0.371772	-0.488428	0.00099742	0.0799095	-0.213978	0.0533002	0.708773	15	(myk-spec)	569	214	98	-	-	34.2707
Mtr.37115.1.S1_at		ne	APP-ind_NAP+APP	APP-ind	3.90987	3.98513	3.92379	3.93959	2.54627	2.78244	2.84781	2.72551	0.843839	4.31653e-05	0.00182671	-0.370248	0.0169051	0.165534	-0.456981	0.00513759	0.0574849		3.5236	6.23732	2.71372	0.000667645	0.210886		2.46347	1.84746	1.89803	0.616003	0.00615135	0.237071	-0.565438	0.00944388	0.317666	0.0505653	0.764608	0.950175	17	~	1031	1031	97	-	-	34.3356
Mtr.35323.1.S1_at		ne	ne	core set	3.91087	4.22968	5.2546	4.46505	4.92502	3.98416	4.13048	4.34655	1.95945	0.000157381	0.00511075	1.84096	0.000266542	0.0127404	0.117067	0.748581	0.929189		2.15	2.61	0.45371	0.0214076	0.988473		1.96009	1.99934	1.96802	-0.0392497	0.801119	0.949536	0.00793025	0.959321	0.995957	-0.0313195	0.840567	0.969385								37.8254	TEF1
Mtr.31278.1.S1_at		ne	ne	core set	6.14727	6.06812	6.84069	6.35203	7.76137	7.98761	8.9032	8.21739	3.87323	1.05763e-08	1.57688e-06	5.7386	1.31856e-10	6.78979e-08	-0.00241001	0.993054	0.998349		1.78	1.73	-0.0485912	0.772867	0.992261		1.45612	1.59522	1.54163	-0.1391	0.105252	0.542957	0.0855111	0.292161	0.808376	-0.053589	0.499071	37.155									hypothetical protein predicted by Glimmer/Critica
Mtr.36239.1.S1_at		ne	ne	core set	6.05828	5.73977	6.12086	5.97297	5.93879	6.44877	6.44329	6.27695	3.66393	1.48594e-10	3.77824e-08	3.96791	6.0366e-11	3.55683e-08	-0.0426964	0.811332	0.949462		2.14	2.06	-0.0792849	0.79907	0.99305		1.69313	1.58921	1.42809	0.103913	0.632821	0.881865	-0.265035	0.242297	0.781412	-0.161122	0.463787	0.83836								23.431
[truncated: 49 more columns]
