# Supplementary material for: A roadmap of cell-type specific gene expression during sequential stages of the arbuscular mycorrhiza symbiosis
Source: BMC Genomics. 2013 May 7;14:306. doi: 10.1186/1471-2164-14-306 (PMC3667144; doi:10.1186/1471-2164-14-306)
Supplement: Additional file 9 — List of seven groups of genes as defined in Figure 5. [file 1471-2164-14-306-S9.xls]

## Sheet: Information
Explanation of column headers
expression profiles in APP and NAP
	NAP C1, C2, C3: signal intesity in three biological replicates of non-appressorial areas
	NAP mean: mean signal intensity in three biological replicates of non-appressorial areas
	APP P1,P2,P3: signal intesity in three biological replicates of appressorial areas
	APP mean: mean signal intensity in three biological replicates of appressorial areas
expression profiles in ARB, CMR and EPI
	ARB A1,A3,A5: signal intesity in three biological replicates of arbusculated cells
	ARB mean: mean signal intensity in three biological replicates of arbusculated cells
	CMR K1,K4,K5: signal intesity in three biological replicates of cortical cells colonized by fungal hyphae
	CMR mean: mean signal intensity in three biological replicates of cortical cells colonized by fungal hyphae
	EPI E1,E2,E3: signal intesity in three biological replicates of epidermal cells
	EPI mean: mean signal intensity in three biological replicates of epidermal cells
expression profiles in whole mycorrhizal roots (Hogekamp et al. 2011)
	GiMyc_Control: Comparison of roots mycorrhized with Glomus intraradices and nonmycorrhizal control roots, both grown in the presence of 20 µM phosphate
	GmMyc_Control: Comparison of roots mycorrhized with Glomus mosseae and nonmycorrhizal control roots, both grown in the presence of 20 µM phosphate
	Phosphate_Control: Comparison of nonmycorrhizal roots grown in the presence of 2 mM phosphate with nonmycorrhizal control roots grown in the presence of 20 µM phosphate
expression profiles in roots treated with Myc-LCOs (Czaja et al. 2012)
	sMyc: roots treated with sulphated Myc-LCOs for 6h or 24h
	nsMyc: roots treated with non-sulphated Myc-LCOs for 6h or 24h
	mix Myc: roots treated with a mixture of sulphated and non-sulphated Myc-LCOs for 6h or 24h
LogFC denotes the log2 foldchange between the cell-types compared
p values and false discovery rate (FDR)-corrected p values are given
the following columns contain functional classifications obtained via the SAMS software (Bekel et al. 2009)
the functional classification of genes is shown in blue
Explanation of colours
blue: mean signal intensity in a cell-type is above the MtPt4-detection threshold
expression profiles in APP and NAP
	logFC > 2,32 oder <-2,32 with p ≤ 0,05: gene is induced (orange) or repressed (light green) in this cell-type
	if the signal intensity is above the threshold in only one of the cell-types, the gene is specifically expressed in this cell-type (red / dark green)
expression profiles in ARB, CMR and EPI
	logFC > 2,32 oder <-2,32 with p ≤ 0,01: gene is induced (orange) or repressed (light green) in this cell-type
	if the signal intensity is above the threshold in only one of the cell-types, the gene is specifically expressed in this cell-type (red / dark green)
expression profiles in whole mycorrhizal roots
	logFC > 1 with pFDR ≤ 0,05: gene is induced (red)
	logFC < -1 with pFDR ≤ 0,05: gene is repressed (green)
expression profiles in roots treated with Myc-LCOs
	induction logFC > 0,6 (orange) or > 1 (red) with p ≤ 0,05
	repression: logFC < -0,6 with p ≤ 0,05 (dark green)

## Sheet: Group A
GeneChip ID	Gene product	Mt gene	Expression category ARB_CMR_EPI	NAP C1	NAP C2	NAP C3	NAP Mean	APP P1	APP P2	APP P3	APP Mean	logFC APP_vs_NAP	p APP_vs_NAP	pFDR APP_vs_NAP		ARB A1	ARB A3	ARB A5	ARB Mean	CMR K1	CMR K4	CMR K5	CMR Mean	EPI E1	EPI E2	EPI E3	EPI Mean	logFC ARB_vs_CMR	p ARB_vs_CMR	pFDR ARB_vs_CMR	logFC EPI_vs_ARB	p EPI_vs_ARB	pFDR EPI_vs_ARB	logFC EPI_vs_CMR	p EPI_vs_CMR	pFDR EPI_vs_CMR		logFC GiMyc_Control	p GiMyc_Control	FDR p GiMyc_Control	logFC GmMyc_Control	p GmMyc_Control	FDR p GmMyc_Control	logFC Phosphate_Control	p Phosphate_Control	FDR p Phosphate_Control		MFA 6h Log Foldchange	MFA 6h p value
Mtr.11507.1.S1_at	Cytochrome P450 716B1 EC=1.14.-.-; AltName: Full=Cytochrome P450 CYPA1;		ARB-ind + whole roots	7.22826	6.95925	8.55619	7.58123	9.19692	8.31441	5.3689	7.62674	0.0455094	0.967918	0.999006		7.98801	8.55243	8.21612	8.25219	5.24353	2.99567	2.88982	3.70967	1.97955	3.55265	2.70192	2.74471	4.54251	0.000196348	0.0314969	-5.50748	5.46713e-05	0.01034	-0.964965	0.189927	0.743423		2.14074	0.000101763	0.00360871	2.2755	5.90396e-05	0.00435359	-3.09635	3.09841e-06	0.000210476		0.931536	9.26583e-08
Mtr.11744.1.S1_at	hypothetical protein predicted by Glimmer/Critica		ARB-ind + whole roots	6.56408	8.48622	9.06225	8.03752	8.70601	10.3193	7.51654	8.8473	0.809783	0.431781	0.988473		7.65247	7.21709	8.78961	7.88639	7.56766	4.42208	5.14741	5.71238	3.27205	5.31385	2.04492	3.5436	2.17401	0.0746247	0.502973	-4.34279	0.00382751	0.188994	-2.16878	0.0751887	0.72364		0.64457	0.0853386	0.390049	1.48305	0.00106885	0.0317483	-2.1178	5.56167e-05	0.00191573		0.373287	0.129174
Mtr.13963.1.S1_at	Subtilisin-like protease EC=3.4.21.-; AltName: Full=Cucumisin-like serine protease; Flags: Precursor;		ARB-ind + whole roots	8.50976	2.06095	1.65352	4.07474	9.4626	8.07574	3.79145	7.10993	3.03519	0.256432	0.988473		5.9839	5.25389	7.39949	6.21243	1.9913	3.86374	2.78208	2.87904	1.65816	1.87452	1.9436	1.82542	3.33339	0.000827424	0.0788536	-4.387	0.000145236	0.0207477	-1.05362	0.128917	0.73164		4.46256	3.39199e-07	3.39631e-05	3.7419	2.09315e-06	0.000304665	-2.22762	0.00026244	0.0062044		4.66826	2.59497e-17
Mtr.29741.1.S1_at	hypothetical protein predicted by Glimmer/Critica		ARB-ind	6.4428	7.3337	8.97554	7.58401	6.59353	7.28227	6.782	6.88594	-0.698078	0.339688	0.988473		4.65091	4.75539	5.15811	4.8548	2.2487	2.22417	2.42501	2.29929	2.13526	1.82881	2.9952	2.31976	2.55551	3.50864e-05	0.00918814	-2.53504	3.7068e-05	0.00803391	0.0204655	0.945742	0.991136		-0.74081	0.00347264	0.0501051	-0.705499	0.00475424	0.0801238	-0.977562	0.000459405	0.00952671		1.31575	2.57988e-05
Mtr.35691.1.S1_at	cytochrome P450 family protein		ARB-ind + whole roots	8.62805	8.82246	8.24351	8.56467	9.56112	9.70872	9.9632	9.74435	1.17967	0.00186646	0.436537		8.92954	8.63809	9.08456	8.88406	4.16947	3.83485	6.57366	4.85933	4.97225	6.03267	1.71547	4.24013	4.02474	0.00912918	0.281115	-4.64394	0.00439134	0.206676	-0.619199	0.60622	0.896666		0.786602	0.000137097	0.00457324	1.01933	1.27727e-05	0.0013586	-1.50474	2.46206e-07	3.21262e-05		0.330087	0.00642827
Mtr.37525.1.S1_at	Nodulin-26 Short=N-26;	MtNip1	ARB-ind	1.76147	2.32629	8.73805	4.27527	9.55932	8.64442	3.20695	7.13689	2.86162	0.309742	0.988473		11.3391	10.9661	11.1816	11.1623	2.76477	2.05447	2.31652	2.37859	2.38221	2.35623	2.30648	2.3483	8.78369	1.60149e-10	2.09343e-06	-8.81397	1.56122e-10	1.42044e-06	-0.0302856	0.873041	0.977116		5.10055	8.40685e-12	3.90269e-09	3.79191	2.41768e-10	1.09741e-07	1.41356	9.22361e-06	0.000487245		1.50734	0.000143967
Mtr.37567.1.S1_at	Homeobox protein knotted-1-like 3 AltName: Full=KNAP3;		ARB-ind	2.7338	5.69447	5.44439	4.62422	6.77011	5.81889	2.41916	5.00272	0.378505	0.795905	0.99305		5.50467	5.49978	7.47889	6.16111	2.07394	2.1931	1.97412	2.08038	2.43809	1.9386	2.90267	2.42645	4.08073	8.67917e-05	0.0179267	-3.73466	0.000156002	0.0218753	0.346068	0.534101	0.868559		-0.207822	0.177309	0.552344	-0.317046	0.049673	0.284952	0.268787	0.0887845	0.374719		0.329074	0.0266115
Mtr.37912.1.S1_at	NADP-dependent oxidoreductase, putative		ARB-ind + whole roots	7.88223	9.05273	9.95616	8.96371	10.1891	10.9827	9.45174	10.2078	1.24411	0.107593	0.988473		11.1507	10.9062	11.5603	11.2057	8.67917	10.4048	8.9441	9.34269	5.78697	6.03517	2.84325	4.88846	1.86304	0.0656015	0.487945	-6.31727	0.000120392	0.0180818	-4.45423	0.00109339	0.25094		1.28749	7.80868e-05	0.00294824	1.12239	0.000255209	0.012337	-4.43169	1.91807e-10	2.86672e-07		3.53522	4.75405e-12
Mtr.43585.1.S1_at	1-deoxy-D-xylulose 5-phosphate synthase, putative / 1-deoxyxylulose-5-phosphate synthase, putative / DXP-synthase, putative	MtDxs2	ARB-ind + whole roots	6.58036	5.10127	6.38815	6.02326	7.95484	8.75539	3.76456	6.82493	0.801671	0.585795	0.988473		5.3794	4.24017	6.19552	5.2717	3.03006	3.26234	2.54936	2.94725	3.26234	2.82235	2.87966	2.98812	2.32445	0.00123053	0.100006	-2.28358	0.0013663	0.0990821	0.0408671	0.931488	0.988722		1.57354	7.93222e-06	0.000473292	1.86567	1.44399e-06	0.000221389	-4.25501	1.85562e-10	2.84272e-07		0.739085	0.000103172
Mtr.43640.1.S1_at	expressed protein		ARB-ind	4.23435	3.53867	4.43221	4.06841	6.01972	6.44965	4.50657	5.65865	1.59024	0.0339546	0.988473		5.96128	4.24103	4.44269	4.88167	1.93717	2.11824	2.17052	2.07531	1.70435	2.38697	1.36544	1.81892	2.80636	0.000405004	0.0515964	-3.06275	0.00023184	0.0294134	-0.256389	0.595763	0.893306		0.834551	0.00241935	0.0386578	0.453482	0.0585734	0.308149	0.139859	0.530162	0.837965		1.95061	2.89002e-10
Mtr.7546.1.S1_at	Low-molecular-weight cysteine-rich protein LCR78 AltName: Full=Putative defensin AMP1 protein; Flags: Precursor;		CMR-ind	10.0268	10.4926	8.08315	9.53418	10.7061	11.4886	11.2043	11.133	1.59884	0.0582663	0.988473		6.50958	5.69418	7.8998	6.70118	9.83905	9.59256	9.7097	9.71377	5.63205	7.73345	3.89606	5.75385	-3.01259	0.0142003	0.329859	-0.947334	0.347834	0.834744	-3.95992	0.00359545	0.391213		0.246363	0.238576	0.62669	-0.138916	0.497318	0.789667	-2.30483	9.9744e-08	1.70254e-05		3.7446	5.08321e-16
Mtr.37312.1.S1_at	Heat shock cognate 70 kDa protein 2		EPI-ind	6.43392	8.23898	9.91753	8.19681	8.02216	4.86211	9.73708	7.54045	-0.656359	0.677771	0.990007		4.02706	5.80752	5.73734	5.19064	8.28528	7.61126	6.64481	7.51378	11.4304	9.39151	11.9077	10.9099	-2.32314	0.0207059	0.373364	5.71921	0.000133116	0.0195613	3.39607	0.00319758	0.374869		-0.998509	0.000638562	0.0145843	-1.90001	1.8098e-06	0.000269177	1.53685	1.47263e-05	0.00069683		-0.15279	0.546557
Mtr.37369.1.S1_at	(+)-delta-cadinene synthase isozyme A Short=D-cadinene synthase A; EC=4.2.3.13;		EPI-ind	12.3988	12.2873	12.105	12.2637	11.9611	12.8086	12.8742	12.548	0.284284	0.361693	0.988473		8.94935	4.51627	5.27465	6.24675	10.0571	10.1435	9.87523	10.0253	12.8772	12.9158	9.88776	11.8936	-3.77852	0.0179453	0.356847	5.64683	0.00235536	0.1398	1.86832	0.175939	0.742893		0.110307	0.58748	0.870064	0.626632	0.00842392	0.111436	-1.26542	4.04177e-05	0.00149412		0.986982	0.00197189
Mtr.42353.1.S1_at	hypothetical protein predicted by Glimmer/Critica		EPI-ind	9.26743	8.92854	8.69249	8.96282	9.12479	7.40719	5.77494	7.43564	-1.52718	0.125919	0.988473		1.49649	1.93732	1.88735	1.77372	1.93537	1.44435	1.98726	1.78899	5.71761	5.2636	3.10136	4.69419	-0.0152709	0.98093	0.996435	2.92047	0.00182634	0.119058	2.9052	0.00188224	0.308235		-1.41636	0.000248503	0.00726169	-0.62385	0.0414889	0.262033	-1.79504	3.05681e-05	0.00119537		0.154599	0.573784
Mtr.43486.1.S1_at	peptidyl-prolyl cis-trans isomerase / FK506-binding protein (ROF1)		EPI-ind	3.76561	6.89218	6.96969	5.87583	9.93602	6.4843	4.03017	6.81683	0.941003	0.606481	0.988473		2.99233	2.12592	2.99233	2.70353	2.32111	2.43101	3.47963	2.74391	4.57218	5.27621	8.04297	5.96379	-0.0403869	0.963476	0.993096	3.26026	0.00583708	0.242827	3.21987	0.00622405	0.49176		0.141888	0.321553	0.706596	-0.221033	0.133626	0.454202	1.57648	1.11452e-07	1.802e-05		-0.320102	0.0797926
Mtr.17621.1.S1_x_at	chalcone and stilbene synthase family protein		ARB+CMR-ind	9.82823	8.60234	11.079	9.83653	10.1297	9.90636	10.9283	10.3215	0.48493	0.502447	0.988473		1.61964	8.02054	6.61058	5.41692	6.34561	8.47375	9.1047	7.97469	1.33267	1.75373	2.67932	1.92191	-2.55776	0.147166	0.582149	-3.49502	0.0605169	0.618512	-6.05278	0.00578356	0.476886		-1.58276	8.13007e-06	0.000481813	-1.07907	0.00026409	0.0126726	-2.27695	1.97515e-07	2.73213e-05		-0.158898	0.564049
Mtr.20185.1.S1_at	chalcone and stilbene synthase family protein		ARB+CMR-ind	8.94534	7.84732	9.75428	8.84898	11.383	9.85234	10.6874	10.6409	1.79193	0.0299745	0.988473		2.03704	4.30835	6.80194	4.38245	6.58814	7.36779	7.62058	7.19217	1.04041	1.24223	1.4357	1.23945	-2.80973	0.0290503	0.405259	-3.143	0.0181076	0.428266	-5.95272	0.000585405	0.181174		-0.751728	0.00548458	0.0691198	-0.560657	0.0265766	0.210202	-1.62504	1.07896e-05	0.000549597		0.825949	0.019961
Mtr.20185.1.S1_x_at	chalcone and stilbene synthase family protein		ARB+CMR-ind	8.83151	7.86962	9.82613	8.84242	11.3234	9.88085	10.7328	10.6457	1.80327	0.0286118	0.988473		2.65682	5.24045	7.56353	5.1536	7.10865	8.31932	8.30764	7.91187	1.3906	1.57969	2.4226	1.79763	-2.75827	0.0397796	0.432738	-3.35597	0.0178566	0.425932	-6.11424	0.000728858	0.20582		-0.713642	0.00693891	0.0820379	-0.568956	0.023322	0.195276	-1.69459	6.3009e-06	0.000362865		0.744923	0.0408399
Mtr.36076.1.S1_at	cytochrome P450 family protein		ARB+CMR-ind	10.3493	9.68558	10.28	10.1049	11.0818	11.223	9.98167	10.7621	0.657206	0.154014	0.988473		9.74075	9.81118	10.5801	10.044	9.1002	9.31865	9.36725	9.26204	6.97792	6.25935	2.50261	5.24663	0.781976	0.475843	0.804166	-4.79739	0.00211825	0.130849	-4.01541	0.0055853	0.472077		0.44362	0.00916728	0.0994604	0.547605	0.00244507	0.0537202	-1.24878	1.85194e-06	0.000143106		0.227657	0.347169
Mtr.37835.1.S1_at	Protein SRG1 AltName: Full=Protein SENESCENCE-RELATED GENE 1; Short=AtSRG1;		ARB+CMR-ind	8.70927	7.6257	4.97025	7.10174	9.5008	9.12102	7.6	8.74061	1.63887	0.183577	0.988473		7.17085	7.93283	7.59583	7.56651	4.63287	4.97722	6.20325	5.27111	2.79668	1.80644	1.42495	2.00936	2.29539	0.00198097	0.131789	-5.55715	6.174e-06	0.00212545	-3.26175	0.000231016	0.127533		1.26916	0.00362642	0.051607	1.15923	0.0064072	0.0950526	-0.751408	0.0532834	0.278283		0.953563	2.09496e-06
Mtr.25672.1.S1_a_at	hypothetical protein predicted by Glimmer/Critica		CMR+EPI-ind	9.58625	10.4535	2.70876	7.58285	11.2522	3.37579	6.13579	6.92125	-0.661596	0.826526	0.99305		2.49802	2.04669	2.60584	2.38352	11.7996	6.43598	9.94339	9.39299	12.6859	11.2714	12.1391	12.0321	-7.00948	0.000517878	0.059545	9.6486	6.48908e-05	0.0118698	2.63913	0.0619634	0.714597		-0.523842	0.102786	0.428036	-0.34159	0.271301	0.616114	0.140578	0.643329	0.891687		0.071227	0.771717
Mtr.40028.1.S1_s_at	class IV chitinase (CHIV)		ARB+EPI-ind + whole roots	9.10704	6.68701	6.44512	7.41305	8.0465	10.6199	9.83245	9.49961	2.08655	0.0820766	0.988473		8.49673	7.30987	7.33382	7.71347	7.6134	3.31386	5.51638	5.48122	9.94474	8.80628	10.2115	9.65417	2.23226	0.0603672	0.47793	1.9407	0.0933923	0.679033	4.17296	0.00384564	0.407704		2.25289	0.00348829	0.0502717	2.46545	0.00188898	0.0460067	1.47893	0.0342087	0.21072		-0.521524	0.187971
Msa.1503.1.S1_at	asparaginase		equ expressed	4.28879	3.94693	5.14151	4.45908	3.70993	4.66966	5.49428	4.62462	0.165546	0.77339	0.992261		4.27439	3.95988	3.73752	3.9906	4.41741	3.94793	4.25045	4.20526	4.15974	3.9535	4.44019	4.18448	-0.214663	0.303769	0.696375	0.19388	0.349771	0.835406	-0.0207831	0.91765	0.987038		0.332525	0.228413	0.614554	0.128367	0.632621	0.863767	0.819882	0.00896277	0.0860052		0.283544	0.0586654
Msa.2534.1.S1_at	Pathogenesis-related protein PR-1 Flags: Precursor;		equ expressed	7.12138	8.74899	8.12371	7.99803	9.20625	10.1566	7.81738	9.06006	1.06203	0.193642	0.988473		3.62073	3.37187	5.95274	4.31511	6.49071	3.62073	5.46652	5.19265	3.50906	3.23841	3.0954	3.28095	-0.87754	0.344662	0.724194	-1.03416	0.27099	0.796056	-1.9117	0.0617268	0.714597		0.83594	0.0355288	0.239235	0.677533	0.0787064	0.356228	-0.610203	0.108951	0.419103		0.615935	0.00136967
Mtr.10175.1.S1_at	cytochrome P450 71A26, putative (CYP71A26)		equ expressed	4.33371	8.93696	4.61063	5.96043	9.55482	8.87612	8.35329	8.92808	2.96764	0.0686796	0.988473		1.85245	4.30835	4.1748	3.4452	6.99411	2.41177	7.72019	5.70869	7.22013	6.96475	3.08184	5.75557	-2.26349	0.216056	0.635647	2.31038	0.207655	0.770255	0.0468832	0.978393	0.996909		0.946257	0.000931007	0.0192933	0.498402	0.0393614	0.254913	-0.17667	0.427042	0.777107		0.563891	0.00307575
Mtr.10311.1.S1_at	ABA-responsive protein ABR17		equ expressed	9.19851	9.68757	10.4083	9.76478	11.0173	10.3142	10.3536	10.5617	0.796923	0.082664	0.988473		2.08839	2.84287	3.56356	2.83161	2.32016	3.6088	3.89075	3.27324	6.53414	3.82993	7.87135	6.07847	-0.441629	0.669708	0.897465	3.24686	0.0127077	0.366936	2.80523	0.0242634	0.659809		-0.613659	0.297418	0.686333	-1.13904	0.0665543	0.328567	0.642148	0.276625	0.655239		0.539799	0.19329
Mtr.10373.1.S1_at	peroxidase, putative		equ expressed + whole roots	11.0723	11.7347	9.71518	10.8407	13.1759	12.9092	9.78497	11.9567	1.11597	0.339131	0.988473		2.8829	3.79269	6.5486	4.40806	7.83053	5.11113	7.38268	6.77478	8.57923	6.98126	3.36528	6.30859	-2.36672	0.161997	0.594709	1.90053	0.250336	0.785337	-0.466192	0.768105	0.951035		1.20541	0.000607283	0.0140745	1.39553	0.000183538	0.00977138	-2.4433	8.86775e-07	8.18371e-05		2.31337	0.00209289
Mtr.10626.1.S1_at	Protein SRG1 AltName: Full=Protein SENESCENCE-RELATED GENE 1; Short=AtSRG1;		equ expressed	8.48756	10.9841	9.73627	9.73596	11.2914	11.9248	10.9675	11.3946	1.65861	0.052127	0.988473		6.33656	7.99611	7.15249	7.16172	7.32342	8.91884	8.71488	8.31905	6.59597	7.74699	3.46445	5.9358	-1.15733	0.313483	0.703109	-1.22592	0.28768	0.80557	-2.38325	0.0591619	0.714597		-1.41214	8.8705e-06	0.000514254	0.482594	0.025294	0.204751	-3.20484	1.50499e-09	8.53912e-07		0.52896	0.0663401
Mtr.13566.1.S1_at	cytochrome P450 family protein		equ expressed	9.12444	11.1586	9.51191	9.93165	11.3048	10.7638	8.36797	10.1455	0.213873	0.829033	0.99305		6.47816	1.53977	3.22106	3.74633	8.74516	7.62287	5.33009	7.23271	9.17775	10.323	6.11585	8.53886	-3.48638	0.0624044	0.481251	4.79253	0.0182952	0.429474	1.30616	0.437257	0.827443		0.0345488	0.884896	0.973094	0.292789	0.234538	0.580806	-0.955006	0.00161527	0.0245123		0.675522	0.00680992
Mtr.14779.1.S1_x_at	hypothetical protein predicted by Glimmer/Critica		equ expressed + whole roots	6.85629	5.53766	5.92451	6.10615	6.30318	6.79972	5.61816	6.24035	0.134199	0.780748	0.992261		7.60825	7.86092	7.87429	7.78115	8.23832	7.54981	7.51615	7.76809	7.77093	6.56155	7.49606	7.27618	0.0130598	0.969614	0.994593	-0.504969	0.169106	0.756297	-0.491909	0.179027	0.742893		1.69222	3.93459e-05	0.00170031	1.62172	5.80183e-05	0.00430939	-0.594833	0.0442576	0.247877		0.791521	4.87166e-09
Mtr.15251.1.S1_at	Cytokinin-O-glucosyltransferase 2 EC=2.4.1.-; AltName: Full=Zeatin O-glucosyltransferase 2; Short=AtZOG2; AltName: Full=UDP-glucosyl transferase 85A1;		equ expressed	5.46406	5.99676	2.6762	4.71234	6.24049	7.71051	6.71525	6.88875	2.17641	0.0683801	0.988473		4.32444	4.4588	4.32444	4.36923	4.32444	4.48828	4.32876	4.38049	3.21825	5.02221	4.09936	4.11328	-0.0112658	0.977757	0.995927	-0.25595	0.532189	0.909201	-0.267216	0.51481	0.860834		0.597693	0.0532257	0.303032	0.514126	0.0897593	0.377984	-0.776517	0.0166546	0.131873		0.757228	8.43314e-05
Mtr.1538.1.S1_at	expressed protein		equ expressed	6.37561	6.02793	2.81708	5.07354	7.50183	7.14299	2.64121	5.76201	0.688466	0.693038	0.990007		4.61977	3.66914	6.55985	4.94958	4.38146	1.99291	1.63164	2.66867	2.4453	3.29347	2.35683	2.69853	2.28091	0.0401063	0.433139	-2.25105	0.0421196	0.556252	0.0298589	0.974917	0.996159		0.0436358	0.903468	0.977147	0.621917	0.103615	0.403438	-1.16214	0.00662677	0.0692607		-0.198397	0.313579
Mtr.18040.1.S1_at	expressed protein		equ expressed	8.90207	9.42601	10.7124	9.68017	8.52948	9.05135	8.84577	8.80887	-0.871305	0.131101	0.988473		5.46258	5.37248	4.95181	5.26229	4.42617	4.36018	4.275	4.35378	4.47582	4.95181	6.97193	5.46652	0.908508	0.157421	0.590499	0.204227	0.733557	0.961081	1.11273	0.0931342	0.727496		-0.630876	0.0630207	0.330853	0.48087	0.143923	0.470574	-0.762463	0.0293367	0.191656		-0.554525	0.0927494
Mtr.18369.1.S1_at	glutathione S-transferase, putative		equ expressed	7.6045	10.2042	7.2335	8.34741	10.3601	7.61362	7.63464	8.53613	0.188725	0.872427	0.995221		5.84527	5.30181	7.65025	6.26578	2.78047	4.88395	2.33235	3.33226	4.10337	4.58363	2.90331	3.86344	2.93352	0.0104489	0.296841	-2.40234	0.0255284	0.478733	0.531181	0.55631	0.878326		0.111358	0.645427	0.895182	0.418525	0.102128	0.400524	-0.315242	0.206837	0.578721		0.160849	0.516434
Mtr.18834.1.S1_at	Probable calcium-binding protein CML45 AltName: Full=Calmodulin-like protein 45;		equ expressed	3.92888	7.87843	6.94656	6.25129	7.17746	5.8219	3.73832	5.57923	-0.672066	0.634146	0.988957		7.52096	2.65803	6.34105	5.50668	3.03156	2.75005	3.63099	3.13753	2.15728	4.83434	1.88735	2.95966	2.36915	0.107318	0.545374	-2.54702	0.0873045	0.670294	-0.177873	0.894292	0.982199		-0.636082	0.19634	0.57646	-1.00553	0.0518439	0.290549	-2.29062	0.000383665	0.00832578		0.611993	0.101186
Mtr.24165.1.S1_at	Protein kinase APK1B, chloroplastic EC=2.7.11.1; Flags: Precursor;		equ expressed + whole roots	3.15054	7.13579	3.04582	4.44405	9.52692	8.71092	3.32678	7.18821	2.74416	0.228485	0.988473		1.88378	2.37263	4.01063	2.75568	2.67932	2.99567	4.27066	3.31522	2.1036	3.90517	1.9984	2.66906	-0.559542	0.477945	0.805174	-0.0866214	0.91098	0.990532	-0.646163	0.415221	0.819408		1.79811	1.839e-05	0.000932093	1.93424	9.11974e-06	0.00104261	-1.7824	1.99842e-05	0.00087471		1.89576	1.75826e-10
Mtr.24715.1.S1_at	glutathione S-transferase, putative		equ expressed	7.25818	9.46702	8.12368	8.28296	8.28405	8.95916	2.12795	6.45705	-1.8259	0.386225	0.988473		2.05991	2.4296	7.09269	3.86073	1.89027	8.93897	1.76477	4.198	1.64046	3.1725	3.205	2.67265	-0.337271	0.879132	0.972739	-1.18808	0.595585	0.929862	-1.52535	0.49833	0.854125		-0.907807	0.00198299	0.033264	-0.666087	0.0133971	0.145197	-1.44595	4.47976e-05	0.00161572		-0.0610916	0.790918
Mtr.26158.1.S1_at	Ethylene-responsive transcription factor 9 Short=AtERF9; AltName: Full=Ethylene-responsive element-binding factor 9; Short=EREBP-9;		equ expressed	6.63775	7.58875	7.13512	7.12054	7.91252	6.65726	6.596	7.05526	-0.0652787	0.889882	0.9954		3.21464	5.05016	5.22335	4.49605	4.4396	3.35904	3.29347	3.69737	3.48907	3.1907	3.34422	3.34133	0.798681	0.188938	0.617515	-1.15472	0.0725894	0.64298	-0.356041	0.53847	0.87071		1.06928	0.00708418	0.0832575	0.00827303	0.980277	0.994116	0.459807	0.186616	0.550761		0.579668	0.00249818
Mtr.30260.1.S1_at	hypothetical protein predicted by Glimmer/Critica		equ expressed	8.04343	8.06598	6.66285	7.59075	6.6704	6.61885	4.36579	5.88501	-1.70574	0.0727084	0.988473		4.62662	5.51383	6.98008	5.70685	7.77313	3.80463	2.56018	4.71265	3.21762	3.89729	3.51436	3.54309	0.994199	0.457665	0.793365	-2.16376	0.129543	0.725077	-1.16956	0.385734	0.806691		-0.283057	0.295364	0.684577	0.171334	0.520058	0.802581	0.12453	0.638659	0.88975		-0.13487	0.27771
Mtr.31368.1.S1_at	1-aminocyclopropane-1-carboxylate oxidase homolog 1		equ expressed	7.23122	8.14887	8.41036	7.93015	8.27814	8.12507	7.53668	7.97996	0.0498145	0.900178	0.9954		5.41127	3.96505	5.29373	4.89002	3.46497	4.52582	2.68387	3.55822	4.35748	4.19177	4.02191	4.19039	1.3318	0.0377498	0.42839	-0.69963	0.224194	0.775948	0.632167	0.267721	0.758676		0.357091	0.108077	0.439366	0.7772	0.00274461	0.0574315	-1.30389	4.2916e-05	0.0015595		0.895639	1.30139e-06
Mtr.35524.1.S1_at	subtilase family protein		equ expressed + whole roots	2.88374	4.78229	3.12971	3.59858	10.5467	7.80933	4.10209	7.48605	3.88747	0.0639138	0.988473		5.53367	5.90159	7.00809	6.14778	5.6583	7.42625	9.40281	7.49579	4.61339	5.90159	1.43837	3.98445	-1.348	0.332182	0.716968	-2.16333	0.137464	0.734426	-3.51134	0.0289161	0.674045		1.65004	8.8814e-05	0.0032628	1.51363	0.000187794	0.00992668	-4.61661	2.29645e-09	1.12577e-06		3.50596	2.16766e-13
Mtr.37024.1.S1_at	hypothetical protein predicted by Glimmer/Critica		equ expressed	7.59044	7.53085	8.45504	7.85878	5.74975	9.14416	3.06841	5.98744	-1.87134	0.270726	0.988473		2.9393	2.7232	2.226	2.6295	1.97494	2.06892	3.97616	2.67334	2.7232	3.4273	3.56949	3.24	-0.0438454	0.937678	0.98754	0.610498	0.295213	0.809292	0.566652	0.328761	0.782088		0.176063	0.717807	0.922127	0.162108	0.739214	0.910371	0.45938	0.353654	0.724674		-0.341301	0.0631546
Mtr.37314.1.S1_at	Chloroplast envelope membrane 70 kDa heat shock-related protein		equ expressed	2.26141	8.48727	1.99203	4.2469	8.13146	6.69052	2.46514	5.76238	1.51547	0.541063	0.988473		4.06332	5.46303	6.09053	5.20563	2.17712	9.55229	3.29347	5.00763	9.0795	1.9063	10.0235	7.00309	0.198003	0.940507	0.988128	1.79746	0.504807	0.898631	1.99546	0.460656	0.836722		-0.961868	4.24417e-05	0.00180482	-1.03922	2.06474e-05	0.00197077	0.0556075	0.719438	0.919833		-0.403136	0.150738
Mtr.37578.1.S1_at	expressed protein		equ expressed	8.93483	8.01113	9.05762	8.66786	7.90676	7.28534	6.00057	7.06422	-1.60364	0.0334271	0.988473		5.18488	4.69829	5.50467	5.12928	6.46227	4.38433	3.95885	4.93515	4.54517	4.75898	8.75925	6.02114	0.194132	0.872627	0.97098	0.891857	0.469363	0.885625	1.08599	0.382435	0.804878		-0.242339	0.340667	0.721565	-0.562616	0.040443	0.258368	-1.42883	8.98197e-05	0.00274924		-0.353127	0.229431
Mtr.37778.1.S1_at	Ethylene-responsive transcription factor ERF104		equ expressed	7.02307	7.6157	7.03362	7.22413	5.73417	4.55625	6.13995	5.47679	-1.74734	0.0100643	0.988473		3.7632	4.24017	6.70445	4.90261	3.85373	3.79208	4.48786	4.04456	4.034	4.40427	3.93259	4.12362	0.85805	0.257462	0.664384	-0.778987	0.300223	0.811905	0.0790633	0.913008	0.986405		-0.360014	0.0762616	0.366421	0.22116	0.255664	0.600125	-1.26596	2.16219e-05	0.000923704		-0.258844	0.400274
Mtr.37926.1.S1_at	Transcription factor bHLH30 AltName: Full=Transcription factor EN 53; AltName: Full=bHLH transcription factor bHLH030; AltName: Full=Basic helix-loop-helix protein 30; Short=bHLH 30; Short=AtbHLH30;		equ expressed	8.98364	9.42983	8.1665	8.85999	9.39652	8.60665	6.30234	8.10184	-0.758151	0.41576	0.988473		3.18391	4.21741	3.87218	3.75784	4.35782	3.91706	5.76811	4.681	2.79668	4.76128	3.08931	3.54909	-0.92316	0.196608	0.623229	-0.208748	0.757215	0.966115	-1.13191	0.123086	0.730733		-1.62745	5.07834e-05	0.00209415	-0.59412	0.0425106	0.264894	-2.50719	7.36801e-07	7.14394e-05		0.66275	0.00128354
Mtr.38422.1.S1_at	hypothetical protein predicted by Glimmer/Critica		equ expressed	3.96173	2.96724	3.9177	3.61556	2.95844	3.54078	3.75869	3.41931	-0.19625	0.609897	0.988473		7.18819	2.70396	3.13199	4.34138	3.13199	3.08741	3.13199	3.11713	3.13199	3.77373	3.10338	3.33636	1.22425	0.285266	0.684296	-1.00502	0.374258	0.847068	0.219236	0.842169	0.969674		-0.919404	0.000367642	0.00971166	-0.868049	0.000581885	0.0214255	-0.0516059	0.78545	0.941357		0.681148	0.0851972
Mtr.40041.1.S1_at	Cyclin-B1-2 AltName: Full=G2/mitotic-specific cyclin-B1-2; Short=CycB1;2;		equ expressed	4.67149	4.43762	5.34658	4.81856	4.20437	4.16329	4.68277	4.35014	-0.468419	0.169455	0.988473		3.93972	6.18986	2.99943	4.37634	7.10584	7.31504	3.61876	6.01321	3.387	3.51871	2.95621	3.28731	-1.63688	0.188396	0.616827	-1.08903	0.365562	0.842456	-2.72591	0.0446917	0.700684		0.688766	0.0353637	0.23863	0.623048	0.0530394	0.293467	1.27805	0.000913917	0.0160559		0.401643	0.00924438
Mtr.41148.1.S1_at	Vacuolar cation/proton exchanger 3 AltName: Full=Ca(2+)/H(+) exchanger 3; AltName: Full=Ca(2+)/H(+) antiporter CAX3;		equ expressed	7.5512	9.92496	4.58754	7.35457	9.04215	9.0011	5.07379	7.70568	0.35111	0.847131	0.99305		3.32362	4.99698	4.84194	4.38751	4.52123	8.36873	3.35377	5.41458	3.55728	3.50736	8.0258	5.03015	-1.02707	0.543645	0.840294	0.642635	0.701698	0.954915	-0.384431	0.818169	0.964325		-1.59062	0.000161372	0.00521274	-1.7238	7.99141e-05	0.00534058	-2.68433	1.10888e-06	9.5435e-05		0.396949	0.0667243
Mtr.42422.1.S1_at	TMV resistance protein N		equ expressed + whole roots	5.46957	7.88975	6.38745	6.58226	7.10899	7.51802	8.59663	7.74121	1.15895	0.163905	0.988473		6.28198	7.04005	5.70632	6.34278	7.84722	2.74975	2.25366	4.28354	2.65169	3.45291	2.17739	2.76066	2.05924	0.174612	0.606683	-3.58212	0.0331217	0.520067	-1.52288	0.301604	0.771827		1.04246	0.000551575	0.0131107	0.544512	0.0304648	0.225419	-1.17416	0.000208811	0.00522708		0.260969	0.045594
Mtr.4414.1.S1_at	Cysteine-rich receptor-like protein kinase 29 Short=Cysteine-rich RLK29; EC=2.7.11.-; Flags: Precursor;		equ expressed	8.40551	7.5622	5.99372	7.32048	9.2365	10.1926	7.9224	9.11716	1.79668	0.0787461	0.988473		5.05061	6.39578	9.06789	6.83809	6.88071	4.41481	4.01389	5.10314	3.15712	5.61206	1.61005	3.45974	1.73496	0.24859	0.657891	-3.37835	0.0429846	0.558763	-1.64339	0.272234	0.759197		0.860242	0.000709647	0.0157614	0.487201	0.0243871	0.200266	-0.860004	0.000711165	0.013335		0.753301	0.000268158
Mtr.45667.1.S1_x_at	chalcone and stilbene synthase family protein		equ expressed	9.9188	11.2894	12.2949	11.1677	10.6849	11.1471	10.6649	10.8323	-0.335379	0.606663	0.988473		4.72389	7.42707	7.02539	6.39211	2.11962	5.17744	8.0819	5.12632	2.21647	6.89981	1.99168	3.70266	1.2658	0.51109	0.821728	-2.68946	0.183593	0.763242	-1.42366	0.461626	0.837179		-1.52109	7.85934e-06	0.0004694	-0.897426	0.000814149	0.0267284	-1.05331	0.000225219	0.00553795		0.7804	0.00144469
Mtr.4815.1.S1_at	hypothetical protein predicted by Glimmer/Critica		equ expressed	2.91972	3.04602	3.14869	3.03814	4.2463	3.44438	3.08616	3.59228	0.554139	0.138534	0.988473		2.79638	2.88064	2.67932	2.78544	2.7879	5.08272	3.75867	3.87643	2.61458	4.13218	2.66211	3.13629	-1.09099	0.116779	0.554618	0.350847	0.585028	0.925932	-0.740139	0.265569	0.758676		0.806102	0.0535856	0.304095	0.692877	0.0904748	0.379415	0.949434	0.0270198	0.181158		1.90729	4.28976e-09
Mtr.4980.1.S1_at	Ent-kaurenoic acid oxidase 1 EC=1.14.13.79; AltName: Full=gpr5;		equ expressed	8.40014	8.08601	9.00211	8.49609	9.53115	10.4316	9.10023	9.68767	1.19158	0.0334294	0.988473		8.02938	8.35504	8.41495	8.26646	8.80854	8.02938	8.29683	8.37825	6.9609	6.0667	2.15638	5.06132	-0.111794	0.921839	0.983942	-3.20513	0.0212488	0.450359	-3.31693	0.0183102	0.628993		0.0743265	0.70885	0.919496	0.769272	0.0020281	0.047994	-4.50224	4.74566e-11	1.05657e-07		0.981991	0.00353733
Mtr.4983.1.S1_at	fringe-related protein		equ expressed	2.4522	6.97011	7.54527	5.65586	5.58021	7.9249	2.58623	5.36378	-0.292083	0.883958	0.9954		1.615	3.17987	3.63674	2.81054	6.71825	2.92276	2.21012	3.95038	2.15638	5.16048	5.52962	4.28216	-1.13984	0.431315	0.777563	1.47162	0.316376	0.820002	0.331779	0.815181	0.96382		-0.293789	0.31493	0.700496	-1.38525	0.000374019	0.0159498	0.548434	0.0744043	0.340022		1.56007	4.8211e-10
Mtr.8688.1.S1_at	expressed protein		equ expressed	10.3842	8.45217	9.65215	9.49618	8.07819	8.84842	8.96507	8.63056	-0.865617	0.17052	0.988473		8.34153	9.13798	7.82471	8.43474	8.87267	7.78282	3.29347	6.64965	9.65002	8.03978	8.34153	8.67711	1.78509	0.22112	0.639986	0.242369	0.86093	0.983477	2.02746	0.170602	0.741819		0.551113	0.0465732	0.279576	-0.0312762	0.90155	0.971153	-0.650219	0.0226258	0.161982		-0.159638	0.465872
Mtr.8894.1.S1_at	hypothetical protein predicted by Glimmer/Critica		equ expressed	10.375	10.3129	10.0343	10.2407	9.67395	9.66283	8.45367	9.26348	-0.977263	0.0440493	0.988473		1.33843	5.86959	4.96996	4.05933	9.03412	8.527	3.23042	6.93051	7.76459	7.47803	6.28765	7.17676	-2.87118	0.139209	0.576203	3.11743	0.112758	0.706719	0.246244	0.890822	0.981512		-1.60678	8.49617e-05	0.00314769	-0.679003	0.0290153	0.219533	-2.28531	2.98793e-06	0.000205724		0.663261	0.00100914
Mtr.8968.1.S1_at	Probable phosphatase phospho1 EC=3.1.3.-;		equ expressed	9.84164	6.7236	10.4677	9.01099	8.7601	6.56823	4.59833	6.64222	-2.36877	0.153574	0.988473		6.35833	8.41528	8.77378	7.84913	7.84368	7.50081	6.74855	7.36434	7.06698	6.27678	2.40613	5.24996	0.484783	0.701831	0.910891	-2.59917	0.0680587	0.63561	-2.11438	0.123739	0.730982		-2.36422	3.57027e-07	3.54585e-05	-0.653142	0.0151607	0.155693	-6.39305	5.83365e-12	3.37352e-08		0.836804	0.000965502
Mtr.28149.1.S1_at	photoassimilate-responsive protein-related		ARB-exp	2.435	4.78489	6.32148	4.51379	6.15353	4.5372	2.26161	4.31745	-0.196345	0.891142	0.9954		5.83791	1.38307	1.69617	2.97239	1.66337	1.36788	1.43976	1.49034	1.55644	2.28534	1.5042	1.782	1.48205	0.207757	0.631407	-1.19039	0.302333	0.813281	0.291659	0.793359	0.958782		-0.941098	0.0112779	0.113591	-1.11491	0.00410534	0.0735146	-1.98725	4.31262e-05	0.00156372		0.295336	0.341253
Mtr.11288.1.S1_at	21 kDa protein AltName: Full=1.2 protein; Flags: Precursor;		ARB-exp	2.97199	9.09007	3.01477	5.02561	6.28457	6.21924	3.13755	5.21378	0.188177	0.926685	0.995903		3.86517	3.72118	2.32327	3.30321	1.42765	1.62061	1.47894	1.50907	1.355	1.81069	1.53747	1.56772	1.79414	0.00187658	0.127346	-1.73549	0.00226825	0.136671	0.0586539	0.881845	0.978831		0.12373	0.695474	0.915203	-0.39356	0.226779	0.572488	-0.0112823	0.97143	0.992368		1.72768	5.51889e-08
Mtr.35414.1.S1_at	hypothetical protein predicted by Glimmer/Critica		ARB-exp + whole roots	3.1501	5.50875	2.6159	3.75825	6.56779	6.47664	3.28202	5.44215	1.6839	0.214902	0.988473		2.30462	3.44824	5.60654	3.78647	1.55515	1.93537	1.22318	1.57123	1.47086	4.2203	1.43837	2.37651	2.21523	0.0591853	0.475719	-1.40996	0.197082	0.767142	0.805274	0.443527	0.830231		3.09885	5.90487e-07	5.41674e-05	2.95936	9.51672e-07	0.000155927	-1.6749	0.000210163	0.00525434		1.44673	1.26197e-09
Mtr.45474.1.S1_at	UPF0497 membrane protein At2g39530		ARB-exp	2.15199	7.22201	2.47473	3.94958	6.21638	6.11261	1.69712	4.67537	0.725793	0.716248	0.99002		4.37425	2.183	2.97889	3.17871	1.48768	1.64477	1.66	1.59749	1.53202	1.6704	1.44695	1.54979	1.58123	0.0119777	0.310494	-1.62892	0.0103983	0.333606	-0.0476966	0.923212	0.987839		0.407256	0.373697	0.746408	-0.319739	0.481984	0.78007	-1.39723	0.00835056	0.0819813		0.644886	0.0128383
Mtr.33916.1.S1_at	expressed protein		ARB-exp + whole roots	3.52102	4.72917	3.31444	3.85488	5.53334	5.29083	3.25305	4.6924	0.837527	0.300578	0.988473		2.00761	1.83929	4.21811	2.68834	1.41759	1.93537	1.85667	1.73654	1.80769	1.57969	1.90082	1.76273	0.951795	0.143884	0.580041	-0.925602	0.153693	0.745895	0.0261923	0.965324	0.994962		1.86911	5.53681e-06	0.000356391	1.42541	7.15059e-05	0.00494369	-0.203662	0.407849	0.763463		0.479926	0.0003472
Mtr.20358.1.S1_at	Anthocyanin 3'-O-beta-glucosyltransferase Short=3'GT; EC=2.4.1.238;		ARB-exp	3.69985	5.35675	5.076	4.71087	6.59576	6.60033	5.11602	6.10404	1.39317	0.0694668	0.988473		3.72632	3.64521	4.56596	3.97916	1.92026	1.67852	1.75456	1.78445	1.53977	2.10761	1.61673	1.7547	2.19472	5.27295e-05	0.0122392	-2.22446	4.81314e-05	0.00955313	-0.029743	0.913643	0.986405		0.3156	0.221155	0.605564	0.363384	0.163226	0.496067	-1.0419	0.00118364	0.0195954		0.930784	0.000149428
Mtr.15839.1.S1_s_at	Calcium-binding protein CML38 AltName: Full=Calmodulin-like protein 38;		ARB-exp	5.49631	7.24762	7.76891	6.83761	7.03373	5.79261	5.69573	6.17402	-0.66359	0.384674	0.988473		3.42648	3.3372	2.46113	3.07494	1.83736	1.98793	1.60471	1.81	1.75511	2.27734	2.81029	2.28091	1.26494	0.00613987	0.236926	-0.794021	0.0471631	0.574717	0.470914	0.199219	0.74599		-0.549637	0.220295	0.604639	-1.04459	0.0305706	0.225753	-1.47288	0.00486021	0.0552037		-0.379727	0.383708
Mtr.4797.1.S1_at	hypothetical protein predicted by Glimmer/Critica		ARB-exp + whole roots	3.18001	5.08031	3.2863	3.84887	6.1415	6.33192	3.36212	5.27851	1.42964	0.200034	0.988473		2.13882	3.27524	5.85699	3.75702	1.73285	1.73072	2.11831	1.86063	1.85245	2.70212	1.61005	2.05487	1.89639	0.058997	0.475126	-1.70215	0.0832956	0.663729	0.194243	0.825618	0.96605		0.640086	0.0111651	0.112881	1.19774	0.000124981	0.00744997	-1.4422	2.32089e-05	0.000971445		0.231905	0.119984
Mtr.11343.1.S1_at	expressed protein		ARB-exp + whole roots	7.00568	6.99758	6.30742	6.77023	8.78674	8.82642	3.56352	7.05889	0.288666	0.855357	0.993943		5.77229	3.00233	7.89827	5.55763	1.83122	2.14866	1.86659	1.94882	2.04864	2.95847	2.52039	2.50916	3.6088	0.0105448	0.297641	-3.04846	0.0226003	0.461895	0.560339	0.613433	0.899459		1.59143	8.97951e-05	0.00329095	1.88298	1.91853e-05	0.00185725	-4.89566	8.08406e-10	6.10013e-07		1.15103	4.9169e-05
Mtr.43947.1.S1_at	Ethylene-responsive transcription factor RAP2-11 AltName: Full=Protein RELATED TO APETALA2 11;	MtErn2	ARB-exp + whole roots	1.99849	4.76892	7.65515	4.80752	7.30919	7.04261	2.91586	5.75589	0.948365	0.628924	0.988794		6.57397	2.01403	2.97076	3.85292	1.90755	1.59673	2.42403	1.9761	2.01403	1.34745	1.8292	1.73022	1.87681	0.113637	0.550706	-2.12269	0.0798621	0.658201	-0.24588	0.820627	0.964404		2.54721	4.47093e-07	4.2942e-05	2.31671	1.19516e-06	0.000189243	-1.37572	0.000168661	0.00442832		0.503124	0.0439541
Mtr.32710.1.S1_at	hypothetical protein predicted by Glimmer/Critica		ARB-exp	2.81708	5.54173	6.57224	4.97702	5.88317	4.94185	4.7154	5.18014	0.20312	0.848064	0.993067		3.29947	1.67589	3.29947	2.75828	3.48036	1.72036	1.37376	2.19149	1.95988	2.34643	1.80058	2.03563	0.566785	0.40117	0.760397	-0.722647	0.291578	0.808239	-0.155863	0.813191	0.963287		-0.0640829	0.817942	0.953863	0.0558657	0.840907	0.95047	-2.75385	4.33967e-07	4.77711e-05		1.43962	8.16641e-09
Mtr.10536.1.S1_at	omega-3 fatty acid desaturase, chloroplast (FAD7) (FADD)		ARB-exp	2.82099	6.89381	7.78426	5.83302	7.86589	5.39702	2.2915	5.1848	-0.648215	0.745897	0.9919		2.30648	2.21272	4.22158	2.91359	1.96736	2.30648	2.30648	2.19344	2.25673	2.21585	3.24551	2.5727	0.720155	0.229664	0.645311	-0.340897	0.554086	0.915849	0.379259	0.511616	0.859562		-0.954909	0.0201337	0.167107	-1.35264	0.00263125	0.0561531	-1.36201	0.0025105	0.0340199		0.476255	0.0561445
Mtr.20266.1.S1_at	Putative serine/threonine-protein kinase At1g54610 EC=2.7.11.1;		ARB-exp + whole roots	3.66556	3.27889	3.34682	3.43042	4.53181	5.69793	3.64714	4.62563	1.1952	0.0692326	0.988473		3.08129	2.55332	3.50565	3.04675	1.67355	2.41976	2.55738	2.2169	2.15638	2.3715	2.0374	2.18842	0.829852	0.0265765	0.400038	-0.858328	0.0230976	0.46421	-0.0284763	0.927083	0.988213		3.98722	8.54246e-09	1.29251e-06	3.61126	2.5264e-08	6.64444e-06	0.019646	0.94397	0.985394		0.588656	0.000106377
Mtr.28714.1.S1_at	Chalcone synthase 1A EC=2.3.1.74; AltName: Full=Naringenin-chalcone synthase 1A;		ARB-exp	4.46687	5.03173	2.34495	3.94785	6.20043	5.43396	3.90174	5.17871	1.23086	0.231023	0.988473		3.74544	5.29288	2.98165	4.00665	3.03395	1.93537	1.95454	2.30795	1.27726	3.0102	1.91445	2.0673	1.6987	0.0392138	0.432343	-1.93935	0.0231193	0.46434	-0.240652	0.733175	0.940744		0.319631	0.206908	0.589499	0.108141	0.659362	0.876775	-1.42435	7.7394e-05	0.00246751		1.03029	0.000242513
Mtr.16214.1.S1_at	Putative serine/threonine-protein kinase At1g01540 EC=2.7.11.1;		ARB-exp + whole roots	2.85746	5.95085	2.88769	3.89867	8.16804	7.56654	3.13789	6.29083	2.39216	0.194399	0.988473		4.38289	2.78816	5.52105	4.2307	2.07491	2.61626	2.27644	2.32254	2.04309	2.49632	2.00761	2.18234	1.90816	0.0151897	0.337366	-2.04836	0.0109181	0.341173	-0.140199	0.823765	0.96549		2.9706	1.78788e-08	2.53606e-06	2.74361	4.24537e-08	1.02825e-05	-3.23414	7.0332e-09	2.51606e-06		2.25684	2.94024e-13
Mtr.37527.1.S1_at	L-ascorbate oxidase homolog EC=1.10.3.-; Flags: Precursor;		CMR-exp + whole roots	1.99462	7.18416	9.54353	6.24077	7.18883	7.41207	5.25306	6.61798	0.377215	0.856947	0.994218		1.51033	1.54626	1.96838	1.67499	1.87717	7.80665	1.78517	3.823	1.61005	1.78517	1.69137	1.69553	-2.14801	0.184544	0.613842	0.0205372	0.98921	0.999057	-2.12747	0.188291	0.743122		0.934473	0.00760389	0.0874498	1.47464	0.000298999	0.0138777	0.253903	0.398575	0.756485		0.115539	0.742853
Mtr.46060.1.S1_at	Pathogenesis-related protein PR-1 Flags: Precursor;		CMR-exp	4.10334	5.27735	3.50696	4.29588	5.69664	7.05725	3.04457	5.26615	0.970268	0.417319	0.988473		2.02897	1.53977	3.50494	2.35789	4.18324	2.16252	1.77153	2.70577	1.50302	1.78477	1.41883	1.56887	-0.347872	0.636819	0.883334	-0.789019	0.299124	0.811158	-1.13689	0.149335	0.73604		0.899811	0.0486822	0.287243	0.73241	0.0991098	0.395394	-0.709316	0.108979	0.419156		0.75107	0.000737099
Mtr.28326.1.S1_at	Nuclear transcription factor Y subunit B-5 Short=AtNF-YB-5;		CMR-exp	5.66965	5.49218	5.87575	5.6792	6.40636	5.84966	3.37721	5.21108	-0.46812	0.585931	0.988473		2.18683	2.1874	2.34492	2.23972	4.08908	2.22055	5.89395	4.06786	2.01959	2.98165	1.94139	2.31421	-1.82814	0.0588275	0.47488	0.0744921	0.929995	0.992647	-1.75365	0.0674958	0.718057		-1.1202	0.00422487	0.0575158	-1.33635	0.00125624	0.0352519	-0.385971	0.245592	0.623467		0.104959	0.618299
Mtr.36289.1.S1_at	hypothetical protein predicted by Glimmer/Critica		CMR-exp	5.82236	6.90244	9.40372	7.37617	6.57945	6.15416	6.8922	6.54194	-0.834238	0.408172	0.988473		2.2403	2.7052	2.25475	2.40008	3.18298	3.89661	2.03268	3.03742	2.79668	2.33814	2.58821	2.57434	-0.63734	0.179313	0.609956	0.17426	0.696605	0.953998	-0.46308	0.315093	0.776853		-0.240757	0.369437	0.744112	-0.396907	0.150561	0.479112	0.138271	0.60187	0.872227		-0.129294	0.48078
Mtr.43513.1.S1_at	MERI-5 protein (MERI-5) (MERI5B) / endo-xyloglucan transferase / xyloglucan endo-1,4-beta-D-glucanase (SEN4)		EPI-exp	8.24835	5.32469	7.30603	6.95969	7.94435	5.14986	2.97409	5.3561	-1.60359	0.311114	0.988473		1.39425	1.67413	1.31952	1.46263	1.60912	1.47572	1.54845	1.54443	1.44587	1.44435	6.04236	2.97752	-0.0817991	0.944206	0.988808	1.51489	0.219643	0.774146	1.43309	0.243065	0.754668		-0.516636	0.0941141	0.410121	0.413316	0.171165	0.506968	-0.15615	0.591953	0.868331		-0.166993	0.592512
Mtr.11085.1.S1_at	myb-related transcription factor (CCA1)		EPI-exp	2.65468	7.54672	5.62493	5.27544	2.90252	6.24299	2.98059	4.04203	-1.23341	0.456922	0.988473		1.63454	1.42765	1.63454	1.56558	1.39638	1.43579	1.8337	1.55529	1.61005	1.63454	6.95299	3.39919	0.0102839	0.993949	0.998446	1.83362	0.202355	0.76842	1.8439	0.200106	0.746022		-1.56215	0.00146209	0.0266253	-1.56927	0.00141469	0.0380216	0.418101	0.289484	0.668326		0.228185	0.301198
Mtr.10958.1.S1_at	peroxidase, putative		EPI-exp	4.94994	7.77241	7.35005	6.6908	9.55257	7.68163	2.33473	6.52298	-0.167823	0.936046	0.996468		1.61636	1.71313	1.75373	1.69441	1.71313	1.65008	1.42045	1.59455	1.82479	4.83917	1.48875	2.71757	0.0998526	0.902511	0.979599	1.02317	0.232955	0.778451	1.12302	0.194715	0.745658		-0.435449	0.155427	0.522077	1.01104	0.00439128	0.076487	-2.42592	2.71331e-06	0.000190672		-0.164533	0.544302
Mtr.4182.1.S1_at	hypothetical protein predicted by Glimmer/Critica		EPI-exp	2.08494	7.57999	1.93735	3.86742	1.77254	7.10296	3.47176	4.11575	0.248329	0.909314	0.9954		1.85245	2.15471	1.75709	1.92142	1.41169	1.93537	1.5214	1.62282	3.03684	2.09189	4.29569	3.14147	0.298598	0.564243	0.85015	1.22006	0.0412451	0.552494	1.51865	0.016848	0.62153		-0.727985	0.00404478	0.0558486	-0.631999	0.00951716	0.119882	-0.405705	0.070533	0.329536		0.27353	0.626169
Mtr.18113.1.S1_at	hypothetical protein predicted by Glimmer/Critica		EPI-exp	7.66703	7.40117	7.45846	7.50888	7.93195	4.16329	2.9853	5.02684	-2.48204	0.10554	0.988473		1.7255	1.75922	1.88747	1.79073	1.39097	1.74085	1.91766	1.68316	1.65179	6.05914	1.61005	3.10699	0.107572	0.924146	0.984178	1.31626	0.265147	0.793111	1.42383	0.231323	0.752148		-0.973259	0.00176719	0.0306076	-0.841097	0.00470062	0.079573	-2.45974	3.95781e-07	4.46642e-05		-0.716724	0.0233922
Mtr.12597.1.S1_at	TMV resistance protein N		EPI-exp	6.58071	5.32381	6.47826	6.12759	6.17212	5.00143	3.05878	4.74411	-1.38349	0.162069	0.988473		2.31159	1.67528	1.59603	1.86097	1.73301	2.02261	1.59766	1.78443	2.43821	4.94329	1.55096	2.97749	0.0765422	0.923656	0.984061	1.11652	0.189035	0.764657	1.19306	0.1638	0.739754		-0.192264	0.346349	0.725927	0.396928	0.0664007	0.328197	-1.25642	3.96213e-05	0.001471		0.340244	0.357372
Mtr.41208.1.S1_at	O-methyltransferase, putative		EPI-exp + whole roots	6.29563	6.41683	3.65536	5.45594	8.01269	6.9189	6.36684	7.09947	1.64353	0.11611	0.988473		1.56223	1.76627	1.48331	1.60394	1.53617	2.2744	1.77153	1.8607	2.07443	4.60945	1.80825	2.83071	-0.256766	0.716416	0.917382	1.22677	0.111922	0.706272	0.970009	0.194591	0.745658		-0.310598	0.328111	0.71176	3.22908	2.62544e-07	5.12362e-05	-1.95861	3.83036e-05	0.00143645		2.43804	2.12838e-05
Mtr.16471.1.S1_s_at	UPF0481 protein At3g47200		EPI-exp	10.7352	8.67085	9.25907	9.55503	9.86746	10.0677	2.79979	7.57832	-1.9767	0.388633	0.988473		1.64379	1.65775	1.39835	1.56663	1.92437	1.93537	1.7448	1.86818	5.33649	8.96433	2.10544	5.46875	-0.301549	0.841705	0.961699	3.90212	0.0300499	0.506525	3.60058	0.0409824	0.696594		-0.170487	0.6082	0.879108	1.19389	0.00328601	0.0640185	-1.92186	7.95599e-05	0.00251947		0.493687	0.131776
Mtr.45666.1.S1_at	beta-fructosidase, putative / beta-fructofuranosidase, putative		EPI-exp	4.99435	5.72376	3.80022	4.83945	4.99064	4.4806	7.39885	5.62336	0.783914	0.42662	0.988473		1.68316	1.80007	2.01134	1.83152	1.93537	1.86484	1.89432	1.89818	2.34625	6.21534	10.6055	6.38904	-0.0666542	0.970695	0.994787	4.55751	0.0338018	0.521897	4.49086	0.0357842	0.686433		0.3353	0.176204	0.550922	0.166266	0.489151	0.784074	0.661834	0.0152874	0.124522		0.0373629	0.872251
Mtr.30715.1.S1_at	expressed protein		EPI-exp + whole roots	10.8921	9.46303	10.0567	10.1373	10.5404	10.6328	6.34964	9.1743	-0.962992	0.47737	0.988473		1.93537	1.70406	1.69039	1.77661	1.59796	2.43101	1.9129	1.98062	5.82276	9.6647	3.30291	6.26346	-0.204016	0.885786	0.974834	4.48685	0.012616	0.365897	4.28283	0.0156249	0.609815		-0.282867	0.306012	0.693361	1.03749	0.00215027	0.0498352	-2.07991	5.58898e-06	0.000333153		0.584405	0.0785472
Mtr.40970.1.S1_at	peroxidase, putative		EPI-exp	5.82609	7.89755	8.18228	7.30197	10.1704	7.7808	5.38156	7.77758	0.475601	0.736984	0.991717		1.78362	1.63952	1.61682	1.67999	1.76853	1.80787	3.3341	2.3035	1.78362	7.63629	1.61593	3.67861	-0.623511	0.690111	0.906229	1.99862	0.223199	0.77554	1.37511	0.389192	0.808027		-0.464167	0.136608	0.492364	0.381585	0.213951	0.558816	-2.21061	7.73455e-06	0.000423969		-0.183844	0.536649
Mtr.42941.1.S1_at	hypothetical protein		EPI-exp	3.68954	3.02978	5.56058	4.0933	7.77788	3.47488	8.91499	6.72258	2.62928	0.147796	0.988473		2.63245	2.15636	1.95273	2.24718	2.44757	2.65527	2.09534	2.39939	5.068	4.95074	10.9588	6.99252	-0.152209	0.920277	0.983705	4.74533	0.0133847	0.373554	4.59312	0.0155388	0.609815		0.895141	0.0661844	0.339856	0.120472	0.789655	0.930154	3.95172	1.53667e-06	0.00012293		0.0659628	0.724756
Mtr.37714.1.S1_at	U-box domain-containing protein 20 EC=6.3.2.-; AltName: Full=Plant U-box protein 20;		EPI-exp	7.26792	8.01193	9.54902	8.27629	8.19097	8.57996	3.07733	6.61608	-1.66021	0.349673	0.988473		2.08839	2.15792	2.61421	2.28684	2.48434	2.71591	2.46352	2.55459	4.26288	2.44602	2.21897	2.97595	-0.267749	0.606206	0.869442	0.689112	0.206222	0.770172	0.421363	0.423489	0.822344		-0.870021	0.0126214	0.122279	-0.238936	0.434419	0.748347	-0.75353	0.0259283	0.177008		-0.136842	0.64357
Mtr.45103.1.S1_at	GTP cyclohydrolase I		ARB+CMR-exp + whole roots	5.47237	5.58104	1.58629	4.21323	5.1138	4.01538	1.71973	3.6163	-0.596929	0.689277	0.990007		1.93537	1.1218	4.84431	2.63383	4.70101	1.77666	5.78682	4.08817	1.43985	2.53415	1.47807	1.81736	-1.45434	0.276692	0.679719	-0.816471	0.529752	0.908432	-2.27081	0.107048	0.728857		2.00893	8.92803e-05	0.003276	1.09409	0.00807238	0.10874	0.205869	0.559524	0.853301		0.798643	0.0180365
Mtr.18066.1.S1_s_at	O-methyltransferase, putative		ARB+CMR-exp + whole roots	2.40671	10.1762	3.33376	5.30557	11.3158	10.924	9.32503	10.5216	5.21604	0.0561674	0.988473		1.91797	1.8615	4.69507	2.82485	4.11998	2.2702	3.18292	3.19104	1.81133	1.82523	1.3906	1.67572	-0.366191	0.660261	0.893648	-1.14913	0.1917	0.764657	-1.51532	0.0977075	0.727496		1.79232	0.000134979	0.00451488	1.91459	7.55337e-05	0.00512008	-3.56827	1.58171e-07	2.35253e-05		0.334994	0.0915999
Mtr.11271.1.S1_at	hypothetical protein predicted by Glimmer/Critica		ARB+CMR-exp + whole roots	4.28807	6.53582	6.37124	5.73171	9.05527	8.13518	6.56755	7.91933	2.18762	0.0518418	0.988473		3.1982	3.01677	3.21084	3.14194	3.01677	2.0958	4.21916	3.11057	2.70949	3.01677	1.89968	2.54198	0.0313609	0.953423	0.990797	-0.599957	0.283657	0.804173	-0.568596	0.307662	0.774647		1.94524	1.36403e-08	1.99965e-06	1.23982	1.63156e-06	0.000245045	-1.3519	6.69581e-07	6.69341e-05		0.416597	0.0687575
Mtr.46870.1.S1_at	lipoxygenase, putative		ARB+CMR-exp + whole roots	6.3096	8.2901	2.69361	5.76444	11.5674	11.3844	4.41473	9.12217	3.35773	0.224624	0.988473		5.3006	1.94603	5.46478	4.23714	5.49859	1.44435	1.74667	2.89653	1.94466	1.79271	1.46691	1.73476	1.3406	0.328063	0.71414	-2.50238	0.0892765	0.673251	-1.16178	0.392799	0.809643		2.64494	4.22777e-07	4.09273e-05	2.28242	1.93533e-06	0.00028508	-0.459336	0.104483	0.409601		0.673691	0.000311765
Mtr.16859.1.S1_at	calcium-binding protein, putative		ARB+CMR-exp	6.42956	9.05115	9.49593	8.32555	8.10763	7.59601	5.76783	7.15716	-1.16839	0.30151	0.988473		2.50792	3.16668	4.76819	3.48093	3.1244	2.34368	2.95862	2.8089	2.05401	3.34394	1.67941	2.35912	0.672031	0.329133	0.714564	-1.12181	0.12237	0.719106	-0.449777	0.505873	0.857412		-0.488244	0.149071	0.512511	-0.359327	0.278289	0.622759	-1.44419	0.000705217	0.0132763		-0.177665	0.589422
Mtr.13960.1.S1_at	cytochrome P450 family protein		CMR+EPI-exp	1.77257	5.72198	1.98856	3.16104	2.62668	1.90719	4.56125	3.03171	-0.129331	0.923882	0.995703		1.94941	2.25069	1.8528	2.01763	2.44002	2.34975	10.5893	5.12635	2.46311	3.16486	2.61643	2.74813	-3.10871	0.164319	0.597386	0.730501	0.727017	0.959563	-2.37821	0.274274	0.760135		0.301676	0.444356	0.794106	-0.474114	0.237933	0.583546	0.412708	0.300721	0.679243		0.362307	0.134312
Mtr.30257.1.S1_at	hypothetical protein predicted by Glimmer/Critica		CMR+EPI-exp	8.9721	8.57908	9.24348	8.93156	7.87785	5.29374	7.68582	6.95247	-1.97909	0.039904	0.988473		1.99185	1.66087	2.56566	2.07279	4.95637	1.5068	1.97833	2.81384	3.55495	2.46352	5.30766	3.77538	-0.741045	0.489751	0.811501	1.70259	0.136536	0.733645	0.961543	0.375458	0.80247		-0.975043	0.000216871	0.00652402	-1.1965	3.54663e-05	0.00298528	0.32733	0.101996	0.404906		-0.0736374	0.777266
Mtr.32795.1.S1_s_at	Monothiol glutaredoxin-S11 Short=AtGrxS11;		CMR+EPI-exp	3.73576	3.12297	3.25388	3.37087	3.75682	3.73576	6.08173	4.52477	1.1539	0.151931	0.988473		1.85245	2.41499	1.93391	2.06711	2.5711	3.09356	2.22701	2.63056	2.34643	3.88915	2.34643	2.86067	-0.563443	0.242829	0.654509	0.793555	0.114654	0.709633	0.230112	0.619391	0.90187		-0.799938	0.176241	0.550977	0.546906	0.344841	0.682824	-1.5965	0.0144371	0.119615		0.943973	1.10637e-05
Mtr.12988.1.S1_at	4-coumarate--CoA ligase family protein / 4-coumaroyl-CoA synthase family protein		ARB+EPI-exp	5.67244	8.04388	4.98924	6.23519	8.679	8.56161	3.27978	6.84013	0.604943	0.737976	0.991717		2.50023	2.19853	5.52895	3.40923	2.76227	2.19386	2.76227	2.5728	2.65169	7.55883	2.36442	4.19164	0.836431	0.586485	0.860684	0.78241	0.610424	0.933346	1.61884	0.305623	0.773756		-0.385768	0.10091	0.424247	-0.122449	0.582324	0.838321	-0.843801	0.00226403	0.0315738		0.689047	0.00241926
Mtr.16368.1.S1_at	hypothetical protein predicted by Glimmer/Critica		ARB+EPI-exp	3.20823	2.79015	3.53541	3.17793	3.52039	2.9853	3.72335	3.40968	0.231748	0.453403	0.988473		2.37824	2.70953	2.88298	2.65692	2.49872	2.43101	2.49009	2.47327	2.6029	2.97966	2.6029	2.72849	0.183647	0.275501	0.679086	0.0715703	0.659539	0.946386	0.255218	0.143437	0.735617		-0.491264	0.0242399	0.187737	-0.403955	0.0553655	0.300108	-0.364715	0.0793966	0.351982		-0.0608403	0.679979
Mtr.21169.1.S1_at	RING-H2 zinc finger protein RHA1a		ARB+EPI-exp	4.75851	3.58676	4.29777	4.21435	5.76065	6.65083	4.73162	5.71437	1.50002	0.041973	0.988473		6.63147	2.78913	6.0141	5.1449	2.55616	2.14229	2.641	2.44648	4.86051	2.61711	2.64747	3.37503	2.69842	0.0338137	0.419384	-1.76987	0.129787	0.725309	0.928548	0.399472	0.812017		0.975194	0.000298632	0.00833921	0.567851	0.0122511	0.138228	-0.491678	0.0253065	0.17475		0.197372	0.072062
Mtr.43353.1.S1_at	hypothetical protein predicted by Glimmer/Critica		ARB+EPI-exp	9.80942	7.28459	9.29756	8.79719	8.5896	8.84835	6.0904	7.84278	-0.954407	0.382575	0.988473		5.18832	3.04815	1.9647	3.40039	2.95578	2.02937	2.26316	2.41611	7.16035	3.04815	9.65713	6.62188	0.984284	0.5546	0.844993	3.22149	0.0802165	0.659015	4.20577	0.0315496	0.674241		-1.28122	0.000100012	0.00356933	0.252028	0.277895	0.622428	-1.00809	0.000726978	0.0135752		-0.0981241	0.846126
Mtr.44799.1.S1_at	Beta-fructofuranosidase, cell wall isozyme EC=3.2.1.26; AltName: Full=Sucrose hydrolase; AltName: Full=Acid invertase; Flags: Precursor;		ARB+EPI-exp	7.24526	8.10471	6.27936	7.20978	8.56412	7.93802	4.51879	7.00698	-0.202799	0.868673	0.994843		4.30967	2.3757	3.09157	3.25898	2.54577	2.67932	2.01253	2.41254	3.14475	3.18372	2.2808	2.86975	0.846442	0.128425	0.566605	-0.389229	0.455841	0.880124	0.457213	0.384492	0.805832		0.589841	0.0205392	0.169212	0.658113	0.0116512	0.134372	-0.449781	0.064306	0.312024		0.595409	4.66952e-05
Mtr.14325.1.S1_at	gibberellin 2-oxidase, putative / GA2-oxidase, putative		ARB+EPI-exp + whole roots	4.2827	6.97857	3.17494	4.81207	4.51606	5.96991	4.18	4.88866	0.0765885	0.945948	0.99769		3.46332	3.13372	5.69628	4.09777	2.47579	2.06892	2.48682	2.34384	2.17475	4.25077	2.55601	2.99384	1.75393	0.0531297	0.463509	-1.10393	0.189023	0.764657	0.649999	0.421126	0.821583		1.1922	1.66178e-05	0.000861508	1.32748	5.86088e-06	0.000734443	0.567594	0.00605805	0.0649562		-0.0506255	0.795248
Mtr.156.1.S1_at	copalyl diphosphate synthase / CPS / ent-kaurene synthetase A (GA1)		ARB+EPI-exp + whole roots	7.23318	5.81145	7.40657	6.81706	9.42624	9.97933	3.64857	7.68471	0.86765	0.646025	0.990007		2.69591	3.10012	5.25953	3.68519	2.48878	2.43101	1.99007	2.30328	3.77162	2.76227	2.39719	2.97703	1.3819	0.0760051	0.505894	-0.708159	0.324104	0.82322	0.673745	0.346653	0.789933		0.235519	0.443084	0.79355	1.81369	6.12462e-05	0.00445009	-4.81691	2.58141e-09	1.2168e-06		0.528586	0.0119259
Mtr.39165.1.S1_at	hypothetical protein predicted by Glimmer/Critica		ARB+EPI-exp	8.78228	9.96804	11.242	9.99744	10.8703	10.5887	10.6128	10.6906	0.693145	0.311899	0.988473		2.98165	3.36925	5.62633	3.99241	2.31696	2.03808	2.07139	2.14214	2.65169	3.59072	7.22304	4.48848	1.85027	0.162289	0.595335	0.496075	0.689182	0.952414	2.34634	0.0874799	0.727173		-0.0683599	0.882226	0.972427	-0.431707	0.358408	0.692387	-0.723105	0.136095	0.469705		0.238804	0.366477
Mtr.4761.1.S1_at	hypothetical protein predicted by Glimmer/Critica		ARB+EPI-exp	3.49109	6.36547	3.9069	4.58782	6.60974	6.26043	4.60207	5.82408	1.23626	0.240102	0.988473		5.3084	2.22715	1.99407	3.17654	1.61941	2.38326	2.04555	2.01608	5.68819	4.94532	2.48878	4.3741	1.16046	0.312906	0.702511	1.19755	0.298771	0.810799	2.35802	0.0616004	0.714597		-0.315098	0.374385	0.747001	-0.755094	0.0477385	0.279828	-1.09277	0.00791129	0.0787633		0.435888	0.00296122
Mtr.43278.1.S1_at	Cellulose synthase-like protein G2 Short=AtCslG2; EC=2.4.1.-;		ARB+EPI-exp	5.95015	3.85253	4.65973	4.8208	7.33857	6.2221	7.46868	7.00978	2.18898	0.0155541	0.988473		4.98055	2.46933	4.49246	3.98078	1.73285	1.80633	2.13442	1.8912	2.07395	2.41985	7.40694	3.96691	2.08958	0.17397	0.606172	-0.0138687	0.9923	0.99915	2.07572	0.176499	0.742893		-1.28243	0.000626965	0.0143677	-0.519201	0.0856197	0.37034	-1.01564	0.00336665	0.0422403		-0.274404	0.309508
Mtr.48743.1.S1_at	ribonuclease T2 family protein		ARB+EPI-exp	5.51976	4.1554	4.60422	4.75979	5.4845	5.94436	1.55769	4.32885	-0.430943	0.741782	0.991717		2.06627	2.32838	5.8101	3.40159	1.57595	1.7566	1.6704	1.66765	1.80376	1.63518	4.61599	2.68498	1.73394	0.168873	0.602135	-0.716609	0.547633	0.913753	1.01733	0.399243	0.811975		-0.495681	0.0585154	0.318039	-0.171774	0.481466	0.77985	-3.84668	2.50191e-09	1.19775e-06		0.815256	0.00265948
Msa.1774.1.S1_at	glutathione S-transferase, putative		ne	4.04083	5.99199	5.54048	5.1911	4.94242	5.48398	3.52332	4.64991	-0.541194	0.482571	0.988473		1.69173	1.97227	3.37316	2.34572	1.82754	2.03452	1.5214	1.79449	1.77926	1.95988	1.8321	1.85708	0.551236	0.212244	0.633635	-0.488642	0.263458	0.79253	0.0625935	0.880968	0.978592		-0.768136	0.0151024	0.138395	-0.615103	0.0422679	0.264211	-1.2648	0.000575388	0.0113958		0.079394	0.716816
Mtr.10272.1.S1_at	Calmodulin-like protein 11		ne	6.48925	4.10661	6.02299	5.53961	6.68721	4.2579	5.32239	5.4225	-0.117113	0.898078	0.9954		1.60455	1.65386	1.71672	1.65837	1.87283	1.62429	1.77046	1.75586	1.80417	2.35217	1.38431	1.84688	-0.0974882	0.673658	0.899237	0.188509	0.423212	0.869413	0.0910206	0.693942	0.927546		-1.07701	0.00130858	0.0245675	-0.654884	0.0255933	0.206277	-1.93903	8.10418e-06	0.000440255		0.457099	0.0816527
Mtr.11385.1.S1_at	hypothetical protein predicted by Glimmer/Critica		ne	6.9806	7.55256	6.54776	7.02697	7.1971	6.11685	6.68134	6.66509	-0.361881	0.383558	0.988473		2.11001	2.51365	2.46134	2.36166	2.67932	1.68804	2.24223	2.2032	2.02675	2.38332	2.00761	2.13922	0.158466	0.552343	0.844233	-0.222439	0.409712	0.863876	-0.0639733	0.808438	0.962394		-1.25073	0.000685162	0.0153655	-0.982434	0.00382749	0.0702377	-1.42066	0.000245599	0.00588574		-0.016068	0.96191
Mtr.12424.1.S1_at	disease resistance-responsive family protein		ne	6.72849	7.33507	7.22921	7.09759	8.12165	6.93859	7.18783	7.41602	0.318429	0.419853	0.988473		1.99538	1.74399	3.63193	2.4571	1.79548	1.87852	2.25945	1.97782	1.87852	1.87852	1.8292	1.86208	0.479283	0.321708	0.708857	-0.595021	0.226716	0.77652	-0.115738	0.804622	0.961743		-0.70009	0.0434738	0.268517	0.0350984	0.91147	0.974204	-1.92988	5.04167e-05	0.00176842		0.108442	0.754098
Mtr.12958.1.S1_at	Gamma-glutamyl-gamma-aminobutyrate hydrolase Short=Gamma-Glu-GABA hydrolase; EC=3.5.1.94;		ne	6.93693	3.59844	3.03401	4.52312	5.57463	3.57066	2.68583	3.94371	-0.579417	0.667302	0.990007		2.63756	1.77926	1.82359	2.08014	1.48768	1.76291	1.9938	1.74813	1.82359	1.79452	4.05672	2.55828	0.332008	0.596277	0.865506	0.478139	0.450228	0.87842	0.810146	0.21665	0.749882		0.707401	0.00650935	0.0782272	-0.0421628	0.846962	0.95305	-0.0276396	0.899274	0.973701		-0.895479	0.145116
Mtr.15352.1.S1_x_at	F-box protein At2g17030		ne	3.61651	3.44633	3.51675	3.52653	3.51752	2.90412	3.38769	3.26978	-0.256755	0.252856	0.988473		2.17712	2.94932	2.17712	2.43452	1.7163	2.25977	2.28783	2.08797	2.17712	2.17712	2.13652	2.16358	0.34655	0.191807	0.619948	-0.270932	0.29661	0.809947	0.0756178	0.762658	0.949923		-0.203116	0.389157	0.757883	-0.457644	0.0676464	0.330952	-0.831799	0.00344123	0.0429124		0.469633	0.00112253
Mtr.15379.1.S1_at	peroxidase, putative		ne	3.65692	5.16036	2.10104	3.63944	4.14882	3.91409	4.8979	4.32027	0.68083	0.432723	0.988473		1.70729	1.8094	1.68118	1.73262	1.86659	3.09827	1.86659	2.27715	1.86659	2.03546	2.10069	2.00092	-0.544526	0.123249	0.562451	0.268291	0.418469	0.866916	-0.276235	0.405461	0.8149		-0.171809	0.60309	0.876714	-0.595346	0.0896793	0.377922	0.237178	0.475269	0.806844		1.04753	0.022382
Mtr.16848.1.S1_at	hypothetical protein		ne	2.8678	3.5346	3.13244	3.17828	5.59556	4.49098	3.73029	4.60561	1.42733	0.033188	0.988473		1.72394	2.13449	2.10343	1.98729	1.53701	2.60039	1.93198	2.02313	1.68387	1.64134	1.5821	1.63577	-0.0358369	0.89241	0.976293	-0.351518	0.209835	0.770658	-0.387355	0.171677	0.742077		2.76929	2.24365e-07	2.41614e-05	1.59152	5.47538e-05	0.00410674	1.13494	0.00092068	0.0161469		-0.0918659	0.710484
Mtr.17612.1.S1_x_at	chalcone and stilbene synthase family protein		ne	4.68724	4.39486	5.45984	4.84732	6.41269	5.60577	4.60587	5.54144	0.69413	0.246457	0.988473		1.51223	2.1981	2.8442	2.18484	2.88753	2.29878	2.18849	2.45827	2.04309	2.46414	1.69861	2.06861	-0.273426	0.480153	0.806413	-0.116227	0.760728	0.966252	-0.389652	0.322725	0.778908		-2.24579	2.98082e-06	0.000213137	-1.36232	0.00030023	0.0139059	-2.22273	3.30596e-06	0.00022213		0.415588	0.0846756
Mtr.19242.1.S1_at	Phosphoinositide phospholipase C 6 EC=3.1.4.11; AltName: Full=Phosphoinositide phospholipase PLC6; Short=PI-PLC6; Short=AtPLC6; Short=AtPLC8;		ne	2.37698	4.77686	2.85144	3.33509	4.88159	5.10363	2.22354	4.06958	0.734491	0.49924	0.988473		1.72015	1.65775	1.72015	1.69935	1.93196	1.72015	1.87367	1.84192	1.978	1.66145	1.62219	1.75388	-0.142577	0.249044	0.65828	0.0545345	0.646154	0.942811	-0.0880422	0.463815	0.83836		0.162769	0.455762	0.801305	0.743428	0.00442315	0.0769316	-0.535742	0.026581	0.179407		0.770842	0.00290548
Mtr.19967.1.S1_x_at	hypothetical protein predicted by Glimmer/Critica		ne	2.09831	5.06205	5.34658	4.16898	6.45105	4.22456	4.31535	4.99699	0.828009	0.478715	0.988473		1.53977	1.42967	1.47379	1.48108	1.73285	2.41752	1.55751	1.90263	1.55751	2.32329	1.39883	1.75987	-0.421548	0.189906	0.617877	0.278797	0.369993	0.845259	-0.142751	0.639227	0.908283		0.544308	0.0681598	0.345001	-0.216237	0.440295	0.752424	0.358441	0.210848	0.583127		0.141325	0.623998
Mtr.21905.1.S1_at	Kunitz-type trypsin inhibitor-like 1 protein AltName: Full=Protease inhibitor from pea 1; Flags: Precursor;		ne	3.04921	3.34398	3.58755	3.32691	3.41303	3.61214	3.32278	3.44931	0.122402	0.545966	0.988473		1.85245	1.6317	1.69913	1.72776	1.74246	2.16348	1.85245	1.91946	1.85245	2.17547	2.15638	2.06143	-0.191706	0.220597	0.639728	0.333673	0.0507442	0.588989	0.141966	0.353129	0.792762		0.218154	0.465105	0.806447	-0.381145	0.212431	0.557093	0.670784	0.0393293	0.230509		-0.689918	0.182062
Mtr.23284.1.S1_at	calcium-binding protein, putative		ne	3.12673	9.13138	9.70173	7.31995	7.9621	5.23354	5.89459	6.36341	-0.956539	0.639887	0.989922		1.52644	1.86447	2.79978	2.06356	1.72055	2.04463	1.6704	1.81186	1.71931	4.08058	1.49986	2.43325	0.251699	0.720148	0.918824	0.369692	0.600644	0.930989	0.621391	0.387053	0.807373		-0.816548	0.0903885	0.401772	-0.824194	0.0877637	0.374407	-1.46402	0.00649471	0.0683467		-0.0959668	0.764125
Mtr.23314.1.S1_at	hypothetical protein predicted by Glimmer/Critica		ne	2.52392	4.90139	2.84031	3.42188	4.76435	2.99275	1.48622	3.08111	-0.340767	0.754511	0.992261		1.65775	1.65775	1.61005	1.64185	1.83736	2.03321	1.65775	1.84277	1.68387	1.62888	1.4562	1.58965	-0.200923	0.116361	0.554405	-0.0521967	0.657532	0.946142	-0.25312	0.0580626	0.713979		-0.213947	0.415734	0.776048	1.8725	1.04389e-05	0.00116305	1.14791	0.000759132	0.0139808		-0.0523804	0.848148
Mtr.25889.1.S1_at	Nodulation receptor kinase EC=2.7.11.1; Flags: Precursor;		ne	2.87898	8.23001	8.68217	6.59705	4.69491	7.8147	2.51349	5.0077	-1.58935	0.473992	0.988473		1.70812	1.62327	1.7417	1.69103	1.83736	1.79822	1.77153	1.80237	1.45995	1.72015	1.70812	1.62941	-0.111345	0.264617	0.670036	-0.0616217	0.524475	0.905962	-0.172967	0.100616	0.727496		-0.428466	0.0773446	0.369122	-1.20048	0.000173602	0.00942249	0.117364	0.605445	0.874238		0.48573	0.000741171
Mtr.29875.1.S1_at	expressed protein		ne	7.06169	4.82811	5.34658	5.74546	4.35949	3.71504	3.85262	3.97571	-1.76974	0.0305647	0.988473		1.74554	1.77926	1.77926	1.76802	1.77926	1.98946	1.77926	1.84932	1.67594	1.8624	1.70885	1.74906	-0.0813071	0.39925	0.759137	-0.0189555	0.840456	0.98054	-0.100263	0.304607	0.773222		-0.397119	0.0918116	0.405363	0.908001	0.00132706	0.036614	-0.143303	0.520068	0.8333		0.106032	0.732416
Mtr.32254.1.S1_at	Zinc finger protein 6		ne	7.39044	5.54131	4.11031	5.68068	2.56003	4.59943	2.77398	3.31115	-2.36954	0.0574553	0.988473		1.89092	1.89092	1.87083	1.88422	1.94412	1.7985	2.27644	2.00635	1.83299	1.89092	1.6704	1.7981	-0.122131	0.377453	0.744305	-0.086118	0.528068	0.907558	-0.208249	0.151094	0.736127		-0.657452	0.0574891	0.315163	0.125838	0.693817	0.892217	-0.843856	0.0196216	0.147368		-0.033445	0.883017
Mtr.34636.1.S1_at	amino acid permease family protein		ne	6.61658	6.9193	7.33626	6.95738	7.32969	6.6478	4.63175	6.20308	-0.7543	0.341167	0.988473		1.67281	1.59766	1.48331	1.58459	1.92584	1.91832	1.80787	1.88401	2.13891	1.6249	2.22623	1.99668	-0.299415	0.0986754	0.535148	0.412086	0.0338039	0.521897	0.112671	0.49925	0.854627		-1.36551	0.000455906	0.0113565	-0.615435	0.0508708	0.288124	-3.26883	1.05079e-07	1.77384e-05		0.437685	0.01549
Mtr.34867.1.S1_s_at	expressed protein		ne	4.75568	4.16092	3.78812	4.23491	4.34458	3.76889	3.17589	3.76312	-0.471791	0.278999	0.988473		2.0124	2.50804	2.3332	2.28455	2.4783	1.77608	1.50307	1.91915	1.84784	1.83295	1.77926	1.82002	0.365395	0.17971	0.610438	-0.464529	0.0993213	0.687884	-0.0991338	0.699102	0.929215		0.959407	0.0115986	0.115605	0.0016695	0.995931	0.998872	-0.881191	0.0181194	0.139663		-0.0983616	0.71887
Mtr.35413.1.S1_at	Isoliquiritigenin 2'-O-methyltransferase EC=2.1.1.-; AltName: Full=Chalcone O-methyltransferase; Short=ChOMT;		ne	6.32359	7.45767	9.45614	7.7458	10.0507	5.48521	10.5087	8.68153	0.935729	0.577792	0.988473		1.89495	2.15185	1.64589	1.89756	1.74591	1.86391	1.83966	1.81649	1.68387	4.16339	1.61005	2.48577	0.0810664	0.900866	0.979128	0.58821	0.379094	0.849628	0.669277	0.320665	0.778616		-0.830712	0.00183212	0.0314038	0.595271	0.0143072	0.150458	-1.77869	2.30366e-06	0.000167852		0.615014	0.000366062
Mtr.38613.1.S1_at	pectate lyase family protein		ne	4.02323	6.76457	4.88407	5.22395	2.9461	3.0405	3.18254	3.05638	-2.16758	0.0243442	0.988473		1.77555	1.71547	1.77555	1.75553	1.77555	1.82592	1.76783	1.78977	2.17962	2.56232	1.78579	2.17591	-0.034243	0.851625	0.964465	0.420382	0.0470776	0.574436	0.386139	0.0630934	0.714597		0.325991	0.258972	0.648309	0.455203	0.124232	0.439122	0.0520781	0.852864	0.961806		0.351763	0.20747
Mtr.39451.1.S1_at	hypothetical protein predicted by Glimmer/Critica		ne	4.45667	5.61309	5.26763	5.11246	5.73867	4.84868	4.92398	5.17045	0.0579818	0.889321	0.9954		1.85245	1.88106	1.84415	1.85922	1.83736	1.93537	1.97868	1.91714	1.97481	2.05997	2.26639	2.10039	-0.0579182	0.55588	0.845593	0.241174	0.0353494	0.526546	0.183256	0.0896595	0.727496		0.118813	0.776107	0.94082	-0.0248001	0.952581	0.986687	-0.720776	0.103744	0.408432		0.414106	0.319069
Mtr.39451.1.S1_x_at	hypothetical protein predicted by Glimmer/Critica		ne	1.83243	5.30423	4.40264	3.84643	5.48954	3.99827	3.99827	4.49536	0.648929	0.539362	0.988473		1.66926	2.15638	1.88735	1.90433	1.51775	1.93537	2.2999	1.91768	1.8706	2.00336	2.03394	1.9693	-0.0133455	0.950587	0.9901	0.0649713	0.763598	0.966874	0.0516257	0.8109	0.962932		0.216525	0.629849	0.888672	-0.0495994	0.91166	0.974305	-0.511671	0.265629	0.644081		0.338257	0.396185
Mtr.40073.1.S1_at	hypothetical protein predicted by Glimmer/Critica		ne	4.51338	4.35191	6.61768	5.16099	4.97103	4.11047	2.88958	3.99036	-1.17063	0.206665	0.988473		2.05954	2.16165	1.94726	2.05615	2.04882	1.71195	2.11831	1.9597	2.05954	1.89843	2.72025	2.22608	0.0964556	0.673585	0.899219	0.169923	0.463823	0.883165	0.266379	0.263165	0.757718		-0.702521	0.0853664	0.390117	-1.34836	0.0037895	0.0697755	-0.898787	0.033825	0.209176		-0.22808	0.344002
Mtr.40611.1.S1_at	peroxidase, putative		ne	3.10625	4.29436	2.97138	3.45733	5.99875	2.4157	3.13855	3.851	0.393673	0.710854	0.990007		1.53977	1.93537	1.74125	1.7388	1.93537	2.1954	1.95335	2.02804	1.9495	2.00178	1.93537	1.96222	-0.289241	0.0471609	0.450425	0.223419	0.106638	0.698567	-0.0658224	0.604483	0.896044		0.636949	0.247376	0.636173	0.943429	0.0972393	0.392344	0.383484	0.477852	0.808487		0.409067	0.131842
Mtr.41438.1.S1_at	Cytochrome P450 71B26 EC=1.14.-.-;		ne + whole roots	2.6367	4.73456	2.49297	3.28808	5.59017	4.36043	2.40533	4.11864	0.830561	0.446059	0.988473		1.70812	1.81904	3.45291	2.32669	1.51098	1.70812	1.8133	1.67747	1.70812	1.68542	1.64642	1.67998	0.649224	0.167091	0.600315	-0.646708	0.168537	0.756233	0.00251547	0.995422	0.999808		1.09999	2.02986e-05	0.00100392	1.23875	6.45132e-06	0.00078907	-1.76888	1.66315e-07	2.42627e-05		0.205315	0.0666175
Mtr.41983.1.S1_at	Uncharacterized UDP-glucosyltransferase At1g05670 EC=2.4.1.-;		ne	2.75669	7.96566	8.4685	6.39695	8.09127	5.13587	6.38872	6.53862	0.14167	0.937541	0.996541		2.76227	2.2892	2.43109	2.49419	1.57969	1.58815	1.81794	1.66193	1.6956	2.44779	1.99953	2.04764	0.832259	0.00463175	0.209002	-0.446544	0.0670267	0.632958	0.385715	0.104073	0.728673		-0.683647	0.0045724	0.0607124	-0.965624	0.000374554	0.0159608	1.19954	5.80449e-05	0.00198101		0.710539	0.0253328
Mtr.4282.1.S1_at	Nuclear transcription factor Y subunit B-3 Short=AtNF-YB-3; AltName: Full=Transcriptional activator HAP3C;	MtCbf3	ne + whole roots	5.56721	4.44805	9.93072	6.64866	7.30797	6.07278	3.39983	5.59353	-1.05513	0.568469	0.988473		4.12881	1.59766	1.78449	2.50365	1.42921	1.71225	1.57969	1.57372	1.3906	1.57969	1.43837	1.46955	0.929936	0.166077	0.599661	-1.0341	0.129011	0.724512	-0.104165	0.868018	0.976151		3.29063	2.75339e-09	4.76616e-07	3.32152	2.48203e-09	8.0901e-07	-0.447501	0.0492934	0.265221		2.16525	9.37669e-09
Mtr.42877.1.S1_at	expressed protein		ne	3.57158	3.669	2.65659	3.29906	3.61302	2.35163	2.96298	2.97587	-0.323183	0.484496	0.988473		2.0323	2.36511	1.77926	2.05889	2.47226	1.87114	1.86659	2.07	2.0323	3.10675	1.90436	2.3478	-0.0111094	0.975207	0.995415	0.288912	0.429324	0.871976	0.277803	0.446538	0.831628		-0.37012	0.188143	0.566288	-0.428391	0.132397	0.45198	-0.620028	0.037918	0.225081		-0.286641	0.13767
Mtr.43189.1.S1_at	disease resistance-responsive family protein		ne	4.68724	4.08259	4.81939	4.52974	5.39481	4.76779	2.53106	4.23122	-0.298522	0.714979	0.990007		1.6704	1.72295	2.48499	1.95945	1.6393	1.6704	1.6704	1.66003	1.6704	1.6117	1.6704	1.65083	0.299414	0.182186	0.611825	-0.308614	0.170659	0.757178	-0.00919983	0.965124	0.994962		-1.11331	0.00184356	0.0315236	-2.17819	5.72217e-06	0.000722713	-2.31143	3.17002e-06	0.000214407		-0.0860339	0.789656
Mtr.43259.1.S1_at	Pectinesterase-2 Short=PE; EC=3.1.1.11; AltName: Full=Pectin methylesterase; Flags: Precursor;		ne	3.97123	7.86797	9.11993	6.98638	6.9937	6.7733	6.54845	6.77182	-0.214561	0.878004	0.995341		1.90269	2.16473	2.01205	2.02649	2.17712	2.21484	2.33901	2.24365	2.17712	2.41233	2.17712	2.25552	-0.217166	0.0800925	0.511507	0.229033	0.0677564	0.635314	0.0118675	0.914773	0.986467		-0.311405	0.266023	0.65607	0.792466	0.0120403	0.136988	-0.612425	0.0410691	0.236949		1.39387	0.000143479
Mtr.45715.1.S1_at	Cysteine-rich receptor-like protein kinase 13 Short=Cysteine-rich RLK13; EC=2.7.11.-; Flags: Precursor;		ne	5.28966	7.61419	7.90241	6.93542	7.60076	5.05739	1.74454	4.8009	-2.13452	0.239032	0.988473		1.43837	1.95663	2.56252	1.98584	2.70356	1.60812	1.57178	1.96115	1.72549	3.3837	2.34209	2.48376	0.0246868	0.962753	0.993096	0.497923	0.360662	0.839812	0.522609	0.338741	0.786085		-0.404897	0.0506811	0.294094	-0.287549	0.14843	0.476217	-2.13925	1.10041e-07	1.79816e-05		0.372543	0.0264234
Mtr.47095.1.S1_x_at	Pleiotropic drug resistance protein 1 AltName: Full=NtPDR1;		ne	5.7451	8.05853	6.63644	6.81336	6.35285	6.9682	3.90904	5.74337	-1.06999	0.325433	0.988473		1.53977	2.25069	1.62341	1.80463	2.31696	1.93537	1.77181	2.00804	1.85245	2.08095	1.88735	1.94025	-0.203419	0.38092	0.746422	0.135624	0.553171	0.915621	-0.0677947	0.764768	0.950175		1.00374	0.0196047	0.164396	-0.0450192	0.905432	0.972102	0.0517263	0.891435	0.97154		0.628884	0.0063013
Mtr.4763.1.S1_at	hypothetical protein predicted by Glimmer/Critica		ne	3.06409	8.27983	9.88543	7.07645	6.99404	3.37539	2.10166	4.15703	-2.91942	0.230124	0.988473		1.5548	1.68835	1.38035	1.54117	1.5548	1.89573	1.56745	1.67266	1.77926	1.52702	1.29922	1.53517	-0.131491	0.43275	0.778305	-0.00599968	0.97081	0.996805	-0.137491	0.412976	0.818135		0.213508	0.382765	0.753286	0.259658	0.292282	0.637036	1.23687	0.00022927	0.00560622		-0.2798	0.565658
Mtr.49572.1.S1_x_at	chalcone and stilbene synthase family protein		ne	4.72657	5.92017	5.96472	5.53715	7.43547	7.08651	5.33938	6.62045	1.0833	0.158339	0.988473		1.63454	1.84524	2.42575	1.96851	1.63454	1.74981	1.82687	1.73707	1.42757	1.63454	1.5214	1.52784	0.231436	0.269179	0.673805	-0.440671	0.0550766	0.605342	-0.209234	0.314146	0.776419		-0.912396	0.0002226	0.00665715	-0.428896	0.0296633	0.222187	-2.11068	5.93416e-08	1.21617e-05		0.273386	0.269128
Mtr.50911.1.S1_s_at	1-aminocyclopropane-1-carboxylate oxidase homolog 1		ne	3.44988	7.43857	2.75509	4.54785	7.04989	6.43646	3.25508	5.58047	1.03263	0.546086	0.988473		2.00234	2.06444	2.42708	2.16462	1.80764	1.77594	2.06444	1.88267	2.13472	2.49632	1.9026	2.17788	0.281946	0.166685	0.599877	0.0132605	0.944419	0.994059	0.295206	0.150033	0.736127		0.703043	0.00692163	0.081881	0.743387	0.00492012	0.0816396	-1.16744	0.000170612	0.00446594		0.935704	4.66806e-09
Mtr.52180.1.S1_at	Zinc finger protein 1 AltName: Full=WZF1;		ne	7.73404	7.18843	8.42225	7.78158	7.3392	6.36139	6.26366	6.65475	-1.12682	0.0459987	0.988473		1.56723	1.53977	1.55856	1.55519	1.7185	2.088	1.99513	1.93387	1.60052	1.9063	1.79092	1.76591	-0.378687	0.0156396	0.341721	0.210727	0.123685	0.720316	-0.16796	0.20661	0.748222		-1.21567	1.42368e-05	0.000759272	0.901849	0.000211468	0.0107986	-1.02773	6.77547e-05	0.00223099		-0.190942	0.733136
Mtr.52221.1.S1_at	Cysteine-rich receptor-like protein kinase 10 Short=Cysteine-rich RLK10; EC=2.7.11.-; AltName: Full=Receptor-like protein kinase 4; Flags: Precursor;		ne	5.02785	7.61102	6.89139	6.51009	6.22098	8.4106	1.81312	5.48157	-1.02852	0.587792	0.988473		1.38799	1.6652	1.70938	1.58753	1.3595	2.22417	1.99007	1.85791	2.20801	2.00292	1.61005	1.94033	-0.270387	0.310674	0.701204	0.3528	0.196343	0.767008	0.0824136	0.749349	0.946481		-0.59831	0.0514454	0.296899	0.859523	0.00922312	0.117549	-1.60244	9.57448e-05	0.00288733		0.95632	1.83401e-05
Mtr.5685.1.S1_at	hypothetical protein predicted by Glimmer/Critica		ne	2.02057	2.19379	5.20861	3.14099	4.133	2.89072	2.056	3.02657	-0.114416	0.91552	0.995696		1.34203	1.41666	1.47825	1.41231	1.71332	1.572	1.57633	1.62055	1.85575	1.81812	1.49329	1.72239	-0.208237	0.107068	0.545017	0.310079	0.0277665	0.493427	0.101841	0.398166	0.8114		-0.632945	0.0479778	0.28488	0.00974082	0.973432	0.992181	-0.262688	0.377487	0.74184		-0.321991	0.210776
Mtr.6811.1.S1_s_at	glutathione S-transferase, putative		ne	2.62282	5.12943	4.61418	4.12214	3.4068	3.54775	3.33904	3.4312	-0.690946	0.34257	0.988473		1.79496	1.61975	2.17712	1.86394	2.05262	1.79802	1.88229	1.91098	1.77926	1.58423	1.95607	1.77319	-0.0470352	0.784861	0.943552	-0.0907573	0.600963	0.930989	-0.137793	0.432821	0.825748		-0.838451	0.00902179	0.0983671	-0.572164	0.0546744	0.298012	-1.2663	0.000540601	0.0108276		0.126305	0.572333
Mtr.7267.1.S1_at	NF-X1 type zinc finger family protein		ne	2.69728	6.81607	2.42539	3.97958	3.20132	4.14163	3.00259	3.44851	-0.53107	0.688411	0.990007		1.75507	1.63769	1.51707	1.63661	1.54496	1.64457	1.50336	1.5643	1.63769	1.72015	1.77926	1.71237	0.0723139	0.44857	0.787629	0.0757556	0.428165	0.871308	0.148069	0.142996	0.735617		-1.14668	0.0204192	0.168661	-0.145403	0.739597	0.910371	-0.861572	0.0674729	0.321109		-0.232614	0.545466
Mtr.8507.1.S1_at	ABA-responsive protein ABR18		ne	4.90944	7.70743	5.22171	5.94619	4.68885	4.1708	4.92619	4.59528	-1.35091	0.142182	0.988473		1.99295	2.06892	1.85552	1.97246	2.06892	2.16129	2.18271	2.13764	2.49626	1.89029	2.60831	2.33162	-0.165177	0.394141	0.755106	0.359155	0.087591	0.670809	0.193978	0.321478	0.778871		-1.17209	0.00441156	0.059246	-1.73254	0.00024591	0.0120166	-1.92383	0.000100122	0.00297252		0.296829	0.246272
Mtr.9372.1.S1_at	Chaperone protein dnaJ 20, chloroplastic Short=AtJ20; Short=AtDjC20; Flags: Precursor;		ne	4.23131	4.46459	4.55848	4.41813	7.25836	4.25711	4.11833	5.21127	0.793139	0.408634	0.988473		2.05973	1.53977	1.68694	1.76215	1.74956	1.61421	1.81461	1.72613	1.50254	2.08943	1.46893	1.68697	0.0360205	0.86264	0.967474	-0.0751821	0.718969	0.95801	-0.0391616	0.850825	0.972209		-0.554028	0.0193971	0.163415	-0.231739	0.279392	0.62402	-1.51598	9.95074e-06	0.000517185		-0.131247	0.725172
[truncated: 61 more columns]

## Sheet: Group B
GeneChip ID	Gene product	Mt gene	NAP C1	NAP C2	NAP C3	NAP Mean	APP P1	APP P2	APP P3	APP Mean	logFC APP_vs_NAP	p APP_vs_NAP	pFDR APP_vs_NAP		ARB A1	ARB A3	ARB A5	ARB Mean	CMR K1	CMR K4	CMR K5	CMR Mean	EPI E1	EPI E2	EPI E3	EPI Mean	logFC ARB_vs_CMR	p ARB_vs_CMR	pFDR ARB_vs_CMR	logFC EPI_vs_ARB	p EPI_vs_ARB	pFDR EPI_vs_ARB	logFC EPI_vs_CMR	p EPI_vs_CMR	pFDR EPI_vs_CMR		logFC GiMyc_Control	p GiMyc_Control	FDR p GiMyc_Control	logFC GmMyc_Control	p GmMyc_Control	FDR p GmMyc_Control	logFC Phosphate_Control	p Phosphate_Control	FDR p Phosphate_Control	%GC content	Gene name	Gene product	Gene function
Mtr.28306.1.S1_at	expressed protein		2.10158	1.91906	2.29952	2.10672	6.85214	5.06997	5.4994	5.80717	3.70045	0.000394523	0.138146		10.9309	10.4372	10.9708	10.7796	2.63256	2.25673	2.56345	2.48425	1.99258	2.25673	2.21173	2.15368	8.29537	1.70815e-10	2.09343e-06	-8.62594	1.27929e-10	1.42044e-06	-0.33057	0.0975502	0.727496		5.44981	1.54323e-09	2.83132e-07	4.29554	2.13355e-08	5.78494e-06	-3.43265	2.37877e-07	3.13476e-05	33.5079		expressed protein
Mtr.4046.1.S1_at	expressed protein		3.98576	2.43398	1.77036	2.73003	8.43431	7.52588	4.97109	6.97709	4.24706	0.00833653	0.988473		7.97782	8.11358	7.00809	7.69983	2.02584	1.53739	2.20102	1.92142	1.8352	1.83572	1.72008	1.797	5.77841	1.38363e-07	0.0001863	-5.90283	1.1846e-07	0.000142333	-0.124418	0.691909	0.926894		2.80697	1.19351e-06	9.84329e-05	2.13167	1.82186e-05	0.00177771	-0.54094	0.103249	0.407555	36.0115		expressed protein
Mtr.15548.1.S1_at	Exocyst complex component 7 AltName: Full=Exocyst complex component Exo70; Short=rExo70;		2.43281	2.10147	2.04194	2.19207	7.23565	7.10693	3.37616	5.90625	3.71417	0.0166985	0.988473		8.66697	7.48514	8.532	8.22803	1.76692	1.44435	2.05849	1.75658	1.7872	3.555	1.80063	2.38095	6.47145	3.57101e-06	0.0017575	-5.84709	7.31751e-06	0.00239787	0.624361	0.275835	0.760397		2.89758	9.7628e-08	1.15047e-05	1.66598	2.65449e-05	0.00238857	1.80983	1.20867e-05	0.000601286	37.2937		Exocyst complex component 7 AltName: Full=Exocyst complex component Exo70; Short=rExo70;	KOG: Exocyst component protein and related proteins
Mtr.29788.1.S1_at	hypothetical protein predicted by Glimmer/Critica		1.51933	1.55973	1.41301	1.49736	5.77123	5.1476	2.6365	4.51844	3.02109	0.0125492	0.988473		7.10313	7.44907	6.76753	7.10658	1.72785	2.1334	1.99007	1.95044	1.88726	3.61741	1.36222	2.28896	5.15614	1.77852e-05	0.0055604	-4.81761	2.84198e-05	0.00649816	0.338526	0.543319	0.87286		1.06974	8.85991e-05	0.00325881	0.83751	0.000679463	0.0237108	-0.147806	0.433826	0.780872	35		hypothetical protein predicted by Glimmer/Critica
Mtr.37775.1.S1_at	Agglutinin-2 AltName: Full=Agglutinin II; AltName: Full=ClAII; AltName: Full=LecClAII; Flags: Precursor;		2.739	2.20231	2.62214	2.52115	8.36684	7.61133	3.2872	6.42179	3.90064	0.0319232	0.988473		9.59384	7.12295	10.371	9.02925	1.96666	2.22417	1.6896	1.96014	2.11321	1.58689	1.7435	1.81453	7.0691	1.96724e-05	0.00593836	-7.21471	1.70803e-05	0.00458185	-0.14561	0.849165	0.971566		8.34262	1.58412e-12	1.30415e-09	8.54428	1.20556e-12	1.718e-09	0.000125178	0.999634	0.99985	36.6038		Agglutinin-2 AltName: Full=Agglutinin II; AltName: Full=ClAII; AltName: Full=LecClAII; Flags: Precursor;
Mtr.25607.1.S1_s_at	Uncharacterized protein At1g14870		2.05032	1.8659	2.14101	2.01907	7.29414	5.79789	2.57611	5.22272	3.20364	0.0401497	0.988473		7.77546	5.70916	8.00525	7.16329	1.57969	2.09595	2.09595	1.92386	1.82408	1.65902	1.90188	1.795	5.23942	2.19245e-05	0.00642817	-5.36829	1.85324e-05	0.00479169	-0.128869	0.82318	0.965247		6.3495	5.0671e-12	2.63137e-09	4.99368	7.75997e-11	4.40292e-08	-0.459876	0.0643905	0.312184	41.9831		Uncharacterized protein At1g14870
Mtr.15632.1.S1_at	Blue copper protein Flags: Precursor;		2.18863	1.94971	1.70964	1.94932	8.06017	7.02241	2.27678	5.78645	3.83713	0.0497914	0.988473		6.59113	6.22437	8.78696	7.20082	1.93389	2.52583	3.02761	2.49578	1.85198	1.41034	1.20206	1.48813	4.70504	0.000129484	0.0241907	-5.71269	3.51325e-05	0.00779025	-1.00765	0.162644	0.739754		9.04615	3.91439e-14	1.41097e-10	8.05712	1.47917e-13	4.63984e-10	-0.112771	0.600758	0.871945	41.4079		Blue copper protein Flags: Precursor;
Mtr.36001.1.S1_at	Dihydrodipicolinate synthase 1, chloroplastic Short=DHDPS 1; EC=4.2.1.52; Flags: Precursor;		1.78496	1.52184	1.37801	1.5616	7.86142	3.74144	4.19091	5.26459	3.70299	0.0189791	0.988473		8.99622	8.5475	8.29589	8.6132	6.22106	6.21231	6.0085	6.14729	1.72924	1.76639	1.27726	1.59096	2.46591	4.02689e-06	0.00193779	-7.02224	1.97845e-09	9.32581e-06	-4.55633	4.76027e-08	0.000537795		4.94082	1.55958e-10	3.93284e-08	3.52115	6.84779e-09	2.04692e-06	-2.88206	6.08857e-08	1.23541e-05	32.7465		Dihydrodipicolinate synthase 1, chloroplastic Short=DHDPS 1; EC=4.2.1.52; Flags: Precursor;
Mtr.9176.1.S1_at	Subtilisin-like protease EC=3.4.21.-; AltName: Full=Cucumisin-like serine protease; Flags: Precursor;		3.05537	2.05383	3.22025	2.77648	7.94957	5.64161	6.27725	6.62281	3.84633	0.00172185	0.42445		7.65483	7.66717	9.0319	8.11797	2.47323	2.65523	2.68387	2.60411	2.13834	1.70211	2.20613	2.01552	5.51386	7.47526e-07	0.00060221	-6.10244	3.59014e-07	0.000292505	-0.588583	0.147036	0.735617		7.96803	4.19508e-13	5.35554e-10	7.06088	1.67278e-12	2.22836e-09	-0.0369389	0.873549	0.966547	37.2835		Subtilisin-like protease EC=3.4.21.-; AltName: Full=Cucumisin-like serine protease; Flags: Precursor;
Mtr.40562.1.S1_at	F-box/FBD/LRR-repeat protein At1g13570		3.35557	2.16862	3.16002	2.89474	7.72522	5.41298	4.17379	5.77066	2.87593	0.0259807	0.988473		6.87433	6.22855	7.34996	6.81761	2.91414	2.60752	2.5728	2.69815	2.62582	2.22417	2.41977	2.42325	4.11946	7.67187e-07	0.00060221	-4.39436	4.81124e-07	0.000338878	-0.274899	0.344955	0.789266		1.86523	4.26304e-07	4.12035e-05	1.11625	6.58708e-05	0.004679	0.633351	0.00513524	0.0574753	37.6202		F-box/FBD/LRR-repeat protein At1g13570
Mtr.42500.1.S1_at	gibberellin 2-oxidase, putative / GA2-oxidase, putative		2.93343	2.67463	2.94922	2.85243	5.92253	6.57984	4.68588	5.72942	2.87699	0.00154703	0.398315		5.61781	4.71171	6.91573	5.74841	3.12852	2.54935	2.11831	2.59873	1.77926	2.46352	1.6704	1.97106	3.14969	0.000587401	0.0641618	-3.77735	0.000185051	0.024813	-0.627666	0.29017	0.766774		2.05973	5.72354e-06	0.000366486	1.61466	5.75106e-05	0.00428206	-1.09946	0.00135042	0.0215386	35.8247		gibberellin 2-oxidase, putative / GA2-oxidase, putative	KOG: Iron/ascorbate family oxidoreductases
Mtr.30274.1.S1_at	hypothetical protein predicted by Glimmer/Critica		2.20274	1.80309	1.88212	1.96265	5.47146	5.83888	2.37148	4.56061	2.59796	0.037629	0.988473		8.18954	6.85649	7.44173	7.49592	2.12162	5.83857	2.27644	3.41221	2.56608	1.9063	1.78166	2.08468	4.08371	0.00319851	0.174531	-5.41124	0.000616356	0.0569669	-1.32753	0.20445	0.748002		4.41414	1.65098e-08	2.36929e-06	3.9052	6.24521e-08	1.44413e-05	0.554758	0.111102	0.422889	33.9372		hypothetical protein predicted by Glimmer/Critica
Mtr.36017.1.S1_at	hypothetical protein predicted by Glimmer/Critica		1.95982	1.43904	2.01514	1.80467	6.77941	7.30082	7.996	7.35874	5.55408	9.82537e-06	0.00781921		10.1583	10.6838	9.95903	10.267	8.03825	1.9262	2.12267	4.02904	3.0557	1.57831	2.35134	2.32845	6.238	0.00394708	0.195524	-7.93859	0.000997312	0.0799095	-1.70059	0.296668	0.769851		0.741454	0.00721756	0.0843719	1.10338	0.000448276	0.0179071	0.211969	0.371149	0.737638	28.4229		hypothetical protein predicted by Glimmer/Critica
Mtr.40544.1.S1_at	Germin-like protein subfamily 2 member 4 Flags: Precursor;		2.48669	1.35769	2.41668	2.08702	6.93908	4.24868	6.65473	5.94749	3.86047	0.00377279	0.690117		11.5775	10.8517	11.6289	11.3527	2.8615	5.36842	2.18769	3.47254	3.33482	1.73694	4.00874	3.02683	7.88017	3.26816e-05	0.00890072	-8.32587	2.23875e-05	0.00544388	-0.445704	0.629998	0.905138		10.1086	1.85331e-14	9.7031e-11	9.28084	4.94762e-14	2.0212e-10	-0.0447918	0.841828	0.959075	38.8448		Germin-like protein subfamily 2 member 4 Flags: Precursor;
Mtr.37152.1.S1_at	Agglutinin-2 AltName: Full=Agglutinin II; AltName: Full=ClAII; AltName: Full=LecClAII; Flags: Precursor;		1.65422	2.12497	2.49905	2.09274	10.0574	10.1715	6.43763	8.88883	6.79609	0.00103544	0.295114		11.5357	10.5661	12.1451	11.4156	6.95357	7.21122	4.91772	6.36084	5.96305	5.22225	6.24842	5.81124	5.05477	0.000100524	0.0199351	-5.60437	5.02647e-05	0.00977816	-0.549597	0.43903	0.828138		8.33717	2.68213e-12	1.78648e-09	7.81049	5.64717e-12	5.54258e-09	-0.38366	0.195687	0.563316	36.8679		Agglutinin-2 AltName: Full=Agglutinin II; AltName: Full=ClAII; AltName: Full=LecClAII; Flags: Precursor;
Mtr.36004.1.S1_at	Scarecrow-like protein 3 Short=AtSCL3; AltName: Full=GRAS family protein 5; Short=AtGRAS-5;		1.68536	1.76195	1.72671	1.72467	5.38117	8.00289	2.56432	5.31613	3.59146	0.0406547	0.988473		10.1377	10.5424	10.5681	10.416	6.64893	2.36055	2.26851	3.75933	3.44639	2.07668	2.90738	2.81015	6.6567	0.000427971	0.0534118	-7.60588	0.000182242	0.0245438	-0.949183	0.418067	0.820602		6.68551	4.61866e-11	1.42222e-08	6.0822	1.34601e-10	6.8544e-08	-0.77551	0.0200258	0.149433	38.6598		Scarecrow-like protein 3 Short=AtSCL3; AltName: Full=GRAS family protein 5; Short=AtGRAS-5;
Mtr.37021.1.S1_at	Mavicyanin		2.47515	2.10073	2.84794	2.4746	8.40526	5.44011	10.1564	8.00058	5.52597	0.00455775	0.779297		11.3479	11.4252	11.7348	11.5027	9.57443	9.58329	9.33028	9.496	1.77926	2.30853	4.1604	2.7494	2.00666	0.00701097	0.251407	-8.75327	4.87956e-07	0.000339784	-6.74661	3.16381e-06	0.00881235		9.50429	1.22654e-13	2.69853e-10	8.28522	5.91691e-13	1.03593e-09	0.100039	0.688393	0.908493	36.4789		Mavicyanin
Mtr.36989.1.S1_at	hypothetical protein predicted by Glimmer/Critica		1.34171	2.06112	1.55094	1.65126	8.65907	6.80401	7.61184	7.69164	6.04038	4.00173e-05	0.0213233		10.2289	9.39087	9.57946	9.73309	7.62825	6.73527	7.18807	7.18386	2.27461	1.85617	4.00955	2.71344	2.54923	0.0021662	0.138271	-7.01965	2.76956e-06	0.00121022	-4.47042	6.38861e-05	0.0573681		7.2342	2.25709e-12	1.60826e-09	5.83659	2.6031e-11	1.76603e-08	-0.348791	0.170708	0.527139	34.4978		hypothetical protein predicted by Glimmer/Critica
Mtr.35830.1.S1_at	hypothetical protein predicted by Glimmer/Critica		2.58598	2.55869	2.44883	2.53116	5.62369	5.93497	4.72291	5.42719	2.89602	0.000208008	0.0822342		7.73427	7.6782	6.88589	7.43278	5.99287	6.02879	5.54893	5.85686	4.10824	3.75618	3.71718	3.86054	1.57592	0.000366587	0.0483091	-3.57225	1.35207e-06	0.000696236	-1.99633	7.83515e-05	0.0631705		6.74587	1.0956e-09	2.1112e-07	5.07664	2.52818e-08	6.64444e-06	0.048419	0.901966	0.974331	36.9266		hypothetical protein predicted by Glimmer/Critica
Mtr.10562.1.S1_at	Organ-specific protein S2		1.50855	1.24725	1.8313	1.52903	6.97386	9.44291	8.37209	8.26295	6.73392	7.58872e-05	0.0352289		11.0179	10.9408	10.8629	10.9405	8.2665	7.32634	7.17829	7.59038	5.50515	3.32235	2.48878	3.77209	3.35015	0.00184051	0.125941	-7.16844	1.34173e-05	0.00382413	-3.81828	0.00084951	0.221516		7.80605	3.65393e-12	2.21486e-09	7.13515	1.01765e-11	8.31462e-09	-1.6251	6.78112e-05	0.00223165	34.9589		Organ-specific protein S2
Mtr.43470.1.S1_at	ATPase, plasma membrane-type, putative / proton pump, putative	MtHa1	2.36093	1.63254	1.74963	1.91437	9.0532	10.069	3.57935	7.56717	5.6528	0.0197794	0.988473		11.6871	11.367	11.9759	11.6767	9.11848	4.01205	5.96146	6.364	4.25422	3.78179	3.3707	3.80224	5.31265	0.00176933	0.123346	-7.87441	0.000154501	0.0217144	-2.56176	0.0535622	0.70907		7.79735	2.28233e-11	8.3248e-09	6.79596	1.08301e-10	5.73219e-08	0.11231	0.728106	0.922532	40.698	LHA1	ATPase, plasma membrane-type, putative / proton pump, putative	KOG: Plasma membrane H+-transporting ATPase
Mtr.37506.1.S1_at	expressed protein		1.62206	2.97593	2.03399	2.21066	7.93399	7.45644	9.72606	8.37216	6.16151	0.000184183	0.0742522		13.856	13.1358	14.0014	13.6644	11.5282	9.92745	10.6004	10.6853	8.70751	3.55265	8.94511	7.06843	2.97904	0.0612173	0.479029	-6.59595	0.00152007	0.105745	-3.6169	0.030076	0.674241		6.94053	3.68674e-12	2.21486e-09	6.68055	5.69834e-12	5.54258e-09	-0.823445	0.00512295	0.0574112	35.7252		expressed protein
Mtr.45869.1.S1_at	hypothetical protein similar to Oryza sativa chromosome 1, OSJNBa0090K04.28		2.28573	2.2708	2.84816	2.46823	9.88631	9.81809	10.055	9.9198	7.45157	1.03443e-07	0.000452769		9.55863	9.24777	9.85179	9.55273	8.29053	7.56108	1.65697	5.83619	2.51639	4.42462	1.65035	2.86379	3.71654	0.0582339	0.473795	-6.68894	0.00445072	0.208033	-2.97241	0.114322	0.728857		5.13018	2.23968e-08	3.1299e-06	4.15883	2.14244e-07	4.20783e-05	-2.89004	8.7868e-06	0.000472314	42.1164		hypothetical protein similar to Oryza sativa chromosome 1, OSJNBa0090K04.28
Mtr.35700.1.S1_at	hypothetical protein predicted by Glimmer/Critica		2.54715	1.96202	2.11664	2.2086	9.30193	9.40305	9.7899	9.49829	7.28969	1.90809e-07	0.000639759		9.01124	9.20031	9.2801	9.16388	8.44448	7.44055	2.27644	6.05382	2.95259	4.65082	2.0738	3.22574	3.11006	0.0763493	0.506967	-5.93815	0.0050629	0.224003	-2.82809	0.101105	0.727496		3.69626	1.94765e-06	0.000149559	3.01434	1.45922e-05	0.00150789	-0.219173	0.613686	0.878454	34		hypothetical protein predicted by Glimmer/Critica
Mtr.1489.1.S1_at	hypothetical protein predicted by Glimmer/Critica		3.00616	2.2515	2.15692	2.47153	8.55284	10.1183	9.64157	9.43757	6.96604	1.27445e-05	0.00908088		10.6487	10.4365	10.5858	10.557	7.48089	2.04812	7.62689	5.71863	3.05642	1.92801	4.97317	3.3192	4.83836	0.0134141	0.320714	-7.23779	0.0016203	0.109896	-2.39943	0.151193	0.736127		7.23669	3.08112e-11	1.03172e-08	6.46599	1.10261e-10	5.77484e-08	-0.0299675	0.922262	0.979204	34.7648		hypothetical protein predicted by Glimmer/Critica
Mtr.7475.1.S1_at	hypothetical protein predicted by Glimmer/Critica		2.36093	2.00032	2.45451	2.27192	4.36447	3.30007	6.20919	4.62458	2.35266	0.0221523	0.988473		12.7075	12.0323	12.3328	12.3575	7.63614	9.27494	2.12305	6.34471	6.21246	2.02452	3.64833	3.96177	6.0128	0.0123206	0.313126	-8.39574	0.00216771	0.1327	-2.38294	0.231801	0.752279		9.33572	1.2846e-12	1.15761e-09	8.3659	4.4959e-12	4.66949e-09	-0.195909	0.517274	0.832071	35.3817		hypothetical protein predicted by Glimmer/Critica
Mtr.35987.1.S1_s_at	expressed protein		2.90802	2.42729	2.13398	2.48977	8.06601	8.62995	5.95301	7.54965	5.05989	0.000665043	0.210886		8.68639	8.83493	7.7783	8.43321	8.18626	4.00892	4.45619	5.55046	3.23595	3.39939	3.51436	3.38323	2.88275	0.0226661	0.384201	-5.04998	0.00128542	0.0953605	-2.16722	0.0659342	0.716933		6.29685	1.36279e-11	5.38768e-09	5.06659	1.59965e-10	7.90509e-08	-0.493051	0.0664536	0.317863	37.3259		expressed protein	KOG: Uncharacterized conserved protein
Mtr.7293.1.S1_at	carbamoyl-phosphate synthetase 2, aspartate transcarbamylase, and dihydroorotase		1.79747	2.40437	2.4834	2.22841	6.92304	7.01941	5.70247	6.54831	4.31989	8.97646e-05	0.0410492		7.21423	7.52699	8.1251	7.62211	7.4349	8.89887	8.12154	8.15177	2.04309	1.30743	1.24223	1.53092	-0.529664	0.24282	0.654509	-6.09119	9.87362e-07	0.000545077	-6.62085	5.41106e-07	0.00277264		1.29308	2.42259e-07	2.57281e-05	0.894445	1.02865e-05	0.00114815	0.213752	0.103385	0.407935	35.9296	Cad	carbamoyl-phosphate synthetase 2, aspartate transcarbamylase, and dihydroorotase	KOG: Multifunctional pyrimidine synthesis protein CAD (includes carbamoyl-phophate synthetase, aspartate transcarbamylase, and glutamine amidotransferase)
Mtr.7779.1.S1_at	hypothetical protein predicted by Glimmer/Critica		2.45715	2.36146	2.04194	2.28685	4.34877	6.63309	3.38577	4.78921	2.50236	0.0272781	0.988473		4.51805	5.58449	4.96867	5.02373	3.26403	2.76426	2.7576	2.92863	1.5895	2.65169	2.2065	2.14923	2.0951	0.000429807	0.0535319	-2.8745	5.42552e-05	0.010293	-0.779401	0.0583796	0.714047		0.908533	0.00539779	0.0684314	0.885529	0.0063148	0.0942865	-0.159156	0.561257	0.854307	34.638		hypothetical protein predicted by Glimmer/Critica
Mtr.35950.1.S1_at	hypothetical protein predicted by Glimmer/Critica		1.79767	1.65324	2.56988	2.00693	9.01939	8.3421	4.63576	7.33242	5.32549	0.00535346	0.84989		5.33803	6.55754	5.29732	5.73096	5.38504	3.71754	2.37925	3.82728	1.85245	3.11304	1.70327	2.22292	1.90368	0.0431834	0.441148	-3.50804	0.00245899	0.143507	-1.60436	0.07702	0.723875		-0.0835349	0.557391	0.856239	-0.0958669	0.501766	0.792433	0.0402418	0.776162	0.937994	26.1462		hypothetical protein predicted by Glimmer/Critica
Mtr.31221.1.S1_at	Zinc-regulated transporter 1 AltName: Full=High-affinity zinc transport protein ZRT1;		2.55187	2.12982	2.51804	2.39991	11.3678	10.4032	10.307	10.6927	8.29276	7.45056e-07	0.00106176		5.59478	5.15015	7.24625	5.99706	5.83373	2.33752	2.95504	3.70876	2.64297	2.66522	2.40058	2.56959	2.2883	0.0404552	0.434117	-3.42747	0.00679112	0.265927	-1.13917	0.254959	0.756106		4.92953	8.13717e-12	3.80633e-09	0.17919	0.34514	0.682945	-0.007333	0.968558	0.991551	37.931	ZRT2	Zinc-regulated transporter 1 AltName: Full=High-affinity zinc transport protein ZRT1;
Mtr.40286.1.S1_at	serine carboxypeptidase S10 family protein		3.2122	2.01961	3.39359	2.87513	9.9042	8.64911	7.15984	8.57105	5.69592	0.000506438	0.166847		10.3911	9.52346	10.527	10.1472	7.82562	9.98645	9.84537	9.21915	2.8264	2.80116	2.51596	2.71451	0.928041	0.145156	0.581124	-7.43268	2.21531e-06	0.00100654	-6.50464	5.71296e-06	0.0122008		9.03695	7.93143e-12	3.73863e-09	8.57763	1.43616e-11	1.11399e-08	0.12441	0.715459	0.918347	39.5199		serine carboxypeptidase S10 family protein	KOG: Serine carboxypeptidases (lysosomal cathepsin A)
Mtr.37617.1.S1_at	branched-chain amino acid aminotransferase		2.13238	2.40445	2.14708	2.22797	6.3374	6.31348	2.86455	5.17181	2.94384	0.0282809	0.988473		8.56159	8.29431	8.12752	8.32781	7.69754	6.89919	8.24106	7.6126	4.18538	2.86708	4.8944	3.98229	0.715209	0.219539	0.638971	-4.34552	5.87591e-05	0.0110111	-3.63031	0.00019365	0.11749		0.815435	0.00456837	0.0607124	0.577829	0.0293682	0.221082	-0.274418	0.26165	0.639595	37.8955	ilvE	branched-chain amino acid aminotransferase	KOG: Branched chain aminotransferase BCAT1, pyridoxal phosphate enzymes type IV superfamily
Mtr.35511.1.S1_at	Glu S.griseus protease inhibitor AltName: Full=BGIA;		1.57674	2.34711	1.63722	1.85369	11.5918	11.2836	11.5629	11.4794	9.62575	7.78386e-08	0.000379155		12.9632	12.5284	12.2099	12.5672	11.9853	12.3414	11.9915	12.1061	10.2536	7.51952	3.17683	6.98331	0.461094	0.770686	0.938513	-5.58388	0.0072776	0.276689	-5.12278	0.011102	0.564294		5.90696	5.70621e-08	7.16526e-06	5.24793	2.02323e-07	4.06489e-05	-3.80199	5.53888e-06	0.000330488	39.6875		Glu S.griseus protease inhibitor AltName: Full=BGIA;
Mtr.10450.1.S1_at	phosphorylase family protein		1.64551	2.09886	2.8639	2.20276	6.17377	4.85352	4.35927	5.12885	2.9261	0.00270807	0.566366		2.17712	3.85924	3.30001	3.11212	3.13199	3.76363	3.10359	3.33307	1.88736	2.31257	7.76773	3.98922	-0.220952	0.882689	0.974075	0.8771	0.562433	0.918767	0.656148	0.663139	0.91709		1.79664	9.49074e-06	0.000543527	1.01122	0.00133732	0.0367811	-0.0608143	0.805059	0.947412	40.201	BSPA	phosphorylase family protein
Mtr.1103.1.S1_at	Putative multidrug resistance protein AltName: Full=P-glycoprotein;		2.79347	1.94528	1.69557	2.14477	7.37065	8.09419	3.62878	6.36454	4.21977	0.0156719	0.988473		5.76425	2.08324	5.66067	4.50272	2.10061	1.97114	2.35783	2.14319	1.85245	1.72015	1.51945	1.69735	2.35952	0.0322409	0.41483	-2.80537	0.0155006	0.400234	-0.445845	0.633691	0.906071		5.48572	4.06996e-09	6.75878e-07	5.04392	1.02747e-08	2.96988e-06	-1.35212	0.0025033	0.0339375	40.1284		Putative multidrug resistance protein AltName: Full=P-glycoprotein;	KOG: Multidrug/pheromone exporter, ABC superfamily
Mtr.4975.1.S1_s_at	Protein SRG1 AltName: Full=Protein SENESCENCE-RELATED GENE 1; Short=AtSRG1;		3.01327	2.2268	1.67264	2.30424	5.7887	5.86679	4.73503	5.46351	3.15927	0.000766856	0.233788		5.4853	2.07837	6.31622	4.62663	1.8725	1.85736	1.77422	1.83469	1.68387	1.80361	1.83141	1.77297	2.79194	0.0208165	0.373966	-2.85366	0.0189333	0.434529	-0.0617247	0.950163	0.992039		1.80256	7.85615e-05	0.00295706	1.46606	0.000452366	0.0180352	-0.451945	0.162631	0.515244	38.5159		Protein SRG1 AltName: Full=Protein SENESCENCE-RELATED GENE 1; Short=AtSRG1;	KOG: Iron/ascorbate family oxidoreductases
Mtr.8993.1.S1_at	purple acid phosphatase, putative		2.12545	2.23515	2.92919	2.42993	6.48743	6.38966	4.46407	5.78039	3.35046	0.00210191	0.470077		3.05281	5.11618	3.7704	3.9798	1.6376	1.93537	2.27644	1.94981	1.95112	2.21656	2.34499	2.17089	2.02999	0.00326073	0.17664	-1.80891	0.00602185	0.246663	0.221083	0.655643	0.914566		-0.889426	0.00219373	0.0360045	-0.782512	0.00509872	0.0831189	-2.36205	3.25143e-07	3.87628e-05	40.8844	ACP5	purple acid phosphatase, putative
Mtr.49679.1.S1_at	Anthocyanin 3'-O-beta-glucosyltransferase Short=3'GT; EC=2.4.1.238;		1.64104	1.25121	1.39737	1.42987	5.31068	4.55014	2.3986	4.08647	2.6566	0.0149713	0.988473		5.41757	2.11888	4.07977	3.87207	2.04309	2.33091	2.78121	2.38507	2.18174	1.5536	1.59366	1.77634	1.487	0.081668	0.51431	-2.09574	0.0236573	0.466567	-0.608733	0.435547	0.826953		3.58009	5.01064e-08	6.37017e-06	3.51096	6.18437e-08	1.43548e-05	-1.36679	0.000539463	0.0108101	39.071		Anthocyanin 3'-O-beta-glucosyltransferase Short=3'GT; EC=2.4.1.238;	KOG: UDP-glucuronosyl and UDP-glucosyl transferase
Mtr.35509.1.S1_at	arginase		2.75096	1.67308	3.24913	2.55773	9.247	8.51708	8.40624	8.72344	6.16572	2.4273e-05	0.0140321		3.32454	1.71547	4.46834	3.16945	1.84511	1.26494	2.15217	1.75407	1.30017	1.81985	1.5753	1.56511	1.41538	0.0571996	0.471141	-1.60434	0.0363654	0.53095	-0.188967	0.772233	0.951931		3.24328	7.70888e-11	2.17689e-08	0.351164	0.0339321	0.2379	-0.103753	0.491442	0.816507	30.0279	car1	arginase	KOG: Arginase
Mtr.35996.1.S1_at	hypothetical protein predicted by Glimmer/Critica		1.6987	1.78112	1.81454	1.76479	3.086	6.90259	6.05855	5.34905	3.58426	0.0133132	0.988473		2.54267	1.61005	4.26641	2.80638	1.75137	1.34321	1.59766	1.56408	1.50673	1.31924	1.5808	1.46892	1.2423	0.0687557	0.495381	-1.33745	0.0537384	0.599918	-0.0951571	0.874918	0.977531		4.69969	2.59859e-10	5.98634e-08	-0.173945	0.475129	0.775882	0.0529177	0.826235	0.954707	31.7073		hypothetical protein predicted by Glimmer/Critica
Mtr.7512.1.S1_at	Phosphoethanolamine N-methyltransferase EC=2.1.1.103;		2.04194	4.50019	2.09792	2.88002	4.94275	6.30112	5.60402	5.61596	2.73595	0.0145802	0.988473		1.71282	1.91455	2.65169	2.09302	2.16051	7.75015	2.36628	4.09231	1.91453	1.78505	1.41253	1.70404	-1.99929	0.184256	0.613596	-0.388981	0.78357	0.970894	-2.38828	0.1214	0.730733		0.0841274	0.668002	0.904582	-0.217222	0.278848	0.623304	0.802413	0.0013415	0.021441	38.0855		Phosphoethanolamine N-methyltransferase EC=2.1.1.103;
Mtr.40908.1.S1_at	50S ribosomal protein L6, chloroplastic AltName: Full=Protein EMBRYO DEFECTIVE 2394; Flags: Precursor;		4.20959	2.37723	1.83159	2.80614	6.56309	5.19768	3.96455	5.24177	2.43563	0.0380173	0.988473		2.44565	2.40107	2.86702	2.57124	6.36635	2.17128	3.12875	3.8888	2.01273	2.15638	2.00761	2.05891	-1.31755	0.201865	0.62705	-0.512339	0.602094	0.931169	-1.82989	0.090556	0.727496		0.473824	0.00062722	0.0143681	0.449183	0.000944758	0.0295372	0.232277	0.0427935	0.242884	39.1055	rpl6	50S ribosomal protein L6, chloroplastic AltName: Full=Protein EMBRYO DEFECTIVE 2394; Flags: Precursor;	KOG: Mitochondrial/chloroplast ribosomal protein L6
Mtr.19138.1.S1_s_at	Photosystem II CP43 chlorophyll apoprotein AltName: Full=Photosystem II 44 kDa reaction center protein; AltName: Full=PSII 43 kDa protein; AltName: Full=Protein CP-43; AltName: Full=Protein P6; Flags: Precursor;		2.36314	2.15238	2.56668	2.36073	6.34358	2.86691	6.84798	5.35282	2.99209	0.0357065	0.988473		1.81623	1.85068	2.24628	1.97107	1.73285	2.09521	2.4163	2.08145	9.29308	2.93086	9.53179	7.25191	-0.110387	0.946759	0.989593	5.28084	0.0120027	0.357046	5.17046	0.0132482	0.583703		0.0270605	0.91308	0.979415	-0.100447	0.686357	0.888575	0.144468	0.562907	0.854781	38.7978	psbC	Photosystem II CP43 chlorophyll apoprotein AltName: Full=Photosystem II 44 kDa reaction center protein; AltName: Full=PSII 43 kDa protein; AltName: Full=Protein CP-43; AltName: Full=Protein P6; Flags: Precursor;
Mtr.12703.1.S1_at	F-box/Kelch-repeat protein At2g02870		2.76775	1.75991	2.72983	2.41916	6.66422	3.47291	6.69316	5.61009	3.19093	0.018426	0.988473		1.62717	1.71547	2.3107	1.88445	1.9239	2.00514	1.8028	1.91061	1.78866	2.83884	8.18305	4.27018	-0.0261643	0.986213	0.996936	2.38573	0.144813	0.740329	2.35957	0.148663	0.735963		-0.265791	0.367372	0.743302	-0.609999	0.0532023	0.29397	0.116525	0.68839	0.908493	40.4612		F-box/Kelch-repeat protein At2g02870	KOG: FOG: Kelch repeat
Mtr.18756.1.S1_s_at	Putative leucine-rich repeat-containing protein DDB_G0290503		2.59858	3.78657	2.32529	2.90348	6.0781	6.60527	3.94205	5.5418	2.63833	0.0190402	0.988473		1.66993	1.91809	3.45291	2.34698	1.73285	1.79829	1.86003	1.79706	2.88325	1.59944	4.00249	2.82839	0.549923	0.42888	0.776279	0.481416	0.486369	0.891339	1.03134	0.158181	0.739508		-0.404818	0.151494	0.516166	0.121185	0.654216	0.874459	-0.0380308	0.887761	0.970827	40.2708		Putative leucine-rich repeat-containing protein DDB_G0290503	KOG: Myosin class II heavy chain
Mtr.4243.1.S1_at	hypothetical protein predicted by Glimmer/Critica		1.57222	1.73001	2.81708	2.03977	8.13432	7.25987	8.58383	7.99267	5.9529	3.41971e-05	0.0183819		7.00221	2.80229	5.93459	5.24636	1.72997	3.52811	5.33217	3.53009	2.4968	1.44435	1.3133	1.75148	1.71628	0.204034	0.628863	-3.49488	0.0237087	0.466658	-1.7786	0.189814	0.743423		4.44789	6.55365e-10	1.35217e-07	4.5397	5.21232e-10	2.11523e-07	-0.369897	0.153545	0.500981	35.905		hypothetical protein predicted by Glimmer/Critica
Mtr.31923.1.S1_at	glycosyl hydrolase family 1		2.47075	2.21989	2.24438	2.31167	7.827	3.96481	4.35107	5.38096	3.06929	0.0303076	0.988473		3.99573	5.43251	7.40835	5.6122	7.48239	1.29818	2.30552	3.69536	1.54989	1.9526	1.89336	1.79862	1.91683	0.264191	0.670025	-3.81358	0.0453081	0.569938	-1.89674	0.268812	0.758676		-1.59296	4.30199e-05	0.00182264	1.36607	0.00016806	0.00923623	-4.30728	1.37222e-09	8.16377e-07	35.6364		glycosyl hydrolase family 1
Mtr.7596.1.S1_at	Probable aquaporin NIP4-2 AltName: Full=NOD26-like intrinsic protein 4-2; Short=AtNIP4;2; AltName: Full=Nodulin-26-like major intrinsic protein 5; Short=NodLikeMip5; Short=Protein NLM5;		2.88176	2.64915	2.6785	2.73647	9.38845	10.2938	5.32245	8.3349	5.59843	0.00650479	0.933491		2.38813	4.83117	6.07515	4.43149	5.07702	2.99567	5.34316	4.47195	1.99057	2.02605	2.09599	2.03754	-0.0404645	0.967699	0.994243	-2.39395	0.040484	0.549861	-2.43441	0.0380114	0.692897		7.0932	1.70048e-11	6.63706e-09	6.02314	1.08511e-10	5.73219e-08	-0.737468	0.0222256	0.16021	39.1081		Probable aquaporin NIP4-2 AltName: Full=NOD26-like intrinsic protein 4-2; Short=AtNIP4;2; AltName: Full=Nodulin-26-like major intrinsic protein 5; Short=NodLikeMip5; Short=Protein NLM5;	KOG: Aquaporin (major intrinsic protein family)
Mtr.40995.1.S1_at	Zinc transporter 11 AltName: Full=ZRT/IRT-like protein 11; Flags: Precursor;	MtZip7	1.86517	1.86517	1.53338	1.75458	9.00999	8.90651	4.08221	7.33291	5.57833	0.00863817	0.988473		2.76227	2.25252	6.05147	3.68876	3.03385	2.74111	2.18734	2.6541	2.15638	2.00462	1.89929	2.0201	1.03465	0.284379	0.683829	-1.66866	0.102692	0.692501	-0.634005	0.501143	0.855577		2.61646	3.0584e-08	4.1463e-06	2.29048	1.2828e-07	2.71999e-05	0.380599	0.0845207	0.364987	40.2429		Zinc transporter 11 AltName: Full=ZRT/IRT-like protein 11; Flags: Precursor;	KOG: Fe2+/Zn2+ regulated transporter
Mtr.49783.1.S1_at	Glucan endo-1,3-beta-glucosidase, acidic isoform GI9 EC=3.2.1.39; AltName: Full=(1->3)-beta-glucan endohydrolase; Short=(1->3)-beta-glucanase; AltName: Full=Beta-1,3-endoglucanase; AltName: Full=PR-2B; AltName: Full=PR-36; Flags: Precursor;		1.86227	3.89973	1.75693	2.50631	7.25463	6.34636	4.03017	5.87705	3.37074	0.0186809	0.988473		3.04994	4.24017	3.18079	3.4903	3.16104	3.03047	3.23799	3.14317	2.2388	2.40589	2.10243	2.24904	0.347132	0.274237	0.677851	-1.24126	0.00344782	0.17807	-0.894125	0.0175466	0.625855		1.82773	2.84289e-05	0.00131422	2.05547	9.28312e-06	0.00105734	-1.35483	0.000389477	0.00843037	38.8889	PR2	Glucan endo-1,3-beta-glucosidase, acidic isoform GI9 EC=3.2.1.39; AltName: Full=(1->3)-beta-glucan endohydrolase; Short=(1->3)-beta-glucanase; AltName: Full=Beta-1,3-endoglucanase; AltName: Full=PR-2B; AltName: Full=PR-36; Flags: Precursor;
Mtr.2055.1.S1_at	expressed protein		1.96677	1.73508	1.71465	1.8055	7.31945	7.40149	3.18996	5.9703	4.1648	0.0151662	0.988473		1.67072	2.03278	4.3064	2.66997	5.53401	3.69228	1.99102	3.7391	1.68387	1.40461	1.54424	1.54424	-1.06914	0.304236	0.696724	-1.12573	0.28121	0.801963	-2.19486	0.0557514	0.711588		2.60686	9.57862e-05	0.00345067	1.74249	0.00230839	0.0520225	1.81264	0.00175138	0.0260172	33.4936		expressed protein
Mtr.1484.1.S1_at	DELLA protein RGA2 AltName: Full=RGA-like protein 2; AltName: Full=BrRGA2;		1.67385	1.43343	1.68719	1.59815	5.55541	2.98541	4.73901	4.42661	2.82845	0.00643766	0.928204		2.10572	2.11122	3.93482	2.71725	3.63099	1.5508	3.66522	2.949	2.11122	1.6704	1.85539	1.879	-0.231751	0.746228	0.928851	-0.83825	0.261594	0.791213	-1.07	0.162436	0.739754		1.6093	3.61931e-05	0.00158871	1.21316	0.000419407	0.0171873	0.0423166	0.867676	0.965278	37.7729	RGA2	DELLA protein RGA2 AltName: Full=RGA-like protein 2; AltName: Full=BrRGA2;
Mtr.38950.1.S1_at	Germin-like protein subfamily 1 member 7 Flags: Precursor;		2.01698	1.8659	2.19615	2.02634	11.7066	11.2368	10.5339	11.1591	9.13277	3.81328e-07	0.000727259		1.24223	2.76227	5.48856	3.16436	8.27165	4.6181	7.52164	6.8038	2.46073	3.32964	1.94384	2.57807	-3.63944	0.0220973	0.381539	-0.586289	0.6556	0.945627	-4.22573	0.0112775	0.56516		8.48036	2.02744e-11	7.48418e-09	7.02936	1.69663e-10	8.29343e-08	-0.259806	0.459279	0.797387	36.3724		Germin-like protein subfamily 1 member 7 Flags: Precursor;
Mtr.19329.1.S1_at	Carbon catabolite repressor protein 4 homolog 3 Short=CCR4 homolog 3; EC=3.1.13.4;		2.13517	2.00555	2.5466	2.22911	4.62372	5.61058	3.47784	4.57071	2.34161	0.00690455	0.963775		2.33191	2.45766	2.06088	2.28348	2.54828	3.06882	2.61853	2.74521	2.44196	2.86708	2.44805	2.5857	-0.461725	0.0436499	0.442341	0.302215	0.153654	0.745895	-0.159511	0.427823	0.823694		0.28159	0.15119	0.515535	0.404007	0.0485004	0.282215	0.612151	0.00616479	0.0658129	42.0238		Carbon catabolite repressor protein 4 homolog 3 Short=CCR4 homolog 3; EC=3.1.13.4;	KOG: Transcriptional effector CCR4-related protein
Mtr.575.1.S1_at	Lamin-like protein Flags: Precursor;		1.75948	4.04491	2.47859	2.76099	5.24299	4.48227	5.96243	5.22923	2.46824	0.0137953	0.988473		1.89331	2.25069	2.80043	2.31481	2.07659	2.90399	1.87795	2.28618	2.16774	2.0012	2.44511	2.20468	0.0286325	0.931454	0.985978	-0.110126	0.741671	0.962782	-0.0814937	0.806951	0.962243		0.10719	0.756729	0.935502	-0.148945	0.667491	0.880238	-0.135186	0.696395	0.91187	41.9399		Lamin-like protein Flags: Precursor;
Mtr.35652.1.S1_at	Germin-like protein subfamily 1 member 7 Flags: Precursor;		3.07806	2.10325	2.38367	2.52166	8.36376	7.92387	2.95965	6.41576	3.8941	0.0450104	0.988473		1.48768	1.98069	1.64438	1.70425	1.78026	1.9917	1.76729	1.84642	1.81062	2.11053	1.81062	1.91059	-0.142167	0.382081	0.747141	0.20634	0.217222	0.773436	0.0641734	0.686814	0.924858		6.18787	2.03517e-09	3.6359e-07	4.46468	7.27767e-08	1.63956e-05	-0.58812	0.141716	0.480229	42.2594		Germin-like protein subfamily 1 member 7 Flags: Precursor;
Mtr.29541.1.S1_at	hypothetical protein predicted by Glimmer/Critica		1.70561	1.80897	2.13465	1.88307	3.05901	4.6447	5.83581	4.51317	2.6301	0.0115168	0.988473		2.03244	2.14845	3.03525	2.40538	2.10204	2.22417	1.90897	2.07839	1.61005	1.56572	1.75286	1.64287	0.326987	0.235327	0.649001	-0.762507	0.0183129	0.429474	-0.43552	0.126675	0.73164		1.03741	0.00015696	0.0051013	0.140561	0.471334	0.773284	-0.0825829	0.669797	0.901684	29.1859		hypothetical protein predicted by Glimmer/Critica
Mtr.4238.1.S1_at	hypothetical protein predicted by Glimmer/Critica		2.81264	2.11388	2.59034	2.50562	4.43112	5.4993	5.21146	5.04729	2.54168	0.000479936	0.160819		1.57109	1.77243	2.151	1.83151	1.8475	2.05002	2.05308	1.98353	1.40503	1.78505	1.63605	1.60871	-0.152022	0.395623	0.75601	-0.2228	0.225697	0.776379	-0.374822	0.0594946	0.714597		0.165687	0.160518	0.528859	-0.106065	0.356705	0.691355	-0.0800134	0.48334	0.811789	25.8555		hypothetical protein predicted by Glimmer/Critica
Mtr.15596.1.S1_s_at	C2 domain-containing protein		1.70161	1.91543	1.70246	1.77317	2.75082	4.76142	5.87427	4.46217	2.689	0.0167651	0.988473		1.83052	1.57378	4.11187	2.50539	1.71092	1.52383	1.96115	1.73197	1.83052	1.53977	2.0116	1.79397	0.773425	0.243926	0.655354	-0.711426	0.280405	0.801393	0.0619987	0.921875	0.987793		-0.64878	0.0183054	0.157006	-0.821306	0.00483878	0.0809255	-0.255324	0.302029	0.680655	40.8261		C2 domain-containing protein	KOG: Ca2+-dependent lipid-binding protein CLB1/vesicle protein vp115/Granuphilin A, contains C2 domain
Mtr.7370.1.S1_at	hypothetical protein predicted by Glimmer/Critica		1.54694	1.48009	1.88212	1.63638	4.54004	5.40764	1.9666	3.97142	2.33504	0.0440058	0.988473		1.58435	1.57916	1.5717	1.5784	1.69506	1.53977	1.72249	1.65244	1.26142	1.33843	1.42253	1.3408	-0.0740392	0.393803	0.755025	-0.237607	0.0214109	0.45071	-0.311646	0.00594112	0.481561		-0.141608	0.233827	0.621265	-0.169365	0.159793	0.491728	-0.089717	0.442127	0.786562	31.5372		hypothetical protein predicted by Glimmer/Critica
Mtr.15949.1.S1_at	Protein ABIL1 AltName: Full=Abl interactor-like protein 1; Short=AtABIL1;		2.19546	1.50036	1.65318	1.783	5.99527	5.89052	8.46925	6.78501	5.00202	0.000803218	0.241273		1.89236	1.45185	1.61005	1.65142	1.4998	1.64395	1.68252	1.60876	1.57969	1.4078	1.63344	1.54031	0.0426635	0.751729	0.930895	-0.111111	0.419243	0.867364	-0.0684477	0.61373	0.899536		1.7659	2.17188e-05	0.00106471	1.61489	4.97636e-05	0.00384057	1.0654	0.00151298	0.0233473	37.2703		Protein ABIL1 AltName: Full=Abl interactor-like protein 1; Short=AtABIL1;
Mtr.4929.1.S1_at	hypothetical protein predicted by Glimmer/Critica		2.42192	2.51146	1.9445	2.29263	5.29355	5.11204	4.2407	4.8821	2.58947	0.000385951	0.136707		1.93537	1.75981	3.52977	2.40832	1.3883	1.62887	1.65197	1.55638	1.88886	1.55181	1.62635	1.68901	0.851938	0.0851685	0.519616	-0.719311	0.135158	0.731422	0.132627	0.765762	0.950329		-0.561551	0.00517795	0.0663103	-0.537232	0.0067845	0.0982373	-0.0512395	0.759358	0.932421	36.7206		hypothetical protein predicted by Glimmer/Critica
Mtr.26972.1.S1_at	hypothetical protein predicted by Glimmer/Critica		3.56102	2.34559	3.39962	3.10208	7.20324	6.03093	3.69108	5.64175	2.53967	0.0399237	0.988473		8.75159	8.89336	7.49316	8.37937	2.5174	2.70187	1.99007	2.40311	2.25618	2.02552	2.01068	2.09746	5.97626	4.9448e-07	0.000445599	-6.28191	3.44556e-07	0.000289229	-0.305652	0.437003	0.827279		2.05383	3.97032e-07	3.89108e-05	1.95895	6.50519e-07	0.000114044	-2.08754	3.34633e-07	3.94781e-05	34.9272		hypothetical protein predicted by Glimmer/Critica
Mtr.46524.1.S1_at	Multidrug resistance protein 11 AltName: Full=P-glycoprotein 19;		3.55683	6.23713	1.56578	3.78658	9.72998	10.0398	7.2862	9.01866	5.23208	0.0107406	0.988473		11.1185	10.1017	11.2872	10.8358	7.10671	6.26047	6.18161	6.51626	6.35435	7.0363	6.64887	6.67984	4.31952	6.09476e-06	0.00261459	-4.15595	7.99854e-06	0.0025933	0.163574	0.680715	0.922912		6.69082	2.56598e-11	9.03669e-09	5.65081	1.73577e-10	8.37516e-08	-1.36436	0.00035175	0.00783802	39.6687	pmd1	Multidrug resistance protein 11 AltName: Full=P-glycoprotein 19;	KOG: Multidrug/pheromone exporter, ABC superfamily
Mtr.52182.1.S1_at	expressed protein		3.36823	2.42759	3.2428	3.01287	7.89125	7.29182	3.52039	6.23449	3.22161	0.0398808	0.988473		8.4382	7.62059	7.27033	7.77638	4.88092	5.47063	3.9468	4.76612	3.33572	3.81268	4.19706	3.78182	3.01026	0.000235883	0.036046	-3.99456	3.58782e-05	0.00783699	-0.984295	0.0655436	0.71657		4.73168	2.7198e-10	6.19569e-08	3.1266	2.69227e-08	6.99056e-06	0.208112	0.400094	0.75789	39.0558		expressed protein	KOG: Uncharacterized conserved protein
Mtr.12170.1.S1_at	cytochrome P450 family protein		2.36436	6.1689	3.04403	3.8591	9.74416	9.52038	9.3697	9.54474	5.68565	0.00183666	0.434544		9.87737	9.11395	10.7726	9.92132	5.19255	5.35122	6.11668	5.55348	4.68269	4.07569	3.93085	4.22974	4.36784	1.70063e-05	0.00537172	-5.69158	2.63685e-06	0.00116245	-1.32374	0.0197735	0.640886		6.73936	6.96238e-11	1.98437e-08	5.87591	3.26894e-10	1.43082e-07	-0.885694	0.0126925	0.109546	38.0776		cytochrome P450 family protein	KOG: Cytochrome P450 CYP2 subfamily
Mtr.15627.1.S1_s_at	Blue copper protein Flags: Precursor;	MtBcp1	6.44137	1.55973	2.91533	3.63881	11.4841	10.8908	9.45954	10.6115	6.97266	0.00273366	0.569772		11.3528	11.2569	12.8451	11.8183	7.75568	8.18951	8.30353	8.08291	5.33843	7.3706	5.16261	5.95721	3.73537	0.000607955	0.0657042	-5.86106	3.17775e-05	0.00715904	-2.12569	0.0132643	0.583703		9.11525	5.44087e-13	6.41165e-10	8.2331	1.74345e-12	2.26713e-09	-0.170135	0.534383	0.840586	41.9223		Blue copper protein Flags: Precursor;
Mtr.42828.1.S1_at	hypothetical protein predicted by Glimmer/Critica	MtVapyrin	3.62825	7.9861	5.01708	5.54381	10.2363	10.2439	7.61504	9.36508	3.82127	0.0316859	0.988473		10.0892	8.56225	9.96063	9.53736	5.69618	6.83558	7.42291	6.65156	4.04634	5.96374	3.53985	4.51664	2.8858	0.00571172	0.229673	-5.02071	0.000218778	0.0281644	-2.13492	0.023554	0.656463		3.97886	1.04284e-08	1.56243e-06	3.2251	1.01948e-07	2.21531e-05	-1.8209	3.26503e-05	0.00125754	35.9129		hypothetical protein predicted by Glimmer/Critica
Mtr.13129.1.S1_at	AMP-dependent synthetase and ligase		7.90034	4.83292	7.67053	6.80126	10.651	10.961	9.64926	10.4204	3.61914	0.00901091	0.988473		11.7817	11.824	11.224	11.6099	9.83751	10.5434	9.18251	9.85447	6.40443	6.68193	4.32015	5.80217	1.75539	0.0268234	0.400788	-5.8077	2.75109e-05	0.0064344	-4.0523	0.000301533	0.138927		2.88864	3.76678e-07	3.71094e-05	2.32395	3.51059e-06	0.000469698	-6.83504	2.82237e-11	9.36029e-08	34.8381		AMP-dependent synthetase and ligase
Mtr.9066.1.S1_at	Dehydration-responsive protein RD22 Flags: Precursor;		3.91361	2.42168	3.28004	3.20511	9.40352	10.9463	9.47304	9.94096	6.73585	4.51064e-05	0.0230336		11.6539	11.011	11.9682	11.5443	9.65948	10.1634	8.89265	9.57185	6.44874	2.13503	3.88841	4.1574	1.97249	0.0824395	0.515768	-7.38694	0.00010087	0.0160548	-5.41446	0.000736224	0.20653		2.98446	5.4297e-08	6.86022e-06	2.4585	4.27432e-07	7.91305e-05	0.604636	0.028973	0.190046	34.7449		Dehydration-responsive protein RD22 Flags: Precursor;
Mtr.36925.1.S1_at	hypothetical protein predicted by Glimmer/Critica		2.20842	7.32006	1.77216	3.76688	8.95379	10.6584	9.79144	9.80122	6.03434	0.0105047	0.988473		9.67105	9.72249	9.17274	9.52209	3.87655	9.1021	2.9383	5.30565	2.57987	5.17764	2.15638	3.30463	4.21644	0.0300883	0.408446	-6.21746	0.00495429	0.221436	-2.00102	0.242543	0.754668		4.42872	2.98742e-09	5.11349e-07	3.91808	1.15484e-08	3.30683e-06	-0.35468	0.224338	0.599394	28.7603		hypothetical protein predicted by Glimmer/Critica
Mtr.7599.1.S1_at	hypothetical protein predicted by Glimmer/Critica		7.34119	1.90605	1.70282	3.65002	11.3659	11.7104	11.7881	11.6215	7.97145	0.00310207	0.625292		3.7334	4.1599	6.07963	4.65764	8.77931	9.42739	9.14246	9.11639	2.72669	5.52257	2.32008	3.52311	-4.45874	0.00160016	0.116338	-1.13453	0.255996	0.788623	-5.59327	0.000404183	0.156091		6.99665	2.3068e-11	8.36425e-09	5.28886	5.43528e-10	2.19121e-07	-1.19776	0.0012687	0.0205888	32.6409		hypothetical protein predicted by Glimmer/Critica
Mtr.7716.1.S1_at	hypothetical protein predicted by Glimmer/Critica		3.11671	2.68134	3.84718	3.21507	6.89299	7.05746	4.34451	6.09832	2.88325	0.0141069	0.988473		7.32927	6.76338	7.30174	7.13146	3.07151	5.76443	7.69301	5.50965	1.89203	3.19403	2.43835	2.50814	1.62181	0.158015	0.591368	-4.62333	0.002495	0.145193	-3.00151	0.021396	0.651642		2.52845	4.38264e-06	0.00029512	2.56008	3.87227e-06	0.000510291	-0.572808	0.0933928	0.385616	31.1828		hypothetical protein predicted by Glimmer/Critica
Mtr.40285.1.S1_at	serine carboxypeptidase S10 family protein	MtScp1	3.41865	2.7161	2.92401	3.01959	10.1881	10.4654	8.48563	9.71304	6.69345	4.30812e-05	0.0223723		11.6308	11.8967	11.6279	11.7185	10.5976	10.9041	10.5976	10.6997	5.563	5.38586	5.29522	5.41469	1.01873	7.81212e-05	0.0166219	-6.30379	1.51725e-10	1.42044e-06	-5.28506	5.58586e-10	3.4229e-05		5.35276	2.9683e-10	6.68719e-08	5.16322	4.45068e-10	1.88089e-07	-3.51183	3.16628e-08	7.66918e-06	38.0275		serine carboxypeptidase S10 family protein	KOG: Serine carboxypeptidases (lysosomal cathepsin A)
Mtr.16863.1.S1_at	Nuclear transcription factor Y subunit C-1 Short=AtNF-YC-1; AltName: Full=Transcriptional activator HAP5A;	MtCbf2	10.3161	5.49971	4.17482	6.66356	11.5671	11.1777	11.6685	11.4711	4.80757	0.0269242	0.988473		9.04815	9.30849	8.40344	8.92003	9.69859	10.029	9.72174	9.81644	6.6142	7.71231	4.9973	6.44127	-0.896412	0.188962	0.617515	-2.47876	0.00461003	0.212306	-3.37517	0.000789958	0.215476		2.36184	2.41817e-06	0.000178531	1.56073	0.000121857	0.00728501	-0.344699	0.236042	0.614102	34.7458		Nuclear transcription factor Y subunit C-1 Short=AtNF-YC-1; AltName: Full=Transcriptional activator HAP5A;	KOG: CCAAT-binding factor, subunit C (HAP5)
Mtr.37112.1.S1_at	Peptide transporter PTR3-A Short=AtPTR3;		4.49577	6.98707	2.06296	4.51527	10.5671	9.93759	9.29835	9.93434	5.41908	0.0062578	0.911336		9.29753	9.54928	9.0308	9.29254	8.60232	9.20767	8.28809	8.69936	5.51577	7.11247	4.11321	5.58048	0.593181	0.409129	0.764632	-3.71206	0.000765453	0.0662506	-3.11887	0.00213787	0.328112		3.64326	4.63484e-08	5.95417e-06	2.85824	6.10555e-07	0.000109396	-2.52261	2.20136e-06	0.000162328	35.8381		Peptide transporter PTR3-A Short=AtPTR3;
Mtr.42072.1.S1_at	nodulin - like protein	MtFlot4	5.69494	5.97079	4.89753	5.52109	8.21547	9.0137	7.015	8.08139	2.5603	0.00554108	0.872869		7.07544	6.95556	7.12083	7.05061	5.62702	5.62883	6.74855	6.00147	3.7148	3.73751	3.34306	3.59846	1.04915	0.00892458	0.278169	-3.45215	5.19683e-06	0.00186229	-2.40301	6.37625e-05	0.0573681		1.94815	5.85301e-07	5.37723e-05	1.11138	0.000131455	0.00773059	-2.5281	3.65313e-08	8.47942e-06	37.7966		nodulin - like protein
Mtr.2000.1.S1_at	hypothetical protein predicted by Glimmer/Critica		3.27815	5.13492	4.76077	4.39128	8.03572	8.51773	9.33251	8.62866	4.23738	0.000568561	0.18434		7.07411	6.58845	8.0142	7.22558	6.50462	7.32634	4.91903	6.24999	4.32292	5.24315	2.78527	4.11711	0.97559	0.261508	0.667612	-3.10847	0.00546396	0.235127	-2.13288	0.0309382	0.674241		1.32433	5.48902e-05	0.00223048	0.751539	0.00451817	0.0777273	-0.835569	0.00223759	0.0312965	36.3487		hypothetical protein predicted by Glimmer/Critica
Mtr.46868.1.S1_s_at	lipoxygenase, putative		6.81551	8.18213	3.49254	6.16339	11.5895	11.4525	8.34055	10.4609	4.29746	0.031723	0.988473		5.58982	4.93276	5.73515	5.41924	6.55563	5.80945	7.22526	6.53011	5.59203	3.05936	2.36628	3.67256	-1.11087	0.206782	0.631103	-1.74669	0.0639607	0.626904	-2.85755	0.00839469	0.528291		2.39674	1.59626e-07	1.76882e-05	2.07062	7.42356e-07	0.000126361	-0.421612	0.0749224	0.341447	40.5528		lipoxygenase, putative
Mtr.44154.1.S1_at	expressed protein		3.21885	4.02587	3.87386	3.70619	4.99339	7.72085	8.47311	7.06245	3.35626	0.0134313	0.988473		5.77883	3.36925	6.21263	5.12024	1.17152	1.17152	1.81511	1.38605	4.56074	2.08425	1.28581	2.6436	3.73419	0.00616335	0.237235	-2.47664	0.0386187	0.541776	1.25755	0.241114	0.754518		0.16043	0.311313	0.698061	0.121407	0.439137	0.751884	0.199764	0.212896	0.585471	36.4922		expressed protein	KOG: Mitochondrial ribosomal protein S27
Msa.1648.1.S1_at	Tubulin beta-3 chain AltName: Full=Beta-3-tubulin; Flags: Fragment;		3.9625	4.10908	3.79748	3.95635	7.95333	6.57639	5.44741	6.65904	2.70269	0.00653177	0.935172		3.72986	4.11389	4.05545	3.9664	4.22126	5.86431	5.74961	5.27839	4.2429	3.97323	3.51436	3.91016	-1.31199	0.0177367	0.356013	-0.0562359	0.900004	0.989244	-1.36823	0.0146877	0.604457		0.423289	0.00872715	0.0962011	0.267887	0.0703006	0.337033	0.0212978	0.876782	0.967407	42.2587		Tubulin beta-3 chain AltName: Full=Beta-3-tubulin; Flags: Fragment;	KOG: Beta tubulin
Mtr.244.1.S1_at	Chaperone protein dnaJ 11, chloroplastic Short=AtJ11; Short=AtDjC11; Flags: Precursor;		2.78869	4.34353	2.04194	3.05805	5.09538	4.46284	7.2495	5.60257	2.54452	0.0374852	0.988473		2.48739	3.49394	2.31239	2.76457	2.67932	2.65595	2.79168	2.70898	2.74543	4.42103	5.35532	4.17392	0.0555848	0.931611	0.985978	1.40935	0.0570253	0.609445	1.46494	0.0498629	0.707013		-0.725067	0.0688339	0.346803	-2.07008	0.000109807	0.00679673	-0.629594	0.108045	0.417111	49.1124		Chaperone protein dnaJ 11, chloroplastic Short=AtJ11; Short=AtDjC11; Flags: Precursor;	KOG: Molecular chaperone (DnaJ superfamily)
Mtr.51511.1.S1_at	Nuclear transcription factor Y subunit C-1 Short=AtNF-YC-1; AltName: Full=Transcriptional activator HAP5A;	MtCbf1	9.56098	1.61291	3.94946	5.04112	11.4585	10.4694	10.6703	10.8661	5.82494	0.0318037	0.988473		8.39799	9.72283	8.54278	8.88787	9.01228	10.6391	10.2554	9.96893	6.13742	7.77846	1.56992	5.16193	-1.08106	0.477486	0.805035	-3.72593	0.0348159	0.524768	-4.80699	0.0116352	0.570452		7.33658	2.64435e-12	1.78066e-09	6.15028	1.97229e-11	1.47388e-08	-0.667671	0.0191834	0.145108	33.8889		Nuclear transcription factor Y subunit C-1 Short=AtNF-YC-1; AltName: Full=Transcriptional activator HAP5A;	KOG: CCAAT-binding factor, subunit C (HAP5)
Mtr.27951.1.S1_at	expressed protein		2.66174	4.44741	2.50516	3.20477	5.69191	5.73491	5.62108	5.68264	2.47786	0.00491107	0.815557		8.88531	8.91635	7.26715	8.35627	7.42783	2.6373	2.2529	4.10601	3.58384	2.25255	6.18628	4.00755	4.25026	0.0266612	0.400301	-4.34871	0.0242513	0.470574	-0.0984526	0.950771	0.992086		0.349764	0.0057594	0.0715581	0.087862	0.413229	0.733604	-0.0619874	0.560836	0.854155	36.8132		expressed protein
Mtr.37688.1.S1_at	plant basic secretory protein (BSP) family protein		4.64144	9.63406	9.53428	7.93659	11.6078	12.1441	11.3531	11.7016	3.76505	0.042101	0.988473		5.85705	4.38843	7.57458	5.94002	3.72109	2.56037	2.46352	2.91499	2.75048	6.55133	2.35438	3.88539	3.02503	0.0416644	0.437131	-2.05463	0.136432	0.733487	0.9704	0.454741	0.83462		1.43481	2.81906e-07	2.92564e-05	1.03948	7.53931e-06	0.000880763	-0.871548	4.02167e-05	0.00148816	36.0269		plant basic secretory protein (BSP) family protein
Mtr.35281.1.S1_at	Cyclin-D3-3 AltName: Full=G1/S-specific cyclin-D3-3; Short=CycD3;3;		4.69251	5.7163	3.57636	4.66172	8.12451	8.64727	5.38323	7.385	2.72328	0.0404608	0.988473		2.77537	2.31416	2.79789	2.62914	3.56476	2.77537	3.34369	3.22794	2.77537	2.653	2.77537	2.73458	-0.598802	0.0274563	0.4024	0.105443	0.643731	0.942303	-0.493359	0.0566655	0.712284		0.197755	0.290107	0.679455	-0.0495681	0.786002	0.928654	0.381102	0.0547699	0.282936	40.9836		Cyclin-D3-3 AltName: Full=G1/S-specific cyclin-D3-3; Short=CycD3;3;	KOG: G1/S-specific cyclin D
Mtr.40026.1.S1_at	Tubulin beta-6 chain AltName: Full=Beta-6-tubulin;		6.2592	7.41352	6.77421	6.81564	9.64079	9.66606	8.19415	9.167	2.35136	0.00489509	0.815557		2.23885	2.45823	3.45909	2.71872	2.13921	7.185	6.72022	5.34815	4.38333	1.96253	2.00761	2.78449	-2.62942	0.0901061	0.52481	0.0657685	0.962426	0.996189	-2.56365	0.0969521	0.727496		0.488804	0.00254018	0.0399941	0.243577	0.081161	0.361465	0.0802293	0.541365	0.844397	42.7419		Tubulin beta-6 chain AltName: Full=Beta-6-tubulin;	KOG: Beta tubulin
Mtr.10862.1.S1_at	Hydrophobic protein RCI2B AltName: Full=Low temperature and salt-responsive protein LTI6B;		3.65168	5.47554	3.51396	4.21373	6.59918	8.58863	7.07221	7.42001	3.20628	0.00656963	0.9384		8.22321	8.92349	9.16026	8.76899	8.41761	9.82043	10.3876	9.54188	7.04835	3.7454	10.0001	6.93128	-0.77289	0.599925	0.866685	-1.83771	0.231726	0.778388	-2.6106	0.104336	0.728673		0.156508	0.656248	0.899909	-1.01495	0.0123024	0.138579	0.646691	0.0844253	0.364825	36.5204		Hydrophobic protein RCI2B AltName: Full=Low temperature and salt-responsive protein LTI6B;	KOG: Stress responsive protein
Msa.2978.1.S1_at	Chlorophyll a-b binding protein AB80, chloroplastic AltName: Full=LHCII type I CAB-AB80; Short=LHCP; Flags: Precursor;		4.60076	4.96384	2.56486	4.04315	6.45325	6.99372	8.55441	7.33379	3.29064	0.0094861	0.988473		2.03871	3.06766	4.32776	3.14471	2.78448	2.55167	3.63099	2.98905	4.59339	3.81501	3.61836	4.00892	0.155663	0.79842	0.948493	0.864207	0.182719	0.762623	1.01987	0.124001	0.730982		0.828672	0.151801	0.516708	-0.790105	0.170087	0.505483	0.820814	0.155383	0.503653	48.1294	AB80	Chlorophyll a-b binding protein AB80, chloroplastic AltName: Full=LHCII type I CAB-AB80; Short=LHCP; Flags: Precursor;
Mtr.8572.1.S1_at	Thaumatin-like protein 1a AltName: Full=Mdtl1; AltName: Full=Pathogenesis-related protein 5a; Short=PR-5a; AltName: Allergen=Mal d 2; Flags: Precursor;		2.70531	6.82288	1.89132	3.8065	9.75083	10.0976	9.72728	9.85856	6.05206	0.00461179	0.779297		1.85245	5.44878	6.54295	4.61473	3.87655	1.83041	3.04551	2.91749	1.81142	9.07429	7.79116	6.22562	1.69724	0.421324	0.772042	1.6109	0.444321	0.876978	3.30813	0.138666	0.734705		2.2595	0.000337302	0.00907307	1.34725	0.0116737	0.134488	-0.873887	0.0771312	0.347113	39.7089		Thaumatin-like protein 1a AltName: Full=Mdtl1; AltName: Full=Pathogenesis-related protein 5a; Short=PR-5a; AltName: Allergen=Mal d 2; Flags: Precursor;
Mtr.51511.1.S1_s_at	Nuclear transcription factor Y subunit C-1 Short=AtNF-YC-1; AltName: Full=Transcriptional activator HAP5A;	MtCbf1	5.74659	2.80324	3.0675	3.87244	8.79535	7.46935	8.19623	8.15364	4.2812	0.00351529	0.679317		4.1346	4.21503	4.57174	4.30713	4.17774	4.16832	3.40744	3.91783	1.68387	4.09424	3.19934	2.99248	0.389292	0.509317	0.820915	-1.31464	0.0497717	0.585157	-0.925352	0.140986	0.735617		6.45365	2.98896e-11	1.01192e-08	5.58151	1.54527e-10	7.69848e-08	-0.824021	0.00986464	0.0917555	33.8889		Nuclear transcription factor Y subunit C-1 Short=AtNF-YC-1; AltName: Full=Transcriptional activator HAP5A;	KOG: CCAAT-binding factor, subunit C (HAP5)
Mtr.31820.1.S1_at	7-ethoxycoumarin O-deethylase Short=ECOD; EC=1.14.-.-; AltName: Full=Phenylurea dealkylase; AltName: Full=Cytochrome P450 76B1;		6.14299	6.75618	7.06389	6.65436	8.8604	9.80767	9.45265	9.37357	2.71922	0.000369847	0.131764		6.9048	7.58363	7.45077	7.31307	8.80071	7.15696	6.43218	7.46328	7.20725	5.99471	6.42147	6.54114	-0.150216	0.809026	0.951986	-0.771923	0.236772	0.780302	-0.922139	0.165649	0.739754		0.251485	0.234622	0.622159	0.992947	0.000375514	0.0159608	-1.55091	6.68551e-06	0.000377581	43.6224		7-ethoxycoumarin O-deethylase Short=ECOD; EC=1.14.-.-; AltName: Full=Phenylurea dealkylase; AltName: Full=Cytochrome P450 76B1;	KOG: Cytochrome P450 CYP2 subfamily
Mtr.15274.1.S1_x_at	hypothetical protein predicted by Glimmer/Critica		6.02632	3.89607	3.86389	4.59543	7.07138	6.0712	7.9962	7.04626	2.45083	0.0229113	0.988473		5.40767	6.71264	6.85747	6.32593	6.64845	2.35041	8.72185	5.9069	9.30525	6.01147	8.67477	7.99717	0.419025	0.800744	0.949324	1.67124	0.329576	0.826849	2.09027	0.230918	0.75187		0.0631981	0.655006	0.899414	0.188885	0.196492	0.538016	0.214245	0.146946	0.489629	44.5483		hypothetical protein predicted by Glimmer/Critica
Mtr.30611.1.S1_at	hypothetical protein predicted by Glimmer/Critica		3.96407	5.06186	2.32052	3.78215	6.52407	6.1923	8.5257	7.08069	3.29854	0.0140911	0.988473		6.65933	2.63629	5.70797	5.0012	2.72202	1.63841	4.05429	2.80491	3.09899	3.30879	8.14885	4.85221	2.19629	0.20736	0.631351	-0.148988	0.927827	0.992428	2.0473	0.236598	0.753911		-0.685675	0.00223708	0.0365167	-0.406361	0.0398966	0.256482	0.135687	0.455076	0.794635	35.7746		hypothetical protein predicted by Glimmer/Critica
Mtr.31955.1.S1_at	Protein SCARECROW Short=AtSCR; AltName: Full=Protein SHOOT GRAVITROPISM 1; AltName: Full=GRAS family protein 20; Short=AtGRAS-20;		2.45456	3.69381	2.85699	3.00179	10.1702	9.81392	8.49181	9.49198	6.49019	4.14656e-05	0.0218267		5.33153	3.55063	7.71203	5.5314	5.86691	4.94367	4.62681	5.1458	4.12222	2.67932	5.17999	3.99385	0.385599	0.728618	0.922337	-1.53755	0.191538	0.764657	-1.15195	0.315432	0.776853		3.88223	1.49736e-08	2.17946e-06	3.04693	2.04301e-07	4.09124e-05	-2.3938	2.48842e-06	0.000177929	35.7564		Protein SCARECROW Short=AtSCR; AltName: Full=Protein SHOOT GRAVITROPISM 1; AltName: Full=GRAS family protein 20; Short=AtGRAS-20;
Mtr.20373.1.S1_at	Cysteine proteinase inhibitor 5 Short=AtCYS-5; Flags: Precursor;		7.43968	8.51639	7.61715	7.85774	12.0614	10.3534	8.62516	10.3467	2.48893	0.0361022	0.988473		7.56186	8.18344	8.06846	7.93792	7.59052	4.33032	8.13818	6.68634	4.43804	7.1131	5.14833	5.56649	1.25158	0.275454	0.679082	-2.37143	0.0587885	0.613924	-1.11985	0.32525	0.779643		0.214651	0.554991	0.855416	-0.431697	0.245811	0.590547	-0.142293	0.694303	0.910747	43.2203		Cysteine proteinase inhibitor 5 Short=AtCYS-5; Flags: Precursor;
Mtr.37209.1.S1_s_at	Chlorophyll a-b binding protein AB80, chloroplastic AltName: Full=LHCII type I CAB-AB80; Short=LHCP; Flags: Precursor;		2.72172	7.19068	2.25328	4.05522	8.10849	9.3859	10.6265	9.37364	5.31842	0.013589	0.988473		2.27147	3.75726	6.0637	4.03081	3.38993	2.17604	9.01763	4.8612	7.05705	6.59498	4.78775	6.14659	-0.830388	0.661299	0.893992	2.11578	0.281103	0.801909	1.28539	0.501646	0.855746		0.896581	0.119234	0.460247	-0.721887	0.201371	0.544749	0.823899	0.148974	0.493182	46.7227	AB80	Chlorophyll a-b binding protein AB80, chloroplastic AltName: Full=LHCII type I CAB-AB80; Short=LHCP; Flags: Precursor;
Mtr.12632.1.S1_at	cytochrome P450 family protein		6.88231	4.85798	3.17494	4.97174	9.82261	9.9802	10.4422	10.0817	5.10992	0.00211248	0.470723		6.76757	9.01807	7.32634	7.70399	8.1629	10.0554	10.3666	9.52831	7.34164	7.08209	11.5216	8.64844	-1.82431	0.192758	0.62081	0.944449	0.48114	0.889844	-0.879866	0.510666	0.859254		3.43581	2.50462e-06	0.000183222	2.46348	6.09387e-05	0.00444019	2.52615	4.85193e-05	0.00172158	37.1009		cytochrome P450 family protein	KOG: Cytochrome P450 CYP2 subfamily
Mtr.40263.1.S1_at	Probable indole-3-acetic acid-amido synthetase GH3.1 EC=6.3.2.-; AltName: Full=Auxin-responsive GH3-like protein 1; Short=AtGH3-1;		2.84625	7.49489	2.45755	4.26623	11.5201	10.6058	11.1272	11.0844	6.81817	0.00365722	0.687445		9.06855	9.39098	10.498	9.65252	8.74293	8.02958	2.71145	6.49465	3.25429	3.74186	8.89394	5.2967	3.15787	0.147384	0.582281	-4.35582	0.0587556	0.613853	-1.19795	0.557817	0.878898		3.89897	3.86336e-09	6.45065e-07	3.04924	5.69081e-08	1.3361e-05	-0.839922	0.00580913	0.063015	37.946		Probable indole-3-acetic acid-amido synthetase GH3.1 EC=6.3.2.-; AltName: Full=Auxin-responsive GH3-like protein 1; Short=AtGH3-1;
Mtr.8421.1.S1_at	WD repeat-containing protein mip1		2.40662	7.11792	3.14307	4.22254	8.31069	6.92908	7.57067	7.60348	3.38094	0.0443234	0.988473		3.8832	4.42792	6.18236	4.83116	2.29704	8.05581	8.3281	6.22698	5.10777	4.2757	6.65252	5.34533	-1.39583	0.414615	0.767742	0.514172	0.75904	0.966115	-0.881653	0.601242	0.895205		-0.464438	0.00228439	0.0370555	-0.250938	0.0580003	0.306841	-0.406937	0.00542406	0.0598336	40.5286		WD repeat-containing protein mip1	KOG: Guanine nucleotide binding protein MIP1
Mtr.12447.1.S1_at	lysine and histidine specific transporter, putative		8.4618	6.72557	8.36773	7.8517	10.0327	11.2224	10.3692	10.5414	2.68973	0.0044928	0.77552		3.85495	4.19934	5.24468	4.43299	7.14118	3.57117	3.45122	4.72119	4.0456	4.70181	7.25784	5.33508	-0.288195	0.814521	0.953791	0.902088	0.470205	0.885625	0.613893	0.619669	0.901923		-0.54043	0.00130033	0.0244798	0.168525	0.214166	0.558977	0.0710629	0.589941	0.867229	37.0451		lysine and histidine specific transporter, putative	KOG: Amino acid transporters
Mtr.4016.1.S1_at	hypothetical protein predicted by Glimmer/Critica		4.82472	3.63719	3.12553	3.86248	5.70332	6.51002	6.54868	6.25401	2.39153	0.00402396	0.714725		2.99174	3.71514	3.99481	3.56723	6.48555	2.67932	3.85671	4.34053	5.02006	4.67177	3.754	4.48195	-0.773296	0.417456	0.769776	0.914714	0.341803	0.831804	0.141418	0.879424	0.978394		-0.405877	0.00334689	0.0488078	-0.521224	0.000545306	0.020475	0.0108018	0.923663	0.97969	36.4011		hypothetical protein predicted by Glimmer/Critica
Mtr.25379.1.S1_at	hypothetical protein predicted by Glimmer/Critica		2.5953	4.12941	2.81708	3.1806	5.73561	4.97873	6.09941	5.60459	2.42399	0.00400831	0.714331		6.79443	1.73695	4.65754	4.3963	1.62696	2.00553	1.54535	1.72595	1.61126	1.78505	4.07566	2.49066	2.67035	0.0643479	0.486686	-1.90565	0.162839	0.753276	0.764707	0.552756	0.877127		-0.31332	0.00999988	0.105071	-0.293287	0.0143253	0.150544	0.0894966	0.3975	0.75592	42.3868		hypothetical protein predicted by Glimmer/Critica
Mtr.29773.1.S1_at	hypothetical protein predicted by Glimmer/Critica		1.45139	5.19474	2.64413	3.09675	5.06454	6.04751	6.30803	5.80669	2.70994	0.0390025	0.988473		3.28634	1.82495	4.85219	3.32116	3.38993	1.65808	1.64523	2.23108	1.86928	1.62012	2.40058	1.96333	1.09008	0.208155	0.631824	-1.35783	0.127218	0.722512	-0.267753	0.744278	0.944478		-0.504673	0.0333282	0.229889	-0.309718	0.165066	0.498611	0.18247	0.400352	0.758191	31.4655		hypothetical protein predicted by Glimmer/Critica
Mtr.37241.1.S1_at	DnaJ homolog subfamily C member 28		2.2624	4.05234	4.79802	3.70425	5.14489	7.32344	8.75728	7.0752	3.37095	0.0256644	0.988473		2.37261	1.824	3.86371	2.68677	1.88408	2.21959	1.5368	1.88016	1.61693	1.824	1.43837	1.62643	0.806616	0.135225	0.5744	-1.06034	0.0612923	0.619752	-0.253726	0.613458	0.899459		-0.0637774	0.718707	0.922384	0.414722	0.0342212	0.238918	-0.136483	0.445474	0.788456	39.8359		DnaJ homolog subfamily C member 28
Mtr.40447.1.S1_at	50S ribosomal protein L34, chloroplastic AltName: Full=CL34; Flags: Precursor;		3.48274	3.72794	5.77265	4.32778	6.61351	6.54854	6.82157	6.66121	2.33343	0.012198	0.988473		2.40058	2.13445	3.36925	2.63476	1.93537	1.93537	1.30513	1.72529	2.04309	1.7524	1.7979	1.86447	0.90947	0.0261688	0.39832	-0.770295	0.0494211	0.584906	0.139175	0.683743	0.923787		0.537776	9.60482e-05	0.00345604	0.52441	0.000119769	0.00718825	0.202272	0.0500763	0.267787	38.102		50S ribosomal protein L34, chloroplastic AltName: Full=CL34; Flags: Precursor;
Mtr.7380.1.S1_at	hypothetical protein predicted by Glimmer/Critica		2.5871	6.0954	3.00006	3.89418	5.6127	7.48835	7.08413	6.72839	2.83421	0.0415971	0.988473		1.5143	2.31267	1.62577	1.81758	1.64918	7.41953	1.71547	3.59473	2.98165	1.58258	1.67538	2.07987	-1.77715	0.259557	0.665599	0.262288	0.861844	0.983477	-1.51486	0.330792	0.78267		0.370585	0.495418	0.823241	0.301593	0.577704	0.83593	0.831895	0.14103	0.479179	36.7617		hypothetical protein predicted by Glimmer/Critica
Msa.2793.1.S1_at	nodulin family protein		2.07334	5.83879	2.35835	3.4235	6.73393	7.02544	7.07752	6.94563	3.52213	0.0172555	0.988473		2.17712	1.64797	1.78731	1.8708	2.17712	2.17257	2.17712	2.1756	5.19244	1.88725	7.78721	4.95563	-0.304804	0.81547	0.954086	3.08483	0.0423788	0.557416	2.78003	0.0610694	0.714597		-1.69114	7.95055e-05	0.00298479	-0.57682	0.0664597	0.328402	-2.70925	8.22737e-07	7.75626e-05	42.9851		nodulin family protein
Mtr.44487.1.S1_at	hypothetical protein predicted by Glimmer/Critica		2.37381	1.88663	5.87039	3.37694	7.3998	5.48926	7.70152	6.86353	3.48658	0.0329179	0.988473		2.3215	2.68966	2.59812	2.53642	2.51964	1.90983	2.13962	2.1897	2.62365	5.70785	6.86	5.06383	0.346727	0.723432	0.919877	2.52741	0.0299085	0.506525	2.87414	0.0173846	0.624682		0.490593	0.0925759	0.406949	0.548691	0.0636749	0.321592	0.214174	0.439575	0.784491	34.1317		hypothetical protein predicted by Glimmer/Critica
Mtr.14172.1.S1_at	cytochrome P450 family protein		3.09069	4.59566	2.43314	3.37317	7.99037	6.75009	4.53152	6.42399	3.05083	0.0280732	0.988473		2.64619	2.77043	3.59798	3.00487	3.25195	4.27574	2.93004	3.48591	1.61005	2.61711	1.87573	2.0343	-0.481042	0.303772	0.696375	-0.97057	0.0589284	0.614168	-1.45161	0.0115057	0.568584		4.92304	5.13893e-11	1.56668e-08	4.03756	4.8084e-10	2.00442e-07	-0.157093	0.477202	0.807722	37.3698		cytochrome P450 family protein	KOG: Cytochrome P450 CYP2 subfamily
Mtr.40866.1.S1_at	sigma factor SigB regulation protein RsbQ		2.5953	5.69959	4.30285	4.19925	7.90536	6.23377	6.29034	6.80982	2.61057	0.0310607	0.988473		1.79208	2.19514	5.34183	3.10968	3.0393	1.5214	3.5056	2.68876	2.29371	2.19514	2.06535	2.18473	0.420918	0.666186	0.895873	-0.924949	0.354788	0.837727	-0.50403	0.606479	0.896751		1.56063	0.000323884	0.00885234	1.04807	0.00568752	0.0885692	-0.430149	0.190832	0.557042	34.0507		sigma factor SigB regulation protein RsbQ
Mtr.39765.1.S1_at	hypothetical protein predicted by Glimmer/Critica		3.49033	3.84358	4.44565	3.92652	7.73259	7.30901	5.1309	6.72417	2.79765	0.0107319	0.988473		3.05972	2.76227	3.76392	3.1953	2.67932	2.49526	3.44105	2.87188	2.05668	2.60298	2.36158	2.34041	0.323428	0.360154	0.7334	-0.854892	0.0348297	0.524768	-0.531465	0.150645	0.736127		-0.0214091	0.916537	0.979966	0.215189	0.303616	0.647603	-0.586388	0.0129691	0.110994	37.3819		hypothetical protein predicted by Glimmer/Critica
Mtr.40315.1.S1_at	Stem-specific protein TSJT1		3.87306	3.94386	4.05999	3.95897	5.16577	6.14831	7.59906	6.30438	2.34541	0.0105887	0.988473		5.11429	4.11292	7.16955	5.46558	2.50494	2.39439	1.75037	2.21657	1.85245	2.24689	5.15962	3.08632	3.24902	0.0147375	0.333512	-2.37926	0.0517614	0.591596	0.869754	0.423878	0.822392		1.29733	1.36463e-05	0.000733526	0.94254	0.000242806	0.0118934	0.385297	0.0550203	0.283775	41.7734		Stem-specific protein TSJT1
Mtr.51015.1.S1_at	hypothetical protein		2.34464	3.39982	3.1807	2.97506	4.93444	4.64687	8.42511	6.00214	3.02708	0.0341954	0.988473		2.32899	3.3819	2.25759	2.65616	2.17712	2.22417	1.88062	2.09397	2.05712	2.42431	6.54585	3.67576	0.56219	0.622385	0.877252	1.0196	0.380805	0.850582	1.58179	0.189214	0.74318		-0.0501334	0.767003	0.938034	-0.302124	0.0934308	0.38507	-0.111028	0.514889	0.831158	42.6339	yjcL	hypothetical protein
Mtr.36792.1.S1_at	cyclopropane-fatty-acyl-phospholipid synthase		3.62178	2.79301	2.80889	3.07456	9.77727	10.0656	7.33146	9.05812	5.98356	0.000409735	0.141852		2.64474	2.91008	2.65116	2.73533	2.30625	2.36906	2.77537	2.48356	2.98165	5.31083	2.77537	3.68928	0.251765	0.692924	0.907769	0.953954	0.161248	0.752671	1.20572	0.0876015	0.727173		0.97756	0.00422404	0.0575158	1.21437	0.000929138	0.0292128	-1.11495	0.00173749	0.0258548	37.6013	cfa1	cyclopropane-fatty-acyl-phospholipid synthase
Mtr.34395.1.S1_at	C2 domain-containing protein		4.82761	2.98255	3.83091	3.88036	5.69569	7.86972	9.49841	7.68794	3.80758	0.0129998	0.988473		1.61251	2.75928	6.33771	3.56983	1.90596	2.31645	1.6704	1.96427	4.13313	2.11313	5.64923	3.96516	1.60556	0.253238	0.661313	0.395332	0.768759	0.968062	2.00089	0.164189	0.739754		-0.36803	0.0848986	0.388791	-0.736656	0.00283892	0.0588112	-0.245403	0.233727	0.611385	39.3597		C2 domain-containing protein
Mtr.38518.1.S1_at	expressed protein		1.90147	5.57998	3.107	3.52948	7.35446	6.53283	6.73073	6.87267	3.34319	0.0149295	0.988473		8.32359	1.98771	5.48675	5.26602	2.03417	1.39716	1.89882	1.77672	2.65169	7.17984	5.83408	5.22187	3.4893	0.0734945	0.501625	-0.0441507	0.979667	0.998208	3.44515	0.0764793	0.723875		0.105194	0.4232	0.781243	-0.0582192	0.654388	0.8746	0.240338	0.0830975	0.361659	37.7338		expressed protein	KOG: Uncharacterized conserved protein
Mtr.11170.1.S1_at	beta-amylase, putative / 1,4-alpha-D-glucan maltohydrolase, putative		5.88829	4.31511	1.52963	3.91101	6.19266	6.87426	8.52715	7.19802	3.28701	0.0420221	0.988473		3.74101	5.12358	4.09429	4.31963	1.48768	2.37437	2.44022	2.10076	1.9795	5.12358	9.47913	5.5274	2.21887	0.216358	0.635935	1.20777	0.484614	0.89096	3.42664	0.0730789	0.720276		1.27002	0.000398301	0.010265	0.456072	0.103929	0.403803	-1.41559	0.000161327	0.0042907	39.3461		beta-amylase, putative / 1,4-alpha-D-glucan maltohydrolase, putative
Mtr.25026.1.S1_at	hypothetical protein predicted by Glimmer/Critica		4.89276	6.61724	5.08287	5.53096	9.47755	9.40988	10.0665	9.6513	4.12034	0.000310824	0.114739		2.31322	8.12851	2.61894	4.35355	4.12695	1.29818	1.92658	2.45057	6.75469	3.55448	6.97867	5.76261	1.90298	0.305123	0.697426	1.40906	0.440119	0.875783	3.31204	0.0943816	0.727496		0.225637	0.383346	0.753606	0.474463	0.0818899	0.36255	-0.639055	0.025338	0.174909	44.6009		hypothetical protein predicted by Glimmer/Critica
Mtr.12950.1.S1_at	hypothetical protein predicted by Glimmer/Critica		1.70161	1.52878	7.25102	3.4938	8.82568	9.36135	9.967	9.38468	5.89087	0.0132221	0.988473		1.60496	1.93949	1.93537	1.82661	1.72776	1.82152	1.65899	1.73609	1.33267	2.13945	1.5753	1.68247	0.0905174	0.672686	0.89888	-0.144133	0.505202	0.898718	-0.0536158	0.801606	0.961099		1.52756	0.0149549	0.13731	1.8251	0.00542369	0.0863613	-0.431584	0.43604	0.782477	33.1325		hypothetical protein predicted by Glimmer/Critica
Mtr.44405.1.S1_at	Bifunctional monodehydroascorbate reductase and carbonic anhydrase nectarin-3 EC=1.6.5.4; EC=4.2.1.1; AltName: Full=Nectarin-III; Contains: RecName: Full=Nectarin-2; Flags: Precursor;		5.97218	7.26572	5.00541	6.0811	10.2419	9.64943	7.30242	9.06459	2.98349	0.0232257	0.988473		1.65282	1.75313	1.56772	1.65789	1.77079	1.92257	1.51016	1.73451	1.77926	2.06135	2.00761	1.94941	-0.0766187	0.576075	0.856468	0.291517	0.0593208	0.615395	0.214899	0.14258	0.735617		-0.547509	0.0868295	0.392994	1.33034	0.000736609	0.0249933	-1.16103	0.00200434	0.0288702	37.7841	NEC3	Bifunctional monodehydroascorbate reductase and carbonic anhydrase nectarin-3 EC=1.6.5.4; EC=4.2.1.1; AltName: Full=Nectarin-III; Contains: RecName: Full=Nectarin-2; Flags: Precursor;	KOG: Carbonic anhydrase
Mtr.11351.1.S1_at	COBRA-like protein 7 Flags: Precursor;		2.75589	2.90948	4.10625	3.25721	6.8635	7.80332	5.16582	6.61088	3.35368	0.00567223	0.878613		2.08839	2.11331	1.7765	1.99273	2.10066	2.15739	2.84103	2.36636	1.85245	1.82481	2.39311	2.02346	-0.373625	0.165695	0.599342	0.0307211	0.902768	0.989773	-0.342904	0.198795	0.74599		3.06655	7.36155e-07	6.49067e-05	1.90565	7.51746e-05	0.00511816	0.0905164	0.781473	0.939682	37.1274		COBRA-like protein 7 Flags: Precursor;
Mtr.41839.1.S1_at	hypothetical protein predicted by Glimmer/Critica		2.97761	3.02537	3.51875	3.17391	7.0932	6.63063	4.00294	5.90892	2.73501	0.0200554	0.988473		2.37159	1.75645	2.16054	2.09619	2.20699	1.63989	1.86659	1.90449	2.66382	2.03692	2.03692	2.24589	0.191704	0.456337	0.792681	0.149695	0.557808	0.9169	0.341399	0.202079	0.746457		0.180599	0.442586	0.79333	0.175407	0.455481	0.762428	-0.400057	0.104602	0.409886	29.9694		hypothetical protein predicted by Glimmer/Critica
Mtr.9002.1.S1_at	1-aminocyclopropane-1-carboxylate oxidase, putative / ACC oxidase, putative		3.2081	7.05544	3.35668	4.54007	10.4278	10.8487	8.34535	9.87393	5.33386	0.0068944	0.963775		1.9102	2.05099	2.35644	2.10588	2.02542	1.80787	2.64411	2.15913	3.01565	2.61711	1.9212	2.51799	-0.0532536	0.872084	0.970824	0.412111	0.235873	0.779771	0.358858	0.296413	0.769742		0.895739	0.0212594	0.173006	1.39326	0.00147703	0.0390633	0.216002	0.533292	0.839885	41.1442		1-aminocyclopropane-1-carboxylate oxidase, putative / ACC oxidase, putative	KOG: Iron/ascorbate family oxidoreductases
Mtr.37209.1.S1_at	Chlorophyll a-b binding protein AB80, chloroplastic AltName: Full=LHCII type I CAB-AB80; Short=LHCP; Flags: Precursor;		3.77486	4.32185	3.38946	3.82872	4.75697	6.88098	6.8922	6.17672	2.348	0.0138714	0.988473		1.41127	2.27781	2.40376	2.03094	2.21887	2.36615	2.52944	2.37149	2.57565	2.46352	2.52554	2.52157	-0.340545	0.208569	0.631886	0.490628	0.0853277	0.667694	0.150083	0.561994	0.881091		0.859692	0.0778885	0.370949	-0.43601	0.346595	0.684062	0.894372	0.0680461	0.32281	46.7227	AB80	Chlorophyll a-b binding protein AB80, chloroplastic AltName: Full=LHCII type I CAB-AB80; Short=LHCP; Flags: Precursor;
[truncated: 47 more columns]

## Sheet: Group C
	Identifier	Mt gene	Gene product	NAP C1	NAP C2	NAP C3	NAP Mean	APP P1	APP P2	APP P3	APP Mean	logFC APP_vs_NAP	p APP_vs_NAP	pFDR APP_vs_NAP		ARB A1	ARB A3	ARB A5	ARB Mean	CMR K1	CMR K4	CMR K5	CMR Mean	EPI E1	EPI E2	EPI E3	EPI Mean	logFC ARB_vs_CMR	p ARB_vs_CMR	pFDR ARB_vs_CMR	logFC EPI_vs_ARB	p EPI_vs_ARB	pFDR EPI_vs_ARB	logFC EPI_vs_CMR	p EPI_vs_CMR	pFDR EPI_vs_CMR		logFC GiMyc_Control	p GiMyc_Control	FDR p GiMyc_Control	logFC GmMyc_Control	p GmMyc_Control	FDR p GmMyc_Control	logFC Phosphate_Control	p Phosphate_Control	FDR p Phosphate_Control		Canonical name	Length in bp
CMR-ind	Mtr.41266.1.S1_at		Uncharacterized protein ORF91	8.35806	5.92546	6.97368	7.08574	5.98742	3.89358	7.88295	5.92132	-1.16442	0.357584	0.988473		5.80961	5.92007	3.97368	5.23446	9.32411	8.94191	9.36	9.20867	7.18685	6.12841	9.34362	7.55296	-3.97422	0.00185688	0.12657	2.3185	0.0269244	0.488707	-1.65571	0.0879605	0.727173		0.48801	0.305588	0.693018	2.54389	0.00013603	0.00793608	0.536852	0.261983	0.640028		Mtr.41266.1.S1_at	674
ARB+CMR-spec	Mtr.35757.1.S1_at		Tropinone reductase 1 EC=1.1.1.206; AltName: Full=Tropinone reductase I; Short=TR-I; AltName: Full=Tropine dehydrogenase;	1.49094	1.56283	1.68149	1.57842	4.77416	1.78185	1.67233	2.74278	1.16436	0.237003	0.988473		8.7314	6.58244	8.83123	8.04836	2.40736	8.62225	2.27644	4.43535	2.34285	2.19555	2.69851	2.4123	3.61301	0.0605356	0.47835	-5.63605	0.00977152	0.32349	-2.02305	0.253381	0.755966		3.27174	7.8539e-10	1.56766e-07	2.18695	6.61203e-08	1.5175e-05	0.716926	0.00203264	0.029106		Mtr.35757.1.S1_at
ARB+CMR-spec	Mtr.37706.1.S1_at		malonyl CoA-acyl carrier protein transacylase	6.86574	6.39518	6.49523	6.58539	8.32942	6.68224	5.16276	6.72481	0.139423	0.867766	0.994741		9.40286	8.3987	8.73099	8.84418	2.29726	7.78531	2.52982	4.20413	1.33939	1.78505	2.52991	1.88478	4.64005	0.0102683	0.294443	-6.9594	0.00114388	0.0878379	-2.31935	0.12922	0.73164		1.48841	6.16091e-07	5.58474e-05	1.02315	2.54998e-05	0.00231836	0.380309	0.0285601	0.188184		Mtr.37706.1.S1_at
ARB+CMR-spec	Mtr.41204.1.S1_at		dihydrolipoamide S-acetyltransferase	2.90688	6.16929	3.61322	4.22979	7.17652	5.98742	3.99225	5.71873	1.48893	0.253185	0.988473		9.42257	8.95355	10.3305	9.56886	8.07135	2.85912	1.67604	4.20217	4.57344	1.70537	1.43259	2.57047	5.36669	0.0128577	0.316492	-6.9984	0.00333985	0.174438	-1.6317	0.353364	0.792762		1.39618	3.94546e-05	0.00170261	1.13089	0.000251355	0.0122145	0.133858	0.550249	0.848842		Mtr.41204.1.S1_at
ARB+CMR-spec	Mtr.31023.1.S1_at		hypothetical protein predicted by Glimmer/Critica	2.25967	2.18573	2.33145	2.25895	2.41664	2.43928	2.24963	2.36852	0.109568	0.436848	0.988473		6.79682	7.2632	5.57183	6.54395	4.1449	7.10143	4.74757	5.3313	1.86215	3.0723	2.35868	2.43104	1.21265	0.172727	0.605155	-4.11291	0.00114932	0.0880348	-2.90026	0.007832	0.519153		3.76535	8.68319e-11	2.37583e-08	2.60968	5.25517e-09	1.6264e-06	-0.0682171	0.697736	0.912319		Mtr.31023.1.S1_at
ARB+CMR-spec	Mtr.31919.1.S1_at		glycosyl hydrolase family 20 protein	2.34222	1.94434	2.21529	2.16728	8.15998	4.72845	2.3034	5.06394	2.89666	0.0989994	0.988473		6.72455	7.19752	4.41059	6.11088	2.90331	5.93041	2.34663	3.72678	2.16391	2.15638	2.48878	2.26969	2.3841	0.0532765	0.463996	-3.8412	0.00691284	0.268444	-1.45709	0.201015	0.746022		3.81364	7.30458e-08	8.86357e-06	3.06786	7.29241e-07	0.000124822	-0.465734	0.170477	0.526903		Mtr.31919.1.S1_at
ARB+CMR-spec	Mtr.7320.1.S1_at		hypothetical protein predicted by Glimmer/Critica	1.43819	1.37022	1.65324	1.48721	1.41502	1.53111	1.54749	1.49787	0.0106576	0.942253	0.997373		9.93211	8.19335	9.8827	9.33605	8.45369	1.80787	1.63988	3.96714	1.61005	1.5441	1.58085	1.57833	5.36891	0.014852	0.334678	-7.75772	0.00224513	0.135699	-2.38881	0.200736	0.746022		6.50571	3.14202e-12	2.00559e-09	5.29723	3.25861e-11	2.09478e-08	-0.509525	0.0405869	0.235052		Mtr.7320.1.S1_at
ARB+CMR-spec	Mtr.4987.1.S1_at		hypothetical protein predicted by Glimmer/Critica	3.52605	2.98332	3.24401	3.25113	4.29329	5.18969	3.72978	4.40425	1.15312	0.0320664	0.988473		6.85022	6.04658	6.09224	6.32968	4.49344	5.60143	6.32749	5.47412	1.91224	1.33843	2.00761	1.75276	0.855558	0.106654	0.544425	-4.57692	1.63471e-05	0.00449201	-3.72136	6.73485e-05	0.0573681		1.36644	0.000109128	0.00383438	1.36642	0.00010914	0.00676911	-1.13631	0.000509695	0.0103661		Mtr.4987.1.S1_at
ARB+CMR-spec	Mtr.7279.1.S1_s_at		hypothetical protein predicted by Glimmer/Critica	1.90884	2.04541	2.54405	2.1661	8.05238	8.7563	2.27282	6.3605	4.1944	0.0591803	0.988473		8.46049	7.29956	8.40963	8.05656	6.80397	7.03336	4.519	6.11878	1.77926	1.96747	2.00761	1.91811	1.93778	0.0200023	0.370079	-6.13845	2.29687e-05	0.00556314	-4.20067	0.000288758	0.136112		2.54999	6.45764e-07	5.80222e-05	2.05941	5.64247e-06	0.000716144	-1.98718	8.01134e-06	0.00043676		Mtr.7279.1.S1_s_at
ARB+CMR-spec	Mtr.44300.1.S1_at		Nuclease S1 EC=3.1.30.1; AltName: Full=Endonuclease S1; AltName: Full=Single-stranded-nucleate endonuclease; AltName: Full=Deoxyribonuclease S1; Flags: Precursor;	2.08636	1.8392	2.04194	1.98917	2.47788	2.20677	1.97749	2.22072	0.231546	0.251744	0.988473		9.00575	9.84118	9.32803	9.39165	8.57382	10.4568	9.1618	9.39748	1.77926	1.58028	2.21972	1.85975	-0.00583058	0.990447	0.997903	-7.5319	5.09133e-07	0.000347701	-7.53773	5.06291e-07	0.00277264		1.1562	0.000432019	0.0109195	1.36327	0.000108143	0.00672842	-2.30228	6.83181e-07	6.80537e-05		Mtr.44300.1.S1_at
ARB+CMR-spec	Mtr.31988.1.S1_at		hypothetical protein predicted by Glimmer/Critica	5.2178	5.28597	6.40668	5.63681	7.13695	8.14598	7.63788	7.64027	2.00345	0.00431929	0.749794		5.92306	5.51307	5.57213	5.66942	4.28719	4.34556	3.9468	4.19318	3.3394	1.54701	1.5214	2.13594	1.47624	0.014444	0.330909	-3.53348	9.37085e-05	0.0152661	-2.05724	0.00265926	0.352153		2.35565	4.6994e-06	0.000312671	2.26702	6.86092e-06	0.000822747	-3.30299	1.43515e-07	2.20905e-05		Mtr.31988.1.S1_at
ARB+CMR-spec	Mtr.41459.1.S1_at		cytochrome P450 family protein	3.53587	7.32702	6.797	5.88663	8.06015	9.08657	6.80328	7.98333	2.0967	0.126688	0.988473		10.0365	8.81969	9.04848	9.30157	5.32079	8.56697	6.11334	6.66703	2.52479	1.36788	1.74614	1.8796	2.63454	0.012929	0.316667	-7.42197	2.63975e-05	0.00626972	-4.78743	0.000476957	0.164196		1.48762	3.40043e-05	0.00150666	1.19382	0.00023745	0.0116778	-3.89761	1.46745e-09	8.48325e-07		Mtr.41459.1.S1_at
ARB+CMR-spec	Mtr.15928.1.S1_at		MLO protein homolog 1 AltName: Full=OsMLO1;	3.31893	2.8839	2.42336	2.87539	7.05438	6.885	2.66854	5.53597	2.66058	0.0819078	0.988473		3.57555	3.59281	5.6537	4.27402	4.13416	2.51401	2.46352	3.03723	1.72136	1.91218	1.81568	1.81641	1.23679	0.0970201	0.532915	-2.45761	0.00624836	0.252138	-1.22082	0.100654	0.727496		2.44143	1.06185e-05	0.000593145	2.34828	1.54348e-05	0.00158427	-3.94007	7.76062e-08	1.44546e-05		Mtr.15928.1.S1_at
ARB+CMR-ind	Mtr.11310.1.S1_at		hypothetical protein predicted by Glimmer/Critica	4.35413	2.75598	2.25328	3.12113	4.58592	5.26065	4.52607	4.79088	1.66975	0.0328519	0.988473		8.89881	8.86329	8.43226	8.73145	8.34931	7.48656	7.30254	7.7128	5.66742	3.68545	4.57279	4.64189	1.01865	0.0783427	0.509545	-4.08957	5.65837e-05	0.010636	-3.07092	0.000370369	0.152318		4.13614	1.84029e-08	2.60438e-06	3.56528	9.19144e-08	2.01876e-05	0.358088	0.262984	0.640761		Mtr.11310.1.S1_at
ARB+CMR-ind	Mtr.27658.1.S1_at		hypothetical protein predicted by Glimmer/Critica	6.10624	5.18286	5.5406	5.6099	4.9519	5.41175	4.6588	5.00748	-0.602418	0.111443	0.988473		8.49043	8.20942	8.27063	8.32349	6.54834	7.34794	7.14004	7.01211	3.87254	3.32118	2.22417	3.1393	1.31139	0.0134078	0.320687	-5.1842	2.58814e-06	0.00114925	-3.87281	2.01248e-05	0.0274047		1.78769	1.26233e-08	1.85498e-06	1.51314	7.72199e-08	1.71445e-05	-0.872483	2.10415e-05	0.000909296		Mtr.27658.1.S1_at
ARB+CMR-ind	Mtr.47491.1.S1_s_at		putative cytochrome P450	6.14539	7.9877	5.85888	6.66399	7.50255	9.34151	7.19094	8.01167	1.34768	0.154639	0.988473		8.41848	8.51306	9.23692	8.72282	8.20849	9.38559	7.60091	8.39833	5.0035	6.14665	6.35855	5.83623	0.324485	0.560261	0.848156	-2.88658	0.000809665	0.0687183	-2.5621	0.00164473	0.294696		1.23677	0.000397114	0.0102427	1.01974	0.0017227	0.0431621	-4.75292	4.76613e-10	4.59124e-07		Mtr.47491.1.S1_s_at
ARB+CMR-ind	Mtr.36378.1.S1_at		hypothetical protein predicted by Glimmer/Critica	10.6952	9.81503	9.47702	9.99575	8.93098	10.6009	11.2896	10.2738	0.278067	0.699635	0.990007		10.3758	10.7717	10.5973	10.5816	11.6984	12.8992	12.6034	12.4003	1.66324	1.93787	7.44952	3.68354	-1.81871	0.236708	0.64946	-6.89807	0.00151546	0.105648	-8.71677	0.000363831	0.152318		1.23166	0.000890311	0.0187158	0.667304	0.0340522	0.238284	-0.142536	0.617416	0.880066		Mtr.36378.1.S1_at
ARB+CMR-ind	Mtr.40380.1.S1_at		Protein SRG1 AltName: Full=Protein SENESCENCE-RELATED GENE 1; Short=AtSRG1;	9.10283	10.6029	9.98554	9.89709	10.8718	11.0242	10.4115	10.7692	0.872078	0.0875136	0.988473		10.3515	10.3241	10.3103	10.3286	10.3236	9.82706	9.95364	10.0348	6.62988	8.56411	4.85781	6.68394	0.293865	0.722256	0.919522	-3.64468	0.00219071	0.133802	-3.35082	0.00349725	0.3897		1.11734	1.45665e-05	0.000773489	0.967293	5.58905e-05	0.00418176	-1.60235	3.85853e-07	4.39313e-05		Mtr.40380.1.S1_at
ARB+CMR-ind	Mtr.37832.1.S1_at		cytochrome P450 family protein	8.56315	6.41174	6.56464	7.17984	7.69162	8.01272	5.16972	6.95802	-0.221825	0.828568	0.99305		6.4454	7.04123	6.19156	6.5594	6.23081	6.4077	6.78944	6.47598	5.06393	2.72003	3.17618	3.65338	0.0834151	0.888436	0.975218	-2.90602	0.0012315	0.0930652	-2.8226	0.0014618	0.282862		0.978878	0.00433679	0.0584653	1.41693	0.000286238	0.0134435	-0.888974	0.0078168	0.0780508		Mtr.37832.1.S1_at
ARB~CMR~EPI	Mtr.16297.1.S1_x_at		Putative ripening-related protein 1 Flags: Precursor;	2.96058	2.23911	2.94488	2.71486	2.311	2.32982	2.19019	2.277	-0.437854	0.118152	0.988473		7.73105	5.74745	7.39958	6.95936	1.9638	4.06503	8.25429	4.76104	2.23445	4.46817	2.34225	3.01496	2.19832	0.191068	0.619462	-3.94441	0.0346468	0.524082	-1.74608	0.288701	0.766488		7.30264	1.85923e-11	7.12064e-09	5.41112	5.49433e-10	2.20053e-07	0.542413	0.08697	0.37066		Mtr.16297.1.S1_x_at
ARB~CMR~EPI	Mtr.4904.1.S1_at		Deacetoxyvindoline 4-hydroxylase EC=1.14.11.20;	2.41841	2.07789	2.41841	2.3049	4.80261	4.93321	2.35851	4.03144	1.72654	0.0601741	0.988473		7.88834	4.77994	6.70612	6.45813	4.01693	4.26567	6.90056	5.06105	3.94637	4.08678	3.65859	3.89725	1.39708	0.184857	0.613997	-2.56088	0.0299235	0.506525	-1.16381	0.26068	0.757136		2.40151	7.14257e-07	6.34322e-05	1.942	6.13071e-06	0.000758945	0.238299	0.357997	0.728139		Mtr.4904.1.S1_at
ARB~CMR~EPI	Mtr.8479.1.S1_at		Secologanin synthase Short=SLS; EC=1.3.3.9; AltName: Full=Cytochrome P450 72A1; AltName: Full=CYPLXXII;	2.05661	1.92084	2.87203	2.28316	2.31576	2.74345	2.9853	2.6815	0.398338	0.270291	0.988473		7.23247	5.80096	6.8584	6.63061	6.00652	1.88611	1.81934	3.23732	2.44038	1.8747	6.15088	3.48865	3.39329	0.0499779	0.457284	-3.14196	0.0649403	0.629258	0.251331	0.867144	0.976124		4.98221	2.96477e-09	5.08894e-07	4.0256	3.08627e-08	7.94623e-06	0.0827288	0.794645	0.944573		Mtr.8479.1.S1_at
ARB~CMR~EPI	Mtr.16297.1.S1_at		Putative ripening-related protein 1 Flags: Precursor;	2.7497	2.66037	2.59674	2.66894	2.25981	2.29775	2.7497	2.43575	-0.233186	0.248925	0.988473		7.25677	5.30262	7.05004	6.53648	1.83231	1.70812	8.05279	3.8644	2.31506	4.34536	2.22417	2.96153	2.67207	0.154091	0.587027	-3.57495	0.0691498	0.637173	-0.902875	0.607467	0.896853		6.20395	9.38204e-11	2.49962e-08	4.09578	9.68341e-09	2.8256e-06	-0.0233998	0.935788	0.983032		Mtr.16297.1.S1_at
ARB~CMR~EPI	Mtr.12428.1.S1_at		Albumin-2 AltName: Full=PA2;	10.4734	10.3654	6.26627	9.03501	12.1144	10.0793	2.37739	8.19037	-0.844646	0.77394	0.992261		2.23436	2.88032	2.65169	2.58879	5.74989	3.81476	3.07439	4.21302	9.74243	8.38604	3.35746	7.16198	-1.62423	0.327351	0.713578	4.57319	0.0199745	0.441204	2.94896	0.0963029	0.727496		1.3732	0.000617888	0.0142128	3.02428	3.82359e-07	7.1652e-05	-1.34316	0.000733558	0.0136546		Mtr.12428.1.S1_at
ARB~CMR~EPI	Mtr.43814.1.S1_s_at		hypothetical protein similar to Oryza sativa chromosome 1, OSJNBa0090K04.28	2.18744	2.60916	2.41922	2.40527	3.0563	3.84176	4.38799	3.76202	1.35674	0.0116353	0.988473		5.73793	3.20882	3.46908	4.13861	3.31747	2.15754	2.36585	2.61362	2.61188	2.71958	2.48643	2.60596	1.52499	0.0494242	0.455636	-1.53265	0.0485527	0.580902	-0.00765611	0.990915	0.99864		4.78632	4.12048e-08	5.43e-06	3.71099	6.16451e-07	0.000109811	-1.68465	0.000879918	0.0156108		Mtr.43814.1.S1_s_at
ARB~CMR~EPI	Mtr.9867.1.S1_at		Flavonol synthase/flavanone 3-hydroxylase Short=FLS; EC=1.14.11.23; EC=1.14.11.9;	9.40899	9.37607	8.53811	9.10772	12.0259	11.4725	9.78431	11.0942	1.98653	0.0231121	0.988473		11.0891	10.5723	11.516	11.0591	8.38486	6.32243	9.63852	8.11527	9.75538	9.22339	4.31213	7.76363	2.94387	0.0832856	0.516765	-3.29551	0.0580453	0.611992	-0.351637	0.817634	0.964304		1.20698	0.00029422	0.00826269	1.65258	1.78953e-05	0.00175171	-1.81255	7.33711e-06	0.000407249		Mtr.9867.1.S1_at
ARB~CMR~EPI	Mtr.45966.1.S1_at		phytoene synthase	4.14186	5.81475	7.76162	5.90608	7.84452	9.08089	6.86784	7.93108	2.025	0.107747	0.988473		5.33717	3.98075	8.53063	5.94951	5.1862	3.36226	2.91652	3.82166	3.72913	3.72913	2.38803	3.28209	2.12785	0.107549	0.545472	-2.66742	0.0534202	0.597906	-0.539567	0.65593	0.914644		3.06169	2.90726e-07	2.99414e-05	2.81161	7.08868e-07	0.000122361	-3.69382	3.90354e-08	8.90795e-06		Mtr.45966.1.S1_at
ARB~CMR~EPI	Mtr.21492.1.S1_at		Ethylene-responsive transcription factor RAP2-11 AltName: Full=Protein RELATED TO APETALA2 11;	3.21218	6.96084	4.19961	4.79087	9.77551	8.20435	5.1235	7.70112	2.91025	0.10773	0.988473		6.34164	4.08361	7.19569	5.87365	4.16727	3.05324	5.23347	4.15133	4.32664	4.054	2.07916	3.4866	1.72232	0.118521	0.556347	-2.38705	0.0424644	0.55768	-0.664728	0.516466	0.86185		3.51524	8.13835e-09	1.23441e-06	3.48726	8.88645e-09	2.60598e-06	-4.05046	1.69362e-09	9.0245e-07		Mtr.21492.1.S1_at
ARB~CMR~EPI	Mtr.4797.1.S1_s_at		hypothetical protein predicted by Glimmer/Critica	9.42435	9.0112	10.0959	9.51049	10.6398	10.9958	2.7167	8.11743	-1.39306	0.573416	0.988473		10.5534	10.5143	11.7245	10.9308	8.07289	9.61008	3.18954	6.95751	5.61959	7.84962	1.81545	5.09489	3.97324	0.0780551	0.509148	-5.83586	0.0185961	0.431969	-1.86262	0.368312	0.798605		1.5678	0.000220101	0.00659529	1.90712	3.90777e-05	0.00320562	-5.40453	7.22633e-10	5.74133e-07		Mtr.4797.1.S1_s_at
ARB~CMR~EPI	Mtr.11322.1.S1_at		ribonucleotide reductase M1 polypeptide	4.73497	6.47314	6.49844	5.90218	8.79796	7.05501	3.63971	6.49756	0.595373	0.685156	0.990007		7.97176	5.3065	6.96581	6.74803	5.54731	6.05321	2.8725	4.82434	6.8019	8.15617	2.95858	5.97222	1.92369	0.22973	0.645337	-0.775809	0.613071	0.933917	1.14788	0.459058	0.836334		1.16997	6.38623e-06	0.000401409	0.492847	0.00698399	0.0998161	0.732642	0.000432472	0.0090975		Mtr.11322.1.S1_at
ARB~CMR~EPI	Mtr.28727.1.S1_at		AMP-dependent synthetase and ligase family protein	4.75596	6.67325	6.79721	6.07547	6.73987	7.45366	4.67237	6.28863	0.213157	0.824514	0.99305		6.92092	6.5637	6.48887	6.65783	2.29221	5.91059	1.68953	3.29744	3.38533	6.78592	2.15739	4.10955	3.36039	0.046478	0.448996	-2.54828	0.110894	0.70462	0.812108	0.581233	0.887827		1.27051	5.76697e-06	0.00036773	0.204335	0.231631	0.577672	0.399757	0.0301758	0.194777		Mtr.28727.1.S1_at
ARB~CMR~EPI	Mtr.14050.1.S1_s_at		acetyl-CoA carboxylase beta subunit	3.08447	5.67921	4.12411	4.29593	5.97816	5.05978	4.76725	5.2684	0.972467	0.232648	0.988473		3.23304	3.19974	3.29533	3.2427	3.55921	3.32584	2.46352	3.11619	8.74337	3.31293	8.97755	7.01128	0.126513	0.929487	0.985648	3.76858	0.0278764	0.493427	3.89509	0.0243332	0.659809		1.01891	0.000549216	0.0130771	0.483195	0.0456823	0.27386	0.386085	0.0998323	0.400493		Mtr.14050.1.S1_s_at
ARB~CMR~EPI	Mtr.7670.1.S1_at		Albumin-1 B AltName: Full=PA1 B; Contains: RecName: Full=Albumin-1 B chain b; AltName: Full=PA1b B; AltName: Full=Leginsulin B; Contains: RecName: Full=Albumin-1 B chain a; AltName: Full=PA1a B; Flags: Precursor;	3.39061	5.30906	6.58664	5.09544	2.74473	4.03112	2.96344	3.24643	-1.84901	0.0823144	0.988473		3.02232	2.90331	3.57268	3.1661	2.72274	2.53323	2.56475	2.60691	8.24065	2.90545	2.54836	4.56482	0.559194	0.69302	0.90778	1.39872	0.336801	0.830057	1.95791	0.191416	0.744499		1.62771	0.000587143	0.0137429	0.885611	0.0262468	0.208768	-0.248347	0.489238	0.815148		Mtr.7670.1.S1_at
ARB~CMR~EPI	Mtr.42886.1.S1_at		hypothetical protein predicted by Glimmer/Critica	5.52659	3.95636	5.53103	5.00466	6.30685	5.39407	3.78794	5.16295	0.158293	0.846656	0.99305		5.56295	5.23689	5.63166	5.47717	5.47708	2.98264	2.00641	3.48871	4.04844	3.49172	1.46006	3.00008	1.98846	0.0747426	0.502973	-2.47709	0.0346603	0.524082	-0.488634	0.625442	0.90351		1.31894	2.65438e-07	2.78997e-05	0.933234	8.97871e-06	0.00103028	-0.623753	0.000338214	0.00756943		Mtr.42886.1.S1_at
ARB~CMR~EPI	Mtr.9928.1.S1_at		High affinity sulfate transporter 2	3.36548	6.55165	3.20688	4.37467	4.74218	5.16848	5.81178	5.24081	0.866143	0.411599	0.988473		5.34471	6.18059	6.10996	5.87842	7.1023	5.49291	2.68387	5.09303	3.09452	3.45875	3.18199	3.24509	0.785393	0.444852	0.785923	-2.63333	0.0287864	0.499002	-1.84794	0.0970733	0.727496		1.05061	5.15202e-05	0.00211347	0.756326	0.000814354	0.0267284	-0.813593	0.000460339	0.00953962		Mtr.9928.1.S1_at
ARB~CMR~EPI	Mtr.12748.1.S1_at		expressed protein	7.54051	5.79081	6.09224	6.47452	5.93653	8.6986	5.25905	6.63139	0.156875	0.882925	0.995363		7.1762	7.09387	6.05218	6.77408	6.04859	3.96742	3.60984	4.54195	5.33523	5.13819	7.46899	5.9808	2.23213	0.0292522	0.40619	-0.793281	0.368427	0.84432	1.43885	0.12356	0.730982		1.25002	0.000344269	0.00923648	-0.867741	0.00484944	0.0810152	-1.22795	0.00039786	0.00855141		Mtr.12748.1.S1_at
ARB~CMR~EPI	Mtr.8678.1.S1_at		Zinc finger CCCH domain-containing protein 2 Short=OsC3H2; AltName: Full=Protein DELAY OF THE ONSET OF SENESCENCE; Short=OsDOS;	7.6572	6.9063	7.14716	7.23689	8.00406	7.39541	6.0355	7.14499	-0.0918978	0.87197	0.995221		6.91406	5.67615	6.23168	6.27396	5.14307	4.90383	5.62364	5.22352	4.9222	6.63415	5.67615	5.74417	1.05045	0.0621811	0.480649	-0.529794	0.30315	0.813516	0.520652	0.310974	0.775315		1.41715	0.000330994	0.00898257	-0.0435656	0.879818	0.964008	-2.73608	6.69353e-07	6.69341e-05		Mtr.8678.1.S1_at
ARB~CMR~EPI	Mtr.38574.1.S1_at		Cytochrome P450 716B2 EC=1.14.-.-; AltName: Full=Cytochrome P450 CYPA2;	9.0465	9.51296	9.19323	9.2509	10.3781	10.0474	7.74166	9.38905	0.138147	0.856207	0.994159		7.54982	7.04617	8.24958	7.61519	6.53847	6.53847	3.87823	5.65172	6.25839	6.53847	4.44599	5.74761	1.96347	0.0524926	0.462264	-1.86758	0.0622384	0.622872	0.0958906	0.913334	0.986405		0.840934	0.00496125	0.0642179	1.10486	0.000735634	0.0249741	0.233855	0.355484	0.726161		Mtr.38574.1.S1_at
ARB~CMR~EPI	Mtr.27446.1.S1_at		AP-1 complex subunit mu-2 AltName: Full=Adaptor-related protein complex 1 mu-2 subunit; AltName: Full=Adaptor protein complex AP-1 mu-2 subunit; AltName: Full=Golgi adaptor HA1/AP1 adaptin mu-2 subunit; AltName: Full=Mu-adaptin 2; AltName: Full=AP-mu chain family member mu1B; AltName: Full=Mu1B-adaptin; AltName: Full=Clathrin assembly protein complex 1 medium chain 2;	3.54017	4.10199	5.15499	4.26571	3.47141	4.61373	5.55887	4.54801	0.282292	0.687508	0.990007		3.2794	4.07245	3.10316	3.485	3.40907	3.2231	2.53903	3.05707	3.25432	3.34581	3.56883	3.38966	0.427936	0.203364	0.62816	-0.0953488	0.764492	0.966988	0.332587	0.312264	0.775329		0.247889	0.471565	0.810154	1.91207	0.000107537	0.00671433	0.0042243	0.990097	0.997733		Mtr.27446.1.S1_at
ARB~CMR~EPI	Mtr.33450.1.S1_at		hypothetical protein predicted by Glimmer/Critica	2.52734	3.05377	3.94946	3.17686	3.43227	3.59654	5.81187	4.28023	1.10337	0.198388	0.988473		4.78439	5.73714	5.26588	5.26247	5.7113	5.37633	5.11229	5.39997	4.63866	3.77026	5.35182	4.58691	-0.137506	0.750431	0.930249	-0.675552	0.146437	0.741573	-0.813058	0.0895583	0.727496		0.582484	0.00626787	0.0761163	4.28233	2.53933e-11	1.76603e-08	-0.160572	0.37707	0.741673		Mtr.33450.1.S1_at
ARB~CMR~EPI	Mtr.7615.1.S1_a_at		hypothetical protein predicted by Glimmer/Critica	4.68724	3.31179	4.19145	4.0635	4.21589	4.01538	5.78279	4.67135	0.60786	0.353166	0.988473		3.75093	2.7107	2.89614	3.11926	3.66393	3.18575	3.29347	3.38105	3.29347	4.62807	3.9364	3.95265	-0.261789	0.520215	0.826812	0.833385	0.0665761	0.632177	0.571596	0.181711	0.742893		-0.118743	0.677458	0.908271	2.42288	2.04868e-06	0.000299081	-0.433757	0.146044	0.487832		Mtr.7615.1.S1_a_at
ARB~CMR~EPI	Mtr.43823.1.S1_at		Epoxide hydrolase 2 EC=3.3.2.10; AltName: Full=Soluble epoxide hydrolase; Short=SEH; AltName: Full=Epoxide hydratase; AltName: Full=Cytosolic epoxide hydrolase; Short=CEH;	9.02579	9.62811	7.8153	8.82307	10.0709	11.0873	10.3098	10.4893	1.66628	0.0238634	0.988473		8.51718	9.76996	9.44762	9.24492	10.3119	8.94056	9.22577	9.49273	9.36015	7.29329	3.52395	6.72579	-0.247816	0.856326	0.965655	-2.51912	0.096033	0.681877	-2.76694	0.072397	0.718909		0.973693	0.000527709	0.0126712	1.44119	1.69625e-05	0.00169841	-1.56293	7.75634e-06	0.000424654		Mtr.43823.1.S1_at
ARB~CMR~EPI	Mtr.44840.1.S1_at		hypothetical protein predicted by Glimmer/Critica	4.64627	5.74737	4.57864	4.99076	6.70189	5.13587	4.97109	5.60295	0.612193	0.337891	0.988473		3.24776	4.41201	3.29775	3.65251	5.36419	3.36226	3.29775	4.00807	1.87943	4.24035	2.22417	2.78132	-0.355557	0.664984	0.895403	-0.871192	0.303837	0.813685	-1.22675	0.161367	0.739754		0.920542	0.020015	0.166483	1.50756	0.000921169	0.0290966	-1.59857	0.000586574	0.0115762		Mtr.44840.1.S1_at
ARB~CMR~EPI	Mtr.37123.1.S1_s_at		contains EST AU161167(C53858)	6.45715	9.26801	7.43322	7.71946	10.5804	9.89707	6.29664	8.92469	1.20523	0.406521	0.988473		5.56102	5.4373	6.76338	5.92057	5.82482	7.37752	8.16552	7.12262	3.1784	7.27361	1.5753	4.0091	-1.20205	0.411324	0.765956	-1.91146	0.206509	0.770255	-3.11352	0.0566987	0.712284		0.265685	0.348331	0.727754	1.11737	0.00155935	0.040433	-3.29745	6.3141e-08	1.26443e-05		Mtr.37123.1.S1_s_at
ARB~CMR~EPI	Mtr.13213.1.S1_at		cytochrome P450 family protein	9.22348	8.82758	8.42556	8.82554	8.68492	10.2645	6.31794	8.42245	-0.403091	0.703829	0.990007		5.98493	6.36197	7.59001	6.64564	8.43283	8.34221	6.74855	7.8412	6.33212	7.43165	4.23351	5.99909	-1.19556	0.211931	0.63343	-0.646541	0.482822	0.890716	-1.8421	0.0711451	0.718734		-0.547076	0.0590596	0.319817	1.40698	0.000186994	0.00990374	-7.56164	3.81256e-12	2.92033e-08		Mtr.13213.1.S1_at
[truncated: 51 more columns]

## Sheet: Group D
GeneChip ID	Gene product	Mt gene	NAP C1	NAP C2	NAP C3	NAP Mean	APP P1	APP P2	APP P3	APP Mean	logFC APP_vs_NAP	p APP_vs_NAP	pFDR APP_vs_NAP		ARB A1	ARB A3	ARB A5	ARB Mean	CMR K1	CMR K4	CMR K5	CMR Mean	EPI E1	EPI E2	EPI E3	EPI Mean	logFC ARB_vs_CMR	p ARB_vs_CMR	pFDR ARB_vs_CMR	logFC EPI_vs_ARB	p EPI_vs_ARB	pFDR EPI_vs_ARB	logFC EPI_vs_CMR	p EPI_vs_CMR	pFDR EPI_vs_CMR		logFC GiMyc_Control	p GiMyc_Control	FDR p GiMyc_Control	logFC GmMyc_Control	p GmMyc_Control	FDR p GmMyc_Control	logFC Phosphate_Control	p Phosphate_Control	FDR p Phosphate_Control	%GC content	Gene name	Gene product	Gene function
ne in APP and NAP
Mtr.17343.1.S1_at	Probable inactive receptor kinase At5g53320 Flags: Precursor;		1.77005	1.78536	2.25616	1.93719	1.77484	1.84367	1.94422	1.85424	-0.0829472	0.667932	0.990007		7.23941	7.14952	7.0418	7.14358	1.59197	1.72015	1.59766	1.63659	1.62306	1.67692	1.37494	1.55831	5.50698	8.58837e-11	2.09343e-06	-5.58527	7.73635e-11	1.42044e-06	-0.0782872	0.480971	0.846141		5.00441	3.24438e-09	5.49197e-07	3.86912	5.43369e-08	1.28064e-05	-0.205658	0.525968	0.836042	34.1435		Probable inactive receptor kinase At5g53320 Flags: Precursor;	KOG: Serine/threonine protein kinase
Mtr.1478.1.S1_at	hypothetical protein predicted by Glimmer/Critica		1.9261	1.52194	1.63864	1.69556	1.58152	1.83392	3.61578	2.34374	0.648178	0.30144	0.988473		9.73371	9.52296	10.0055	9.75404	1.67052	1.69506	2.08058	1.81539	1.61973	1.65302	1.77211	1.68162	7.93866	1.13416e-10	2.09343e-06	-8.07242	1.00224e-10	1.42044e-06	-0.133767	0.423505	0.822344		7.2956	4.19288e-13	5.35554e-10	5.60716	8.48505e-12	7.22149e-09	0.00462322	0.982633	0.995516	31.2644		hypothetical protein predicted by Glimmer/Critica
Mtr.40569.1.S1_at	glycosyl hydrolase family 38 (alpha-mannosidase)		1.79028	1.90637	1.48736	1.728	2.00128	1.69674	2.21938	1.97247	0.244461	0.27861	0.988473		7.61896	7.28866	7.48594	7.46452	1.83736	1.88735	1.88735	1.87069	1.28572	1.64399	1.50135	1.47702	5.59383	2.15415e-10	2.17786e-06	-5.9875	1.3025e-10	1.42044e-06	-0.393671	0.0130911	0.583487		5.78086	1.94422e-09	3.49377e-07	4.33741	4.56523e-08	1.08851e-05	0.687037	0.0719796	0.333519	40.3799		glycosyl hydrolase family 38 (alpha-mannosidase)	KOG: Glycosyl hydrolase, family 38 - alpha-mannosidase
Mtr.35995.1.S1_x_at	hypothetical protein predicted by Glimmer/Critica		2.11367	1.98877	1.96543	2.02262	1.61806	1.90237	3.25895	2.25979	0.23717	0.618276	0.988794		9.44009	9.25596	9.824	9.50668	2.23352	1.65757	2.03119	1.97409	1.81309	1.40923	1.61005	1.61079	7.53259	1.10087e-09	6.74591e-06	-7.89589	7.77429e-10	4.76393e-06	-0.363303	0.115436	0.729595		3.34909	4.39737e-07	4.23018e-05	0.201828	0.554236	0.822648	-0.109217	0.74759	0.928815	35.4545		hypothetical protein predicted by Glimmer/Critica
Mtr.7741.1.S1_at	Probable peptide transporter At1g52190		2.01688	2.27579	2.5692	2.28729	2.0741	2.06943	2.43221	2.19191	-0.0953808	0.660682	0.990007		6.85901	7.01759	7.00167	6.95943	2.12769	2.49916	2.28521	2.30402	2.24909	2.0831	1.88735	2.07318	4.65541	1.50898e-09	7.96255e-06	-4.88625	1.05567e-09	5.88086e-06	-0.23084	0.120095	0.730733		3.98002	2.71857e-06	0.000196913	1.99433	0.00124177	0.0349692	1.26374	0.0203147	0.150945	32.4111		Probable peptide transporter At1g52190
Mtr.36985.1.S1_at	Putative peptide transporter PTR3-B		1.71989	1.6018	1.6603	1.66066	1.53342	1.49689	1.57341	1.53457	-0.126091	0.3372	0.988473		10.0667	9.76761	9.63116	9.82182	2.18655	1.66091	1.44435	1.76394	1.89154	1.6704	2.21275	1.92489	8.05788	1.5593e-09	7.96255e-06	-7.89693	1.80964e-09	9.24092e-06	0.160959	0.502768	0.856074		7.89197	8.31017e-13	8.63103e-10	7.27608	2.10431e-12	2.38792e-09	-0.27643	0.270161	0.64844	35.84		Putative peptide transporter PTR3-B	KOG: H+/oligopeptide symporter
Mtr.37281.1.S1_at	cysteine synthase		2.04194	2.03007	1.61795	1.89665	1.98982	2.30983	1.80426	2.03463	0.137979	0.53408	0.988473		8.95417	8.17493	8.93317	8.68742	1.61554	1.92726	1.6529	1.7319	1.86609	1.63454	1.84333	1.78132	6.95552	3.20727e-09	1.51181e-05	-6.9061	3.38035e-09	1.38094e-05	0.0494185	0.826429	0.96632		7.86785	1.19297e-11	4.89679e-09	7.10763	3.78395e-11	2.36605e-08	0.250248	0.421851	0.773594	40.0162	cysK	cysteine synthase	KOG: Cystathionine beta-synthase and related enzymes
Mtr.29993.1.S1_at	Cytokinin-O-glucosyltransferase 2 EC=2.4.1.-; AltName: Full=Zeatin O-glucosyltransferase 2; Short=AtZOG2; AltName: Full=UDP-glucosyl transferase 85A1;		1.8735	1.62827	1.63345	1.71174	1.54222	1.89062	1.67004	1.70096	-0.0107799	0.948588	0.998209		9.82997	9.9182	9.08802	9.61207	1.33747	1.70812	2.11831	1.7213	1.5103	1.48768	1.57065	1.52288	7.89077	5.04659e-09	2.20889e-05	-8.08919	4.20285e-09	1.60964e-05	-0.198424	0.472951	0.841922		5.88298	8.07541e-10	1.60664e-07	4.4922	1.6011e-08	4.43945e-06	0.0813571	0.807497	0.948349	39.1243		Cytokinin-O-glucosyltransferase 2 EC=2.4.1.-; AltName: Full=Zeatin O-glucosyltransferase 2; Short=AtZOG2; AltName: Full=UDP-glucosyl transferase 85A1;	KOG: UDP-glucuronosyl and UDP-glucosyl transferase
Mtr.16295.1.S1_at	Putative ripening-related protein 1 Flags: Precursor;		1.9261	2.8839	2.85183	2.55394	2.13622	2.26172	1.81893	2.07229	-0.481656	0.179218	0.988473		7.19514	6.75924	7.42392	7.1261	2.00382	2.22417	2.26545	2.16448	2.46352	2.36804	2.44278	2.42478	4.96162	5.79128e-09	2.36585e-05	-4.70132	8.61054e-09	2.68583e-05	0.260304	0.163115	0.739754		6.2394	1.6779e-12	1.3353e-09	3.51793	1.10249e-09	3.99755e-07	0.0551497	0.788281	0.942163	41.9355		Putative ripening-related protein 1 Flags: Precursor;
Mtr.21799.1.S1_at	hypothetical protein predicted by Glimmer/Critica		1.62864	1.86561	2.05252	1.84892	2.33549	1.69243	1.76003	1.92932	0.0803959	0.743511	0.991838		7.63602	7.03224	7.16377	7.27734	2.04191	1.70812	2.0022	1.91741	1.47198	1.707	1.89245	1.69048	5.35994	7.85552e-09	3.00857e-05	-5.58687	5.78915e-09	1.97082e-05	-0.226932	0.267543	0.758676		4.81688	9.09923e-09	1.36998e-06	4.65702	1.31809e-08	3.73934e-06	-0.0421115	0.901348	0.974175	39.6825		hypothetical protein predicted by Glimmer/Critica
Mtr.43405.1.S1_at	auxin-responsive family protein		1.48416	3.6188	1.82501	2.30932	1.61565	1.59002	1.68095	1.62887	-0.680454	0.287506	0.988473		8.60144	8.86484	9.72173	9.06267	1.58307	1.36788	1.61295	1.5213	1.69916	1.43382	1.77926	1.63741	7.54137	9.40808e-09	3.39123e-05	-7.42526	1.05453e-08	3.0171e-05	0.116113	0.682651	0.923596		-0.165527	0.5333	0.844194	0.458161	0.101797	0.399756	0.00442168	0.986606	0.996444	34.4956		auxin-responsive family protein
Mtr.48933.1.S1_at	UPF0706 protein At5g01750		1.46631	1.354	1.45699	1.42577	1.43243	1.39818	1.91517	1.58192	0.156158	0.435426	0.988473		8.64002	7.68999	8.13952	8.15651	1.5983	1.70015	1.82507	1.70784	1.90854	1.89832	1.5214	1.77609	6.44867	1.00168e-08	3.41005e-05	-6.38042	1.0832e-08	3.0171e-05	0.0682482	0.779837	0.954052		4.39623	7.91544e-08	9.49203e-06	4.21382	1.24634e-07	2.66109e-05	-0.169733	0.654977	0.896526	35.935		UPF0706 protein At5g01750
Mtr.3215.1.S1_at	hypothetical protein predicted by Glimmer/Critica		1.87087	2.11969	2.24732	2.07929	1.71267	1.94295	1.97722	1.87761	-0.201684	0.270841	0.988473		9.09351	8.70354	7.91876	8.57194	1.74493	1.71546	1.55526	1.67188	2.12241	1.81985	2.30648	2.08292	6.90006	2.43609e-08	6.58236e-05	-6.48902	3.82164e-08	6.81048e-05	0.411034	0.18913	0.74318		4.33284	1.02101e-07	1.19399e-05	4.81599	3.26415e-08	8.29961e-06	-0.195488	0.610566	0.876872	37.2233		hypothetical protein predicted by Glimmer/Critica
Mtr.38828.1.S1_at	Subtilisin-like protease EC=3.4.21.-; AltName: Full=Cucumisin-like serine protease; Flags: Precursor;		1.94755	1.63395	1.58894	1.72348	1.68583	1.52194	1.45128	1.55301	-0.170466	0.334695	0.988473		8.21964	7.7819	8.93721	8.31292	1.83736	1.92807	1.5214	1.76228	1.5108	1.73025	1.77031	1.67046	6.55064	2.92966e-08	6.9902e-05	-6.64247	2.64535e-08	5.6635e-05	-0.0918215	0.749257	0.946481		8.99362	1.80801e-12	1.4204e-09	5.69989	3.19898e-10	1.42049e-07	-0.132916	0.656445	0.897213	38.2114		Subtilisin-like protease EC=3.4.21.-; AltName: Full=Cucumisin-like serine protease; Flags: Precursor;
Mtr.27464.1.S1_at	Putative RING-H2 finger protein ATL5D		2.63965	2.51748	2.20454	2.45389	2.21574	2.61944	3.15924	2.66481	0.210914	0.486534	0.988473		7.17927	7.41636	6.74482	7.11348	2.22979	1.70812	1.60494	1.84762	1.86667	2.22979	1.96482	2.02043	5.26586	3.29577e-08	7.47992e-05	-5.09305	4.20853e-08	6.97001e-05	0.17281	0.468291	0.839783		3.48398	7.21787e-09	1.1141e-06	1.32603	0.0001268	0.00753249	-0.108224	0.654195	0.896177	31.6119		Putative RING-H2 finger protein ATL5D
Msa.2729.1.S1_at	expressed protein		1.51724	1.52078	1.63966	1.55923	1.71078	1.8502	1.67307	1.74468	0.185456	0.203179	0.988473		5.68688	5.23921	5.20519	5.37709	1.94227	1.70812	1.72649	1.79229	1.41875	1.6704	1.24095	1.44336	3.5848	6.2139e-08	0.000112883	-3.93373	3.14769e-08	6.42947e-05	-0.348926	0.0739656	0.721155		5.96557	1.05917e-09	2.06043e-07	5.67583	1.84539e-09	6.17933e-07	0.0678355	0.844894	0.959842	35.9489		expressed protein
Mtr.35663.1.S1_at	hypothetical protein predicted by Glimmer/Critica		2.31556	1.89205	2.11162	2.10641	1.98643	2.27144	1.71989	1.99259	-0.113826	0.603089	0.988473		10.3081	9.53168	10.4296	10.0898	2.34037	2.64667	2.68387	2.55697	2.98165	1.6704	2.69198	2.44801	7.53282	9.09675e-08	0.000139358	-7.64178	8.19098e-08	0.00010927	-0.108962	0.777375	0.953479		8.79375	1.69797e-10	4.19549e-08	7.34459	1.28055e-09	4.54462e-07	-0.0400985	0.926373	0.980179	37.5276		hypothetical protein predicted by Glimmer/Critica
Mtr.13561.1.S1_at	Aquaporin NIP2-1 AltName: Full=NOD26-like intrinsic protein 2-1; AltName: Full=ZmNIP2-1; AltName: Full=ZmNIP2;1;		1.69091	1.80662	1.92807	1.80853	1.75037	1.60015	1.81312	1.72121	-0.0873198	0.55703	0.988473		8.28942	7.04976	7.21802	7.51907	1.69215	1.64272	1.5418	1.62556	1.88685	1.51707	1.72755	1.71049	5.89351	1.25289e-07	0.000182797	-5.80858	1.39273e-07	0.000158043	0.0849329	0.787414	0.956608		0.956572	0.0210462	0.171864	0.635341	0.102657	0.401571	0.135266	0.712748	0.91797	37.5286		Aquaporin NIP2-1 AltName: Full=NOD26-like intrinsic protein 2-1; AltName: Full=ZmNIP2-1; AltName: Full=ZmNIP2;1;
Mtr.1449.1.S1_at	hypothetical protein predicted by Glimmer/Critica		1.8424	1.58861	1.54756	1.65952	1.56546	1.40769	1.43657	1.46991	-0.189619	0.243901	0.988473		9.09975	7.57525	8.22233	8.29911	1.75941	1.4137	1.86659	1.6799	1.67644	1.69521	1.54796	1.63987	6.61921	1.40915e-07	0.0001863	-6.65924	1.34857e-07	0.000155921	-0.0400294	0.911147	0.985995		2.60161	3.11117e-05	0.00140284	1.48938	0.00284891	0.0589283	0.0813158	0.840507	0.95891	37.6543		hypothetical protein predicted by Glimmer/Critica
Mtr.38814.1.S1_at	Cytochrome P450 98A1 EC=1.14.-.-;		3.09407	1.52552	1.90563	2.17507	1.6725	1.46831	1.92243	1.68775	-0.487327	0.308706	0.988473		11.2	9.21409	11.0048	10.473	1.42765	1.66058	1.54817	1.54547	1.9164	1.33843	1.8838	1.71288	8.92751	1.99193e-07	0.000240996	-8.76009	2.28589e-07	0.000229141	0.167413	0.742272	0.943888		9.30232	9.28262e-13	9.15166e-10	0.483512	0.115446	0.424476	0.0619617	0.831133	0.956363	38.2452		Cytochrome P450 98A1 EC=1.14.-.-;	KOG: Cytochrome P450 CYP2 subfamily
Mtr.12579.1.S1_at	Putative ripening-related protein 2 Flags: Precursor;		2.00288	1.9261	2.54	2.15633	1.70632	1.81499	1.90918	1.81016	-0.346167	0.150447	0.988473		7.68499	6.8934	8.09212	7.55684	2.03678	1.83887	2.1002	1.99195	2.15638	1.61565	2.24777	2.0066	5.56489	2.10444e-07	0.000247992	-5.55024	2.14516e-07	0.000219086	0.014648	0.963322	0.994748		7.54165	4.68104e-13	5.73689e-10	5.42485	2.01059e-11	1.4844e-08	-0.052908	0.811586	0.949616	38.5396		Putative ripening-related protein 2 Flags: Precursor;
Mtr.10916.1.S1_s_at	hypothetical protein predicted by Glimmer/Critica		2.17431	1.80164	1.92245	1.96613	1.98463	1.94295	3.52039	2.48266	0.516525	0.315468	0.988473		6.12608	5.52013	6.32653	5.99091	2.22568	1.72436	2.08212	2.01072	1.68387	1.63183	1.87026	1.72865	3.98019	2.38946e-07	0.000271151	-4.26226	1.45186e-07	0.000161759	-0.28207	0.246438	0.7552		3.87312	6.80514e-07	6.08767e-05	2.69686	2.47267e-05	0.00225813	-0.0388959	0.924124	0.979775	30.2575		hypothetical protein predicted by Glimmer/Critica
Mtr.2246.1.S1_at	Nodulin-26 Short=N-26;		1.9261	1.69421	1.66105	1.76045	1.2213	1.6419	1.58154	1.48158	-0.278877	0.168052	0.988473		7.35013	6.17912	6.82196	6.78374	1.65775	1.97539	1.39541	1.67618	2.06503	2.34617	1.96468	2.1253	5.10756	2.95836e-07	0.00031804	-4.65844	5.7616e-07	0.000371642	0.449115	0.170904	0.741819		3.1241	4.77783e-08	6.11223e-06	1.74082	1.90801e-05	0.00185183	0.91545	0.00354305	0.043843	31.8396		Nodulin-26 Short=N-26;	KOG: Aquaporin (major intrinsic protein family)
Mtr.37026.1.S1_at	Quinone oxidoreductase-like protein At1g23740, chloroplastic EC=1.-.-.-; Flags: Precursor;		2.30398	2.06016	1.90032	2.08815	1.70474	1.93408	1.94803	1.86229	-0.225864	0.228547	0.988473		10.0734	9.83546	9.61274	9.84054	2.04309	1.38205	2.65471	2.02662	3.10014	1.57976	1.81365	2.16452	7.81393	3.01892e-07	0.000318954	-7.67603	3.43515e-07	0.000289229	0.137901	0.769903	0.951364		7.36122	4.72851e-12	2.51652e-09	0.709051	0.0186329	0.173973	0.363789	0.186785	0.551035	33.1665		Quinone oxidoreductase-like protein At1g23740, chloroplastic EC=1.-.-.-; Flags: Precursor;
Mtr.49716.1.S1_at	chitinase		2.10575	1.74783	2.01424	1.95594	1.57732	1.68316	1.88689	1.71579	-0.240153	0.203098	0.988473		8.36967	7.2536	8.73871	8.12066	1.67145	1.80787	2.13152	1.87028	2.04791	2.06567	1.589	1.90086	6.25038	3.20612e-07	0.000327441	-6.2198	3.32223e-07	0.000286732	0.0305792	0.935725	0.989548		8.11169	1.02389e-15	3.1371e-11	5.89781	4.00915e-14	1.93254e-10	-0.159613	0.267268	0.645585	42.953	CHT1	chitinase	KOG: Chitinase
Mtr.50736.1.S1_at	Ent-kaurenoic acid oxidase 2 Short=AtKAO2; EC=1.14.13.79; AltName: Full=Cytochrome P450 88A4;		1.38999	1.7299	1.56025	1.56005	3.71211	1.78691	1.641	2.38	0.819959	0.216904	0.988473		8.43296	7.28171	8.87959	8.19809	2.30648	1.72865	1.96927	2.00146	2.13508	1.80427	2.30648	2.08194	6.19662	5.431e-07	0.00048232	-6.11614	5.96908e-07	0.000381014	0.0804791	0.842403	0.969686		6.53306	2.45916e-12	1.69317e-09	5.22172	3.15288e-11	2.07445e-08	-0.0512963	0.81747	0.951533	36.2319		Ent-kaurenoic acid oxidase 2 Short=AtKAO2; EC=1.14.13.79; AltName: Full=Cytochrome P450 88A4;	KOG: Cytochrome P450 CYP4/CYP19/CYP26 subfamilies
Mtr.14127.1.S1_at	expressed protein		1.74357	3.7291	2.66393	2.7122	1.9192	4.34353	1.99699	2.75324	0.0410399	0.963023	0.998964		6.26057	6.51455	6.08041	6.28518	1.72872	2.55683	1.5214	1.93565	1.95905	1.57969	1.52856	1.6891	4.34953	5.67792e-07	0.000497045	-4.59608	3.80981e-07	0.000299304	-0.246553	0.399812	0.812351		0.422823	0.0921537	0.406073	0.341253	0.165073	0.498611	0.414821	0.0977395	0.395593	40.7407		expressed protein
Mtr.45594.1.S1_s_at	cysteine proteinase, putative		1.49377	1.52244	1.39913	1.47178	1.34849	1.95733	1.84699	1.7176	0.245826	0.268125	0.988473		7.24835	6.46864	8.0519	7.2563	1.90952	1.84366	1.77433	1.84251	1.4611	1.75073	1.47807	1.5633	5.41379	6.38866e-07	0.00053628	-5.693	4.44132e-07	0.000319495	-0.279206	0.44886	0.832332		8.97538	1.4146e-13	2.72051e-10	7.15908	1.88441e-12	2.26713e-09	-0.0754652	0.751377	0.929728	42.1721		cysteine proteinase, putative	KOG: Cysteine proteinase Cathepsin L
Mtr.36985.1.S1_s_at	Putative peptide transporter PTR3-B		1.98527	1.72228	1.83465	1.8474	1.51044	2.21403	2.08304	1.93584	0.0884384	0.711424	0.990007		9.9496	8.8011	11.0286	9.92644	2.40991	2.01116	2.2792	2.23342	1.68387	2.28429	1.8414	1.93652	7.69301	6.90116e-07	0.000571472	-7.98992	5.24957e-07	0.000349655	-0.296906	0.571504	0.884574		7.36274	1.92998e-12	1.44254e-09	6.65477	6.11849e-12	5.68074e-09	-0.250523	0.317312	0.693497	35.84		Putative peptide transporter PTR3-B	KOG: H+/oligopeptide symporter
Mtr.20364.1.S1_at	Annexin-like protein RJ4	MtAnn2	1.84765	1.773	2.21442	1.94502	2.2052	2.92114	2.65577	2.59404	0.649016	0.0399678	0.988473		7.41834	7.2121	8.13466	7.58837	1.2871	2.39585	2.46352	2.04883	2.24291	2.25894	1.84834	2.11673	5.53954	7.60796e-07	0.00060221	-5.47164	8.31534e-07	0.000467474	0.0679028	0.85783	0.974007		2.42465	5.8312e-08	7.30724e-06	1.52772	6.96708e-06	0.00083222	0.843743	0.00121812	0.0200355	41.7197		Annexin-like protein RJ4	KOG: Annexin
Mtr.11720.1.S1_at	protease inhibitor/seed storage/lipid transfer protein (LTP) family protein		1.7769	1.6556	1.80071	1.74441	1.54694	1.86971	2.04434	1.82033	0.0759267	0.678615	0.990007		9.12177	8.8845	8.70167	8.90265	3.63075	1.99007	1.99007	2.53696	2.41501	1.91301	2.28901	2.20568	6.36568	8.96639e-07	0.000661979	-6.69697	6.21894e-07	0.00039287	-0.331284	0.465281	0.83902		6.10417	6.18762e-10	1.29408e-07	2.74689	3.28408e-06	0.000443701	0.0638652	0.850191	0.960987	34.126		protease inhibitor/seed storage/lipid transfer protein (LTP) family protein
Mtr.8320.1.S1_at	hypothetical protein predicted by Glimmer/Critica		1.68169	1.44638	1.78468	1.63758	1.59635	1.69662	1.56796	1.62031	-0.017267	0.910675	0.9954		10.2966	8.72025	9.22143	9.41275	2.9937	1.45681	1.57122	2.00725	1.89727	1.80171	1.58777	1.76225	7.40551	9.7469e-07	0.000711037	-7.6505	7.70983e-07	0.000445701	-0.244995	0.642588	0.909402		5.20494	2.24961e-08	3.1299e-06	3.93713	4.46118e-07	8.2341e-05	-0.0245883	0.950814	0.98726	33.3969		hypothetical protein predicted by Glimmer/Critica
Mtr.16740.1.S1_at	expressed protein		1.71466	1.71378	1.54024	1.65623	1.4693	1.86428	1.90196	1.74518	0.08895	0.625408	0.988794		8.04418	6.39133	7.69048	7.37533	1.89489	1.70984	1.96063	1.85512	1.53977	1.67075	1.77981	1.66345	5.52021	1.04921e-06	0.000730607	-5.71189	8.20614e-07	0.000465607	-0.191673	0.629929	0.905123		3.7558	1.09332e-09	2.1112e-07	2.76478	3.20721e-08	8.1888e-06	1.19317	0.000139056	0.00383831	37.1841		expressed protein
Mtr.4857.1.S1_at	hypothetical protein predicted by Glimmer/Critica		2.04194	1.64867	1.65324	1.78128	1.4484	1.70432	1.57098	1.57457	-0.206714	0.278673	0.988473		7.66091	8.83373	6.79394	7.76286	1.4855	1.65912	1.58455	1.57639	1.35725	1.56082	1.50041	1.47283	6.18647	1.33444e-06	0.000851787	-6.29003	1.18447e-06	0.000631149	-0.10356	0.821121	0.964446		1.85185	0.000126105	0.00427642	2.01324	6.01252e-05	0.00440712	0.0166283	0.960494	0.989726	34.8624		hypothetical protein predicted by Glimmer/Critica
Mtr.42875.1.S1_s_at	hypothetical protein predicted by Glimmer/Critica		2.28333	1.93554	1.99832	2.0724	1.74017	1.97069	2.30896	2.00661	-0.0657925	0.758574	0.992261		8.41946	9.80182	7.88018	8.70049	2.34913	2.16149	2.09447	2.2017	2.32468	2.46836	1.5753	2.12278	6.49879	1.54795e-06	0.000929952	-6.57771	1.41962e-06	0.000715406	-0.0789159	0.872248	0.97707		0.863998	0.00633398	0.0766912	1.46147	0.000128118	0.00757798	-0.0729849	0.783672	0.940633	30.036		hypothetical protein predicted by Glimmer/Critica
Mtr.49882.1.S1_at	Probable ABC2 homolog 6		1.51545	1.43659	1.54694	1.49966	1.62936	1.52768	1.99979	1.71894	0.219284	0.249496	0.988473		7.07139	5.71675	7.05855	6.61556	1.93537	1.92064	2.06009	1.97204	1.8669	2.19733	2.25556	2.10659	4.64353	1.90546e-06	0.00108713	-4.50897	2.35097e-06	0.00105929	0.134559	0.710438	0.93251		3.86424	2.46596e-08	3.3881e-06	2.87692	5.75038e-07	0.000103335	-0.0723737	0.808622	0.948488	40.7971		Probable ABC2 homolog 6	KOG: Lipid exporter ABCA1 and related proteins, ABC superfamily
Mtr.45759.1.S1_at	Neutral ceramidase Short=N-CDase; Short=NCDase; EC=3.5.1.23; AltName: Full=Acylsphingosine deacylase; AltName: Full=N-acylsphingosine amidohydrolase; Flags: Precursor;		2.32566	1.62262	2.64187	2.19672	3.65316	1.96506	1.93554	2.51792	0.321203	0.589656	0.988473		9.81376	8.02328	9.93822	9.25842	2.98443	2.13211	1.99007	2.36887	2.41587	2.47622	2.13211	2.3414	6.88955	1.91602e-06	0.00108713	-6.91702	1.86225e-06	0.000884614	-0.0274672	0.959097	0.994022		8.58522	8.70264e-12	3.9797e-09	7.63905	3.28175e-11	2.09478e-08	0.0460879	0.887592	0.970827	40.5971	dcd	Neutral ceramidase Short=N-CDase; Short=NCDase; EC=3.5.1.23; AltName: Full=Acylsphingosine deacylase; AltName: Full=N-acylsphingosine amidohydrolase; Flags: Precursor;
Mtr.43044.1.S1_at	NADP-dependent glyceraldehyde-3-phosphate dehydrogenase, putative		1.54694	1.74628	1.88688	1.7267	3.00392	1.75693	1.97376	2.24487	0.518168	0.202708	0.988473		9.25188	7.88038	9.68486	8.93904	2.01583	1.70812	1.85398	1.85931	2.30741	1.69973	3.64247	2.54987	7.07973	3.874e-06	0.00188405	-6.38917	7.99798e-06	0.0025933	0.690559	0.276071	0.76042		2.05227	6.33875e-05	0.00250597	0.093052	0.787234	0.929133	-6.28823	5.46144e-10	4.92156e-07	40.1271	gapN	NADP-dependent glyceraldehyde-3-phosphate dehydrogenase, putative	KOG: Aldehyde dehydrogenase
Mtr.35686.1.S1_at	Miraculin Short=MIR; Flags: Precursor;		2.09474	2.02007	1.85469	1.98983	1.46631	1.91419	2.09468	1.82506	-0.164771	0.456503	0.988473		7.67219	6.73411	9.03175	7.81268	1.79806	1.80787	1.48735	1.69776	1.85245	1.43818	2.02673	1.77245	6.11493	4.35445e-06	0.00206847	-6.04023	4.7505e-06	0.00177501	0.0746975	0.888702	0.981028		7.2446	9.91843e-12	4.28015e-09	7.82484	4.12198e-12	4.35494e-09	0.218038	0.439349	0.784377	42.1116		Miraculin Short=MIR; Flags: Precursor;
Mtr.16773.1.S1_x_at	wound-responsive protein, putative		1.46631	1.66092	1.71323	1.61349	1.4312	1.58835	1.73645	1.58534	-0.0281499	0.859329	0.994447		7.45198	6.36095	8.65564	7.48952	1.73285	1.67582	1.68777	1.69881	1.57936	1.53977	1.60087	1.57333	5.79071	4.50636e-06	0.00209357	-5.91619	3.87092e-06	0.00153034	-0.125479	0.805149	0.961773		2.18414	0.000223512	0.00668116	4.13592	5.00321e-07	9.1246e-05	1.93354	0.000601261	0.0117901	40.7407		wound-responsive protein, putative
Mtr.35466.1.S1_at	hypothetical protein		1.74002	1.59705	1.37801	1.57169	1.67489	1.94295	3.52587	2.38124	0.809544	0.171402	0.988473		7.921	6.09648	7.87192	7.29647	2.20341	1.85419	1.5278	1.8618	1.61005	1.48768	1.72761	1.60845	5.43467	5.2121e-06	0.00234844	-5.68802	3.77417e-06	0.00151533	-0.253351	0.60578	0.896578		5.3819	5.98735e-09	9.45601e-07	5.90203	2.15434e-09	7.13587e-07	0.0124866	0.972733	0.99261	33.0544		hypothetical protein
Mtr.35910.1.S1_at	Oleoyl-acyl carrier protein thioesterase, chloroplastic EC=3.1.2.14; AltName: Full=18:0-acyl-carrier protein thioesterase; Short=18:0-ACP thioesterase; AltName: Full=Acyl-[acyl-carrier-protein] hydrolase; Flags: Precursor; Fragment;		1.57192	1.5907	1.99317	1.7186	1.38403	1.67096	1.79264	1.61588	-0.102722	0.617381	0.988794		8.83968	6.44914	8.20272	7.83052	1.96572	1.47469	1.4986	1.64634	1.48446	1.5973	1.8292	1.63699	6.18418	6.04503e-06	0.00261459	-6.19353	5.98092e-06	0.00208238	-0.00935143	0.986796	0.998297		6.8844	4.60389e-11	1.42222e-08	6.08643	1.85293e-10	8.82873e-08	0.970671	0.00692254	0.071402	35.2484	FATA	Oleoyl-acyl carrier protein thioesterase, chloroplastic EC=3.1.2.14; AltName: Full=18:0-acyl-carrier protein thioesterase; Short=18:0-ACP thioesterase; AltName: Full=Acyl-[acyl-carrier-protein] hydrolase; Flags: Precursor; Fragment;
Mtr.26815.1.S1_at	hypothetical protein predicted by Glimmer/Critica		1.61806	1.79741	1.4423	1.61926	1.59371	1.5353	1.98204	1.70368	0.084424	0.669979	0.990007		7.00059	5.19756	6.521	6.23972	1.5005	1.53422	1.57767	1.53746	1.49317	1.30743	1.82362	1.54141	4.70225	6.10148e-06	0.00261459	-4.69831	6.13768e-06	0.00212488	0.00394112	0.992691	0.999049		0.448404	0.00199437	0.0333791	0.0770248	0.508609	0.796605	0.103642	0.377467	0.74184	32.0225		hypothetical protein predicted by Glimmer/Critica
Mtr.43062.1.S1_at	Inorganic phosphate transporter 1-5 Short=AtPht1;5; AltName: Full=H(+)/Pi cotransporter;	MtPt4	2.1892	1.85414	2.98568	2.343	1.90944	3.50118	3.44056	2.95039	0.60739	0.308895	0.988473		11.2558	9.08005	11.9846	10.7735	3.10329	2.58378	2.04545	2.5775	3.3067	2.26226	2.15638	2.57511	8.19596	6.57894e-06	0.00274559	-8.19836	6.56542e-06	0.00219845	-0.00239247	0.997481	0.999982		10.0173	1.08542e-13	2.66051e-10	8.65208	5.82245e-13	1.03593e-09	-0.380096	0.160819	0.512454	40.9917		Inorganic phosphate transporter 1-5 Short=AtPht1;5; AltName: Full=H(+)/Pi cotransporter;	KOG: Inorganic phosphate transporter
Mtr.31681.1.S1_at	glycosyl hydrolase family 81 protein		2.23041	2.11213	3.17494	2.50583	2.14823	2.12921	3.07837	2.45193	-0.0538938	0.899909	0.9954		5.37702	7.09683	6.1927	6.22218	1.83895	1.69278	2.08808	1.87327	1.37527	1.76089	1.83154	1.6559	4.34891	7.14367e-06	0.00291761	-4.56629	5.06355e-06	0.00184421	-0.217372	0.596855	0.893501		0.933855	0.0143216	0.133292	0.463675	0.179272	0.517296	-0.114336	0.730774	0.923401	36.3825		glycosyl hydrolase family 81 protein	KOG: Predicted endo-1,3-beta-glucanase
Mtr.30363.1.S1_at	Probable gibberellin receptor GID1L3 EC=3.-.-.-; AltName: Full=GID1-like protein 3;		2.03372	2.10053	1.80674	1.98033	4.53938	1.78676	2.17915	2.8351	0.854767	0.300235	0.988473		6.42966	6.245	7.05703	6.57723	3.14436	1.88261	1.77153	2.26617	2.05546	2.29901	1.78135	2.04527	4.31106	7.27306e-06	0.00293209	-4.53196	5.11232e-06	0.00184421	-0.220893	0.588788	0.890978		1.43254	8.02036e-07	7.01049e-05	1.16361	6.55004e-06	0.000797811	0.372439	0.0296181	0.192804	33.996		Probable gibberellin receptor GID1L3 EC=3.-.-.-; AltName: Full=GID1-like protein 3;	KOG: Arylacetamide deacetylase
Mtr.35484.1.S1_at	hypothetical protein predicted by Glimmer/Critica		1.86727	1.92556	2.05682	1.94989	1.87932	2.20586	2.09103	2.05874	0.108851	0.494609	0.988473		7.38697	5.95534	7.46344	6.93525	2.72918	2.41206	2.27207	2.47111	2.37568	1.66173	2.33712	2.12484	4.46414	8.66069e-06	0.00320415	-4.8104	5.11629e-06	0.00184421	-0.346263	0.430201	0.82439		6.84457	1.52567e-13	2.72051e-10	0.760065	0.00120938	0.0343635	0.211703	0.259518	0.637756	34.7134		hypothetical protein predicted by Glimmer/Critica
Msa.1277.1.S1_s_at	wound-responsive protein, putative		2.42268	2.65592	2.18027	2.41962	2.10833	2.9853	2.07398	2.3892	-0.0304229	0.923623	0.995703		5.20606	4.66055	4.4112	4.75927	2.02072	2.53744	1.75762	2.10526	1.60824	1.6704	1.75357	1.6774	2.65401	9.60026e-06	0.00352266	-3.08186	3.34161e-06	0.00135608	-0.427856	0.128863	0.73164		0.20488	0.414306	0.77487	0.860879	0.00416558	0.0741384	0.674185	0.0169745	0.13344	33.996		wound-responsive protein, putative
Mtr.43786.1.S1_at	cysteine proteinase RD21A		1.81312	2.04143	2.04194	1.9655	1.55197	1.9563	1.76534	1.75787	-0.207628	0.260366	0.988473		8.69862	8.47996	8.62589	8.60149	4.09667	1.57814	1.62543	2.43341	1.68387	2.06892	1.80528	1.85269	6.16808	1.51399e-05	0.0049612	-6.7488	8.07087e-06	0.00259761	-0.580723	0.379319	0.803906		8.14716	1.12453e-11	4.74425e-09	6.01275	3.49879e-10	1.49929e-07	0.0159744	0.959725	0.989552	40.0615		cysteine proteinase RD21A	KOG: Cysteine proteinase Cathepsin L
Mtr.8830.1.S1_at	Aspartic proteinase nepenthesin-1 EC=3.4.23.12; AltName: Full=Nepenthesin-I; Flags: Precursor;		1.88873	2.35366	1.83816	2.02685	2.43066	2.04446	2.34186	2.27233	0.245478	0.284221	0.988473		7.25959	6.23374	7.09333	6.86222	1.73285	3.12408	1.53973	2.13222	1.62514	1.91008	2.56915	2.03479	4.73	1.70018e-05	0.00537172	-4.82743	1.47559e-05	0.00414776	-0.0974296	0.846003	0.970765		0.20853	0.58237	0.867859	-0.427467	0.269544	0.614452	0.0912398	0.80883	0.948497	34.9739	nep1	Aspartic proteinase nepenthesin-1 EC=3.4.23.12; AltName: Full=Nepenthesin-I; Flags: Precursor;	KOG: Aspartyl protease
Mtr.12939.1.S1_at	dihydroxyacetone 3-phosphate reductase (dhaprd)		1.91595	2.02119	1.82698	1.92137	1.82534	1.67004	1.97056	1.82198	-0.0993953	0.52048	0.988473		8.15942	6.14783	8.46365	7.5903	2.46663	2.93756	2.19749	2.53389	1.80004	1.91021	1.6704	1.79355	5.05641	3.00165e-05	0.00836069	-5.79675	1.16509e-05	0.00344902	-0.740341	0.227178	0.750668		2.39653	5.76955e-09	9.15924e-07	1.51633	7.87345e-07	0.000133279	0.212259	0.20667	0.578437	38.3958	GPDH	dihydroxyacetone 3-phosphate reductase (dhaprd)	KOG: Glycerol-3-phosphate dehydrogenase/dihydroxyacetone 3-phosphate reductase
Mtr.14124.1.S1_at	TSL-kinase interacting protein 1 AltName: Full=Myb-related protein TKI1;		1.70161	1.65923	1.58403	1.64829	1.75693	1.83186	2.90603	2.16494	0.516649	0.182503	0.988473		7.43464	5.15829	6.53472	6.37588	1.7529	1.96798	1.7662	1.82903	1.77926	2.00461	2.4621	2.08199	4.54685	3.36518e-05	0.0090842	-4.29389	4.97012e-05	0.00976013	0.252961	0.63694	0.907089		0.585798	0.0439554	0.270242	0.358648	0.192493	0.532846	0.345872	0.207664	0.579975	42.2675		TSL-kinase interacting protein 1 AltName: Full=Myb-related protein TKI1;
Mtr.26801.1.S1_a_at	hypothetical protein predicted by Glimmer/Critica		3.02485	3.45052	2.08846	2.85461	1.8376	1.97227	2.24496	2.01828	-0.836333	0.072374	0.988473		5.72482	5.37438	5.32886	5.47602	2.69307	1.84184	1.54196	2.02562	3.05552	1.81581	2.06541	2.31225	3.45039	3.46665e-05	0.00916356	-3.16377	6.24704e-05	0.0115303	0.286621	0.486966	0.848962		-0.210769	0.112011	0.446887	-0.59255	0.000453566	0.0180713	-0.00731837	0.953389	0.987773	35.4386		hypothetical protein predicted by Glimmer/Critica
Mtr.21783.1.S1_s_at	hypothetical protein predicted by Glimmer/Critica		1.71133	1.59245	1.5799	1.62789	1.50939	1.49612	1.72643	1.57731	-0.0505794	0.724129	0.990707		7.45552	5.0442	6.97632	6.49201	1.93537	1.39417	1.3258	1.55178	1.81099	1.37208	1.5214	1.56816	4.94023	3.89093e-05	0.00989329	-4.92386	3.98003e-05	0.00838105	0.0163764	0.977861	0.996824		4.46295	4.02507e-09	6.70239e-07	3.79901	2.36283e-08	6.2952e-06	-1.27736	0.000844292	0.0151276	37.3089		hypothetical protein predicted by Glimmer/Critica
Mtr.42131.1.S1_at	thymidine kinase, putative		1.82785	2.10975	2.54771	2.16177	2.31368	2.97019	3.47955	2.92114	0.759368	0.0827135	0.988473		5.22791	4.20395	4.96207	4.79798	1.65775	1.80787	2.18814	1.88459	1.54954	2.52885	2.35385	2.14408	2.91339	4.34347e-05	0.0106464	-2.6539	8.15139e-05	0.0139916	0.259494	0.471402	0.841308		0.699622	0.0204861	0.16892	0.0497923	0.851858	0.955022	0.547415	0.0584542	0.29477	38.7141		thymidine kinase, putative
Msa.927.1.S1_at	carbonic anhydrase, putative / carbonate dehydratase, putative		2.18744	1.93897	2.49905	2.20849	1.78419	1.94295	3.16437	2.29717	0.0886804	0.838023	0.99305		6.50665	6.81171	7.62565	6.98134	1.96735	1.66761	2.27644	1.97047	1.52239	1.95619	3.92695	2.46851	5.01087	5.74344e-05	0.0130364	-4.51283	0.000115686	0.0175906	0.498043	0.441776	0.829517		6.0311	4.2904e-08	5.6297e-06	4.61267	7.38453e-07	0.000126047	4.47539	1.00905e-06	8.9873e-05	35.6736		carbonic anhydrase, putative / carbonate dehydratase, putative	KOG: Predicted carbonic anhydrase involved in protection against oxidative damage
Mtr.25298.1.S1_at	expressed protein		1.99577	1.64744	1.93639	1.85987	3.48322	1.78128	2.03631	2.4336	0.573733	0.277658	0.988473		8.57975	5.83853	9.11408	7.84412	1.65109	1.61546	1.83736	1.7013	1.96018	1.62366	1.5753	1.71972	6.14282	5.90212e-05	0.0132342	-6.12441	6.0229e-05	0.011218	0.0184116	0.981174	0.997639		5.79073	2.60352e-11	9.03847e-09	4.19642	9.8218e-10	3.66988e-07	-0.190111	0.438435	0.783666	36.9318		expressed protein
Mtr.25270.1.S1_at	Transcriptional regulator SUPERMAN		2.95374	1.65324	1.55255	2.05318	2.11528	2.29775	2.0615	2.15817	0.104998	0.80579	0.99305		4.55821	7.05067	6.47191	6.02693	1.81718	2.10597	1.91005	1.9444	2.15638	2.39588	2.28711	2.27979	4.08253	0.000126702	0.023816	-3.74714	0.000221853	0.0284408	0.335388	0.568544	0.883724		5.12507	4.57508e-08	5.91851e-06	3.99438	6.45722e-07	0.000113703	0.0142289	0.972909	0.99261	41.2698		Transcriptional regulator SUPERMAN
Mtr.1967.1.S1_at	receptor protein kinase-related		3.54285	1.76584	1.51432	2.27434	3.39325	1.9798	1.87063	2.41456	0.140221	0.847898	0.993067		4.39144	4.326	5.66618	4.79454	1.98523	2.30429	1.77153	2.02035	2.15927	1.3906	1.58665	1.71217	2.77418	0.000132552	0.0246138	-3.08236	6.57062e-05	0.0119476	-0.308179	0.447912	0.83218		2.13796	6.44064e-07	5.79545e-05	1.44899	3.02905e-05	0.00262167	-0.850757	0.00235253	0.032417	36.8794		receptor protein kinase-related
Mtr.16454.1.S1_at	Alpha-amylase/subtilisin inhibitor AltName: Full=RASI; Flags: Precursor;	MtTi1	2.55078	1.59706	1.6939	1.94724	1.71413	1.90562	2.57084	2.06353	0.116285	0.758518	0.992261		6.96752	6.008	9.57111	7.51555	1.84751	1.80787	2.21694	1.95744	2.53231	2.08795	2.07112	2.23046	5.55811	0.000166041	0.0283906	-5.28509	0.000230339	0.0292836	0.273019	0.741603	0.943563		9.71012	4.86493e-15	4.96855e-11	8.40918	2.54484e-14	1.7327e-10	-0.0400896	0.83457	0.957116	41.4634		Alpha-amylase/subtilisin inhibitor AltName: Full=RASI; Flags: Precursor;
Mtr.32012.1.S1_at	Cytochrome P450 71D11 EC=1.14.-.-; Flags: Fragment;		1.51113	2.3142	2.49419	2.1065	2.10131	2.11978	1.75062	1.99057	-0.115934	0.714299	0.990007		6.09246	4.07885	5.39997	5.19042	2.03264	1.70613	2.3136	2.01746	1.61005	1.71236	1.76059	1.69433	3.17297	0.000171948	0.0291873	-3.49609	9.06503e-05	0.0150076	-0.323126	0.501802	0.855775		0.806269	0.0191122	0.161785	0.496876	0.120329	0.432672	0.329165	0.289127	0.667959	37.0892		Cytochrome P450 71D11 EC=1.14.-.-; Flags: Fragment;
Mtr.22992.1.S1_at	hypothetical protein predicted by Glimmer/Critica		2.18584	2.55602	2.52242	2.42143	3.35766	1.61828	2.42998	2.46864	0.0472146	0.921182	0.995696		6.99987	5.67177	4.42346	5.69837	1.72653	1.97508	1.7101	1.8039	2.3752	1.75985	1.47807	1.87104	3.89446	0.000227107	0.0350546	-3.82732	0.000254052	0.0317063	0.0671402	0.911885	0.986147		0.669618	0.00382513	0.0536744	0.443801	0.0348891	0.241057	0.202457	0.297881	0.676454	39.7436		hypothetical protein predicted by Glimmer/Critica
Mtr.8650.1.S1_at	xyloglucan:xyloglucosyl transferase, putative / xyloglucan endotransglycosylase, putative / endo-xyloglucan transferase, putative		1.91151	2.34837	2.71123	2.3237	1.78023	2.04194	2.11971	1.98063	-0.343077	0.215022	0.988473		3.78067	4.3581	5.22156	4.45344	2.06713	1.7788	1.99007	1.94533	1.82169	1.57152	2.61092	2.00138	2.50811	0.000297736	0.0421246	-2.45207	0.000343836	0.0385184	0.0560444	0.89065	0.981429		0.184077	0.423349	0.781243	4.3378	3.23572e-10	1.42646e-07	-0.0638719	0.778446	0.938584	35.7616		xyloglucan:xyloglucosyl transferase, putative / xyloglucan endotransglycosylase, putative / endo-xyloglucan transferase, putative
Mtr.10657.1.S1_at	Germin-like protein subfamily 2 member 1 Flags: Precursor;		1.82074	1.40317	2.04194	1.75528	2.28508	1.98283	3.34611	2.53801	0.782724	0.105673	0.988473		6.31615	3.9715	6.03005	5.43923	1.65775	2.15594	2.02011	1.9446	1.68387	2.02011	1.78232	1.82877	3.49463	0.000343583	0.0468129	-3.61047	0.000279057	0.0334639	-0.115834	0.842064	0.969674		7.87438	2.20396e-12	1.58887e-09	6.64479	1.52645e-11	1.16768e-08	-0.193017	0.471593	0.80463	43.3085		Germin-like protein subfamily 2 member 1 Flags: Precursor;
Mtr.21659.1.S1_at	hypothetical protein predicted by Glimmer/Critica		1.60739	1.58172	1.7068	1.63197	2.09649	1.62255	1.70211	1.80705	0.17508	0.354019	0.988473		6.61754	3.92219	7.02524	5.85499	1.593	1.51377	1.77571	1.62749	1.48391	1.42765	1.71537	1.54231	4.22749	0.00050812	0.0590826	-4.31268	0.000448529	0.0454296	-0.0851876	0.909286	0.985339		4.61832	4.79855e-07	4.54739e-05	4.26803	1.08721e-06	0.000174861	-0.255017	0.590482	0.867525	39.4709		hypothetical protein predicted by Glimmer/Critica
Mtr.16647.1.S1_at	Eukaryotic peptide chain release factor subunit 1-2 Short=Eukaryotic release factor 1-2; Short=eRF1-2; AltName: Full=Omnipotent suppressor protein 1 homolog 2; Short=SUP1 homolog 2;		1.70938	1.45884	2.52856	1.89893	4.69598	1.7792	1.80355	2.75958	0.860651	0.369106	0.988473		3.72305	6.42681	5.94818	5.36601	1.8811	1.61229	1.75357	1.74899	1.36931	1.3906	1.76129	1.50707	3.61703	0.000540282	0.0611966	-3.85894	0.000359874	0.0396865	-0.241917	0.709306	0.932182		-0.944253	0.0118295	0.116992	-0.567523	0.0990751	0.395359	-1.67605	0.000214935	0.0053518	40.7407	etf1	Eukaryotic peptide chain release factor subunit 1-2 Short=Eukaryotic release factor 1-2; Short=eRF1-2; AltName: Full=Omnipotent suppressor protein 1 homolog 2; Short=SUP1 homolog 2;	KOG: Peptide chain release factor 1 (eRF1)
Mtr.31226.1.S1_at	hypothetical protein predicted by Glimmer/Critica		2.0682	1.86398	2.05179	1.99466	1.98402	2.24573	2.45871	2.22949	0.234828	0.228842	0.988473		7.10299	5.01102	8.68192	6.93198	2.17712	2.23526	2.66089	2.35775	1.88895	2.29398	1.99644	2.05979	4.57422	0.000567806	0.0628051	-4.87219	0.000382515	0.0410467	-0.297965	0.718626	0.935604		9.83171	2.23807e-14	9.7031e-11	6.02754	6.07997e-12	5.68074e-09	-0.400992	0.0903349	0.378427	44.3478		hypothetical protein predicted by Glimmer/Critica
Mtr.3847.1.S1_at	hypothetical protein predicted by Glimmer/Critica		1.68596	1.70934	1.87567	1.75699	1.88538	3.37284	1.57828	2.27883	0.521842	0.331457	0.988473		5.73331	4.73858	3.37607	4.61599	1.60574	1.40345	1.94963	1.65294	1.48762	1.80491	1.5214	1.60464	2.96305	0.000627533	0.0670867	-3.01135	0.000567848	0.0541029	-0.0482952	0.929009	0.988213		0.246244	0.0997977	0.422043	0.163812	0.257821	0.602106	0.462729	0.00593719	0.0640639	37.4057		hypothetical protein predicted by Glimmer/Critica
Mtr.9563.1.S1_at	Agglutinin-2 AltName: Full=Agglutinin II; AltName: Full=ClAII; AltName: Full=LecClAII; Flags: Precursor;		2.05856	1.77085	1.90361	1.91101	1.83461	1.86472	2.01282	1.90405	-0.00695554	0.962919	0.998964		4.99144	4.27675	7.27468	5.51429	1.66102	1.90377	1.73993	1.76824	2.26017	1.8747	1.74766	1.96084	3.74605	0.000724672	0.0740973	-3.55345	0.000997821	0.0799095	0.192601	0.784186	0.955616		5.13927	5.76853e-10	1.22197e-07	5.55862	2.38983e-10	1.09741e-07	0.0936161	0.741127	0.926944	39.5586		Agglutinin-2 AltName: Full=Agglutinin II; AltName: Full=ClAII; AltName: Full=LecClAII; Flags: Precursor;
Mtr.49504.1.S1_at	RPM1-interacting protein 4		2.40627	1.5685	2.04194	2.00557	3.31813	2.57565	2.11428	2.66935	0.663782	0.137625	0.988473		6.33605	3.89293	6.84019	5.68972	1.63302	2.22417	2.31488	2.05735	1.87764	2.04079	1.94069	1.95304	3.63237	0.000970405	0.0871913	-3.73669	0.000817784	0.0690251	-0.104318	0.88387	0.979376		2.19314	0.00016512	0.00530027	1.74742	0.00102463	0.0308993	-4.58777	1.19767e-07	1.92123e-05	40.3433		RPM1-interacting protein 4
Mtr.23965.1.S1_s_at	expressed protein		1.73357	2.77427	1.78071	2.09619	1.38921	2.45679	1.85721	1.90107	-0.195115	0.651432	0.990007		7.95816	3.898	7.31747	6.39121	1.73285	1.4509	1.34208	1.50861	1.46902	1.29078	1.73285	1.49755	4.8826	0.00102499	0.0894129	-4.89366	0.00101118	0.0805764	-0.011062	0.990883	0.99864		1.19795	0.00129495	0.024416	1.50435	0.000214988	0.0109056	-3.27807	1.07909e-07	1.78714e-05	40.7207		expressed protein
Mtr.19739.1.S1_at	disease resistance-responsive family protein		1.95193	1.77301	1.97117	1.8987	1.71424	1.84717	1.64845	1.73662	-0.162079	0.283348	0.988473		5.31414	3.01149	4.64592	4.32385	1.73285	1.48005	1.86659	1.69316	1.6131	1.4028	1.5753	1.5304	2.63069	0.00116024	0.0968413	-2.79345	0.000808728	0.0687183	-0.162763	0.760644	0.949534		0.419482	0.0189008	0.160669	0.766531	0.00035577	0.0154397	0.160144	0.319037	0.694887	39.0741		disease resistance-responsive family protein
Mtr.2296.1.S1_at	Subtilisin-like protease EC=3.4.21.-; AltName: Full=Cucumisin-like serine protease; Flags: Precursor;		2.28195	1.46349	2.15704	1.96749	1.91152	1.72208	2.0825	1.90537	-0.0621274	0.820868	0.99305		3.36592	4.06634	5.64866	4.36031	2.04309	1.65007	1.79683	1.83	1.61754	1.79861	1.78752	1.73456	2.53031	0.00135425	0.10579	-2.62575	0.00108743	0.0846703	-0.0954418	0.856121	0.973626		1.71557	0.00124056	0.0237041	2.0446	0.000316356	0.0143436	-0.776895	0.0797063	0.352959	37.2146		Subtilisin-like protease EC=3.4.21.-; AltName: Full=Cucumisin-like serine protease; Flags: Precursor;
Mtr.37204.1.S1_at	glutathione S-transferase, putative		2.18408	2.01816	1.90488	2.03571	1.92229	1.99991	4.89487	2.93902	0.903313	0.330692	0.988473		6.2716	3.55558	6.62694	5.48471	1.72486	2.07464	2.00711	1.93554	1.94384	1.86067	1.84722	1.88391	3.54917	0.00142736	0.109409	-3.6008	0.00131118	0.0965704	-0.0516258	0.944698	0.990917		4.04006	1.87256e-07	2.03813e-05	1.97386	0.000196057	0.010216	-1.43321	0.00230923	0.031993	37.296		glutathione S-transferase, putative	KOG: Glutathione S-transferase
Mtr.48070.1.S1_at	hypothetical protein predicted by Glimmer/Critica		2.49584	2.00447	1.83892	2.11308	2.06415	2.21109	2.06415	2.11313	5.69883e-05	0.999791	0.999968		6.16082	3.97767	4.71171	4.95006	2.79668	2.38959	2.38271	2.52299	2.79668	2.34109	2.17565	2.4378	2.42707	0.00164625	0.118038	-2.51226	0.00134567	0.0985184	-0.0851889	0.870352	0.976535		0.822798	0.00674437	0.0802177	1.70364	2.25272e-05	0.00211073	-2.63951	2.77305e-07	3.49202e-05	36.2637		hypothetical protein predicted by Glimmer/Critica
Mtr.25516.1.S1_at	Replication factor C subunit 3 AltName: Full=Activator 1 subunit 3; AltName: Full=Replication factor C 38 kDa subunit; Short=RF-C 38 kDa subunit; Short=RFC38; AltName: Full=Activator 1 38 kDa subunit; Short=A1 38 kDa subunit;		1.81879	2.06674	1.69016	1.85856	1.75693	2.04194	2.448	2.08229	0.22373	0.365499	0.988473		5.74392	4.08488	8.31359	6.04746	1.93537	1.93537	1.6716	1.84745	1.76703	1.93537	1.74483	1.81574	4.20002	0.00207878	0.135083	-4.23172	0.00199141	0.125674	-0.0317042	0.973088	0.996159		5.66899	1.39681e-07	1.57052e-05	4.77408	8.49423e-07	0.000141443	-0.0713179	0.889733	0.971181	39.1185	RFC3	Replication factor C subunit 3 AltName: Full=Activator 1 subunit 3; AltName: Full=Replication factor C 38 kDa subunit; Short=RF-C 38 kDa subunit; Short=RFC38; AltName: Full=Activator 1 38 kDa subunit; Short=A1 38 kDa subunit;	KOG: Replication factor C, subunit RFC3
Mtr.49044.1.S1_at	NAC domain-containing protein 29 AltName: Full=ANAC029; Short=NAC2; AltName: Full=Protein NAC-LIKE, ACTIVATED BY AP3/PI; Short=NAP;		1.612	1.70737	1.781	1.70012	1.68752	1.92728	1.42011	1.6783	-0.0218183	0.905174	0.9954		7.82963	3.64481	8.03177	6.50207	1.88937	1.49938	1.82354	1.73743	1.75148	1.56908	1.77926	1.69994	4.76464	0.00238931	0.148174	-4.80213	0.00228589	0.137463	-0.0374897	0.972629	0.996159		5.42264	8.37798e-10	1.66144e-07	2.71545	1.46437e-06	0.000223774	-0.225199	0.470441	0.804075	37.9939		NAC domain-containing protein 29 AltName: Full=ANAC029; Short=NAC2; AltName: Full=Protein NAC-LIKE, ACTIVATED BY AP3/PI; Short=NAP;
Mtr.29786.1.S1_at	hypothetical protein predicted by Glimmer/Critica		2.05915	1.91328	2.09391	2.02211	1.71882	1.97772	1.77289	1.82314	-0.198965	0.213092	0.988473		5.78966	4.99698	2.93291	4.57318	1.72523	1.86027	1.83736	1.80762	1.75003	1.78321	1.76778	1.76701	2.76556	0.00275457	0.162641	-2.80618	0.00253907	0.146987	-0.0406134	0.950222	0.992039		1.23349	0.000162292	0.00523694	1.08021	0.000486227	0.0188848	0.14281	0.538518	0.842567	31.2766		hypothetical protein predicted by Glimmer/Critica
Mtr.13800.1.S1_at	lipase class 3 family protein		1.9856	1.53445	1.95251	1.82419	1.64584	2.44117	2.08023	2.05575	0.231558	0.409128	0.988473		6.148	3.80738	8.35853	6.10464	2.15081	1.4155	1.64302	1.73644	1.90952	1.99809	2.63357	2.18039	4.36819	0.00276321	0.162799	-3.92424	0.0049384	0.221337	0.443951	0.667902	0.918481		3.00658	1.42023e-05	0.000758091	1.9565	0.000612361	0.0220742	0.225076	0.602347	0.872405	39.5288		lipase class 3 family protein
Mtr.32090.1.S1_at	PGPD14 protein		1.95563	1.38921	2.32973	1.89152	1.46565	1.86266	1.71256	1.68029	-0.211231	0.479434	0.988473		3.56766	6.94126	5.50467	5.33786	2.00123	2.6255	2.06521	2.23065	1.77776	1.72015	1.8138	1.77057	3.10721	0.00342472	0.182238	-3.56729	0.00157076	0.107786	-0.460082	0.550189	0.875848		1.20723	4.54199e-05	0.00190633	0.664361	0.00481063	0.080636	0.100616	0.608305	0.875674	36.381		PGPD14 protein
Mtr.29452.1.S1_at	hypothetical protein predicted by Glimmer/Critica		2.35455	1.58703	1.69155	1.87771	1.73205	1.59314	1.81825	1.71448	-0.163233	0.527136	0.988473		3.88098	4.06817	7.03754	4.99556	1.73052	1.30595	2.14255	1.72634	1.61005	1.54106	1.65199	1.60103	3.26923	0.00344159	0.18275	-3.39453	0.00279744	0.156333	-0.125307	0.875739	0.977603		1.27539	9.76214e-05	0.00350647	1.04691	0.000510932	0.0195071	0.176461	0.43812	0.783613	37.8512		hypothetical protein predicted by Glimmer/Critica
Mtr.23666.1.S1_at	hypothetical protein predicted by Glimmer/Critica		2.02561	4.60834	1.92516	2.85304	2.00339	2.54979	2.2635	2.27223	-0.580811	0.482345	0.988473		5.96615	3.26962	5.93717	5.05765	1.80182	2.31521	2.41597	2.17767	1.7148	2.18005	1.65056	1.84847	2.87998	0.00352466	0.184542	-3.20917	0.00192424	0.123341	-0.329193	0.644667	0.910079		-0.270024	0.36584	0.74211	0.296979	0.321752	0.664038	-0.0459907	0.875402	0.967061	41.3146		hypothetical protein predicted by Glimmer/Critica
Mtr.22211.1.S1_at	hypothetical protein predicted by Glimmer/Critica		1.74885	1.98646	2.17789	1.97107	1.89109	2.15664	3.1	2.38258	0.411508	0.288543	0.988473		3.13793	6.18854	4.84536	4.72394	1.91112	2.1117	1.87195	1.96493	1.68387	2.00768	1.93732	1.87629	2.75902	0.00355636	0.18484	-2.84765	0.00299012	0.162581	-0.0886339	0.896321	0.982369		-0.74362	0.000655989	0.0148991	0.334116	0.0611641	0.314457	-2.20527	1.70424e-08	4.99676e-06	43.295		hypothetical protein predicted by Glimmer/Critica
Mtr.40656.1.S1_at	Patellin-5		1.69578	1.70007	1.66674	1.68753	3.086	2.26703	2.13596	2.49633	0.8088	0.0303528	0.988473		8.14694	3.3729	7.43599	6.31861	1.72474	1.5214	1.84943	1.69852	1.67892	2.3099	1.62678	1.87187	4.62009	0.00368073	0.188743	-4.44674	0.00451951	0.209649	0.173345	0.879817	0.97847		1.27133	3.22399e-05	0.00144047	1.21655	4.83558e-05	0.00376991	-0.362724	0.0867728	0.370128	38.8087		Patellin-5	KOG: Phosphatidylinositol transfer protein SEC14 and related proteins
Mtr.49672.1.S1_s_at	Anthocyanin 3'-O-beta-glucosyltransferase Short=3'GT; EC=2.4.1.238;		1.5039	1.51782	1.29957	1.44043	2.18087	2.56145	1.98204	2.24145	0.801023	0.00759998	0.988473		5.4614	2.69168	3.43644	3.86317	1.33868	1.5214	1.46012	1.44007	1.31443	1.63575	1.5214	1.49053	2.4231	0.00502704	0.217127	-2.37264	0.00561107	0.238484	0.0504596	0.936868	0.989646		4.95795	1.008e-09	1.96715e-07	4.07451	8.88817e-09	2.60598e-06	-0.196569	0.497348	0.820253	37.037		Anthocyanin 3'-O-beta-glucosyltransferase Short=3'GT; EC=2.4.1.238;	KOG: UDP-glucuronosyl and UDP-glucosyl transferase
Mtr.21675.1.S1_at	pentatricopeptide (PPR) repeat-containing protein		2.02756	2.02756	3.04757	2.36757	2.02756	1.84717	1.84489	1.90654	-0.461025	0.2002	0.988473		4.95676	3.22253	6.85325	5.01085	1.76394	2.06892	2.19032	2.00773	2.11555	2.29618	2.40203	2.27125	3.00312	0.00563985	0.228269	-2.7396	0.00896599	0.309947	0.263522	0.744928	0.944813		0.533648	0.0660663	0.339603	0.640644	0.0320561	0.230915	0.156142	0.56405	0.855308	41.7989		pentatricopeptide (PPR) repeat-containing protein
Mtr.29525.1.S1_at	hypothetical protein predicted by Glimmer/Critica		1.91838	2.35768	1.77115	2.01573	3.02142	2.07087	2.9853	2.69253	0.676795	0.0878455	0.988473		5.38598	2.47088	4.50651	4.12112	1.57969	1.60135	1.78487	1.6553	1.62321	1.86801	1.62387	1.70503	2.46582	0.00567423	0.228753	-2.41609	0.00630243	0.253654	0.0497262	0.940257	0.990072		0.506569	0.0347649	0.236126	0.1311	0.547966	0.818965	0.804027	0.00272014	0.0360166	35.0294		hypothetical protein predicted by Glimmer/Critica
Mtr.10754.1.S1_at	NHL repeat-containing protein 2		3.56793	2.06101	2.14839	2.59244	2.62641	1.91808	1.83508	2.12653	-0.465919	0.375437	0.988473		5.26685	5.06917	2.43792	4.25798	1.8427	1.60604	1.6704	1.70638	1.5629	1.8427	1.67652	1.69404	2.5516	0.00628041	0.239335	-2.56394	0.00612685	0.249784	-0.0123358	0.985942	0.998227		0.0631781	0.762933	0.936694	0.0154363	0.941138	0.983161	0.650217	0.00829229	0.0816281	37.241		NHL repeat-containing protein 2
Mtr.8329.1.S1_at	hypothetical protein predicted by Glimmer/Critica		1.53602	1.9283	1.87686	1.78039	1.61062	1.72086	3.17072	2.1674	0.387006	0.432395	0.988473		8.62852	3.30567	9.53277	7.15565	2.05646	1.86696	2.05646	1.99329	1.72367	1.65298	1.49144	1.6227	5.16236	0.00779496	0.262762	-5.53295	0.00547328	0.235193	-0.370594	0.802471	0.961209		5.40303	3.80152e-12	2.2399e-09	5.15984	6.42741e-12	5.87849e-09	-0.0193445	0.919233	0.978559	29.2627		hypothetical protein predicted by Glimmer/Critica
Mtr.19759.1.S1_at	alcohol dehydrogenase, zinc-containing		2.03725	1.72645	1.92365	1.89578	1.81276	1.83675	2.20796	1.95249	0.0567083	0.759855	0.992261		2.94393	7.69045	7.90568	6.18002	2.04309	2.02302	1.7791	1.94841	1.77603	1.9063	1.89455	1.85896	4.23161	0.00851039	0.272751	-4.32106	0.00766997	0.285367	-0.0894474	0.942193	0.990518		6.26389	1.39151e-12	1.23194e-09	4.64184	4.22501e-11	2.61515e-08	-0.26137	0.21273	0.5854	42.1212		alcohol dehydrogenase, zinc-containing	KOG: Zinc-binding oxidoreductase
Mtr.28097.1.S1_at	Putative ripening-related protein 1 Flags: Precursor;		1.59872	1.64158	1.9322	1.72417	1.31029	1.91511	1.5195	1.58163	-0.142536	0.525145	0.988473		8.53676	2.90331	8.54899	6.66302	1.86805	1.44435	2.23264	1.84835	2.02557	1.81985	1.67593	1.84045	4.81467	0.00970444	0.287751	-4.82256	0.00962758	0.321154	-0.00789176	0.995631	0.99985		6.44336	9.06828e-12	4.07989e-09	5.25608	9.1466e-11	5.00433e-08	-0.226877	0.364296	0.733126	32.4495		Putative ripening-related protein 1 Flags: Precursor;
Mtr.10622.1.S1_at	Quinolinate synthetase A		2.60994	1.59503	2.87025	2.3584	2.94279	2.29775	2.25486	2.49847	0.140061	0.739153	0.991717		2.62933	7.77021	7.4497	5.94975	1.93537	1.53208	1.6704	1.71262	1.70301	1.65605	1.89989	1.75299	4.23713	0.00971234	0.287751	-4.19676	0.0101726	0.329819	0.0403699	0.974616	0.996159		-0.403043	0.0240997	0.187148	0.0576513	0.717305	0.901593	0.144413	0.371647	0.737852	41.7352	sufE	Quinolinate synthetase A
Mtr.31211.1.S1_at	copia-type polyprotein -related		1.80208	1.5287	1.43516	1.58864	1.47307	1.51707	1.92178	1.6373	0.0486597	0.809296	0.99305		4.132	3.38483	4.28987	3.93557	1.73285	1.61943	1.56363	1.63864	1.42102	1.3906	1.43537	1.41566	2.29693	9.76647e-06	0.00354124	-2.51991	5.08712e-06	0.00184421	-0.222976	0.337042	0.784881		6.76657	6.84446e-10	1.3934e-07	6.0548	2.36541e-09	7.79288e-07	0.386971	0.316803	0.693235	34.9206		copia-type polyprotein -related	KOG: FOG: Transposon-encoded proteins with TYA, reverse transcriptase, integrase domains in various combinations
Mtr.33787.1.S1_at	amino acid transporter family protein		1.69798	4.86004	1.96022	2.83941	2.45679	2.01783	2.06788	2.18083	-0.658576	0.485727	0.988473		5.36212	4.01977	4.83922	4.74037	3.87655	1.80787	1.89364	2.52602	1.89364	1.6704	1.82821	1.79741	2.21435	0.00579789	0.231365	-2.94296	0.00118892	0.0902785	-0.728603	0.245983	0.7552		0.358382	0.267326	0.657318	-0.582257	0.0835908	0.366164	0.7296	0.0359664	0.217588	37.4302		amino acid transporter family protein	KOG: Amino acid transporter protein
Mtr.20897.1.S1_at	ATP-dependent Clp protease ATP-binding subunit clpA homolog CD4A, chloroplastic Flags: Precursor;		1.80456	1.29403	1.63436	1.57765	1.4866	1.51216	1.71074	1.56983	-0.00781606	0.967346	0.999006		4.77999	2.17625	4.50264	3.81963	1.48768	2.01743	1.18551	1.56354	1.42643	1.49544	1.38109	1.43432	2.25608	0.008482	0.272268	-2.38531	0.00641063	0.255942	-0.129222	0.844305	0.96999		2.82117	1.39637e-06	0.000111852	3.97175	3.76446e-08	9.2642e-06	0.169352	0.597677	0.870456	36.2545	CD4A	ATP-dependent Clp protease ATP-binding subunit clpA homolog CD4A, chloroplastic Flags: Precursor;	KOG: Chaperone HSP104 and related ATP-dependent Clp proteases
Mtr.35854.1.S1_at	hypothetical protein predicted by Glimmer/Critica		2.09088	1.99994	1.96926	2.02003	1.84548	1.69701	3.52039	2.35429	0.334269	0.54141	0.988473		8.86533	8.32767	9.30503	8.83268	2.82808	2.47871	2.68387	2.66355	2.22664	2.21493	2.61663	2.35274	6.16913	2.06473e-08	6.0249e-05	-6.47994	1.43909e-08	3.52739e-05	-0.310813	0.249065	0.755639		7.60428	2.33576e-10	5.44222e-08	6.96933	6.2198e-10	2.45895e-07	0.341454	0.384411	0.746758	36.3118		hypothetical protein predicted by Glimmer/Critica
Mtr.8309.1.S1_at	hypothetical protein predicted by Glimmer/Critica		2.91779	1.90347	2.5562	2.45915	2.43196	4.06458	2.28112	2.92589	0.466736	0.440754	0.988473		7.3902	7.55068	7.47119	7.47069	3.58733	2.43101	3.55355	3.19063	2.43023	2.17712	2.16897	2.25877	4.28006	1.01644e-06	0.000730607	-5.21191	2.44564e-07	0.000234163	-0.931854	0.0146682	0.60435		1.34563	0.000933464	0.0193218	0.722786	0.036299	0.245579	-7.52404	2.37298e-11	8.55361e-08	37.4088		hypothetical protein predicted by Glimmer/Critica
Mtr.45051.1.S1_at	hypothetical protein predicted by Glimmer/Critica		1.64191	1.44026	1.65686	1.57968	1.83507	1.99107	2.26518	2.03044	0.450767	0.0399357	0.988473		9.99865	8.91933	9.81538	9.57779	2.16291	4.52647	2.23297	2.97412	2.35399	1.58187	1.85367	1.92984	6.60367	1.22534e-05	0.00426627	-7.64795	4.36193e-06	0.00164994	-1.04428	0.147168	0.735617		3.85447	1.27748e-09	2.40128e-07	2.60782	9.26972e-08	2.02868e-05	0.379764	0.114948	0.43034	39.9148		hypothetical protein predicted by Glimmer/Critica
Mtr.42086.1.S1_at	lipase, gastric		1.52315	1.55973	1.55464	1.54584	1.90768	1.61387	1.81944	1.78033	0.234491	0.142811	0.988473		7.32886	7.32877	9.18553	7.94772	3.89925	2.96817	3.21242	3.35995	2.38221	2.25673	2.237	2.29198	4.58777	2.73303e-05	0.00775345	-5.65574	6.35807e-06	0.0021645	-1.06797	0.0692898	0.718113		8.20551	2.56809e-12	1.74853e-09	6.19807	6.24554e-11	3.6449e-08	0.18011	0.523686	0.834971	37.0504	LIPF	lipase, gastric	KOG: Triglyceride lipase-cholesterol esterase
Mtr.19069.1.S1_s_at	cysteine proteinase, putative		1.70161	1.52194	1.70345	1.64233	1.78464	1.92241	1.43882	1.71529	0.0729571	0.694009	0.990007		9.52269	8.25084	10.4164	9.39664	4.81745	2.42847	3.05377	3.43323	1.81936	2.34625	2.33785	2.16782	5.96341	4.93479e-05	0.0117004	-7.22882	1.31259e-05	0.0037762	-1.26541	0.116918	0.729883		8.93484	4.01253e-15	4.92514e-11	6.96544	7.02812e-14	2.69168e-10	-0.359602	0.0566413	0.288734	40.6551		cysteine proteinase, putative	KOG: Cysteine proteinase Cathepsin L
Mtr.37110.1.S1_at	Copper transporter 1		2.40876	1.90024	1.92525	2.07809	1.78218	3.27539	2.89351	2.65036	0.572275	0.230048	0.988473		11.9303	11.4496	12.013	11.7976	6.46511	1.77719	1.63274	3.29168	1.73063	1.90977	1.88963	1.84334	8.50594	0.000129291	0.0241907	-9.95427	4.50859e-05	0.00914827	-1.44834	0.255313	0.756106		7.3243	2.12644e-09	3.77693e-07	5.49879	4.94797e-08	1.1752e-05	0.0378412	0.933407	0.982299	36.2683		Copper transporter 1
Mtr.31214.1.S1_s_at	hypothetical protein predicted by Glimmer/Critica		1.58186	1.63078	1.59116	1.60127	1.65584	2.20841	2.88872	2.25099	0.649722	0.0977247	0.988473		11.3127	9.83962	10.9626	10.705	7.60812	1.60455	1.779	3.66389	1.3395	1.43447	1.69789	1.49062	7.04109	0.00181812	0.125463	-9.21435	0.00035565	0.0393385	-2.17326	0.185199	0.742893		7.19071	6.60511e-11	1.90919e-08	6.45116	2.24925e-10	1.05213e-07	0.203007	0.537347	0.842065	39.8148		hypothetical protein predicted by Glimmer/Critica
Mtr.5067.1.S1_at	expressed protein		1.86431	4.5478	1.80271	2.73827	2.22835	2.9853	2.53106	2.58157	-0.156704	0.852495	0.993548		6.30613	4.48523	5.53025	5.44054	4.37306	2.43101	1.88348	2.89585	1.50465	1.64127	1.88712	1.67768	2.54469	0.006725	0.246911	-3.76286	0.000744192	0.0651466	-1.21817	0.115818	0.729694		0.200493	0.0903076	0.401664	0.080741	0.471559	0.773514	0.434822	0.00186725	0.0273213	41.252		expressed protein
Mtr.49016.1.S1_at	F-box protein At2g26850		2.16392	2.04136	1.75318	1.98615	2.01306	2.29775	1.98125	2.09735	0.111198	0.55548	0.988473		8.36935	8.11079	8.23964	8.23993	1.89398	1.67876	2.28187	1.95154	2.79999	2.63833	2.90331	2.78054	6.28839	8.24486e-10	5.61365e-06	-5.45938	2.34069e-09	1.02452e-05	0.829007	0.00121829	0.263693		6.74294	7.19833e-10	1.46059e-07	5.47357	7.30799e-09	2.17388e-06	1.06093	0.014686	0.121088	38.5185		F-box protein At2g26850
Mtr.29623.1.S1_at	GDSL-motif lipase/hydrolase family protein		1.70161	1.60629	2.04194	1.78328	3.39634	1.83332	2.23391	2.48786	0.704577	0.15847	0.988473		12.2249	11.61	12.1874	12.0074	2.90331	2.05177	2.17558	2.37689	5.09421	2.33578	3.51544	3.64848	9.63054	7.76373e-07	0.00060221	-8.35895	2.14552e-06	0.00098852	1.27159	0.0842953	0.724742		9.0974	1.71401e-10	4.21754e-08	5.54349	4.15813e-08	1.01515e-05	-0.588083	0.206699	0.57848	36.8015		GDSL-motif lipase/hydrolase family protein
Mtr.45893.1.S1_at	hypothetical protein predicted by Glimmer/Critica		1.93463	1.46578	2.0735	1.82463	2.31165	2.18989	2.18989	2.23048	0.405845	0.0902981	0.988473		11.9626	11.3734	12.2362	11.8574	2.79497	1.66803	1.8142	2.0924	5.12156	2.15638	2.41327	3.2304	9.765	2.67146e-06	0.00144965	-8.627	6.43102e-06	0.00217724	1.138	0.180031	0.742893		10.3252	1.94626e-13	3.22332e-10	9.2552	6.8174e-13	1.12907e-09	-0.0853016	0.762025	0.933198	36.2069		hypothetical protein predicted by Glimmer/Critica
Mtr.30745.1.S1_at	expressed protein		2.95174	2.15356	1.65964	2.25498	1.85554	3.14851	1.81312	2.27239	0.0174122	0.97381	0.999006		5.79486	5.19756	5.89935	5.63059	1.95947	1.23308	2.19763	1.79673	2.87634	1.99057	2.90644	2.59112	3.83386	7.84769e-06	0.003063	-3.03947	3.92371e-05	0.0083485	0.79439	0.0562456	0.712284		0.0330567	0.759891	0.936206	-0.0214051	0.842935	0.951497	0.316654	0.0115362	0.102585	42.4641		expressed protein
Mtr.51564.1.S1_at	beta-galactosidase, putative / lactase, putative		2.44751	1.75991	2.65885	2.28876	2.00852	1.932	2.93636	2.29229	0.00353739	0.992868	0.99985		6.91093	6.36279	6.75119	6.67497	2.9596	1.56393	1.87794	2.13382	3.02549	2.20691	4.27564	3.16935	4.54115	5.79924e-05	0.0131131	-3.50562	0.000317989	0.0362386	1.03553	0.102598	0.727496		2.34613	3.53885e-05	0.00156122	1.8638	0.000267822	0.0127816	-0.136873	0.711645	0.917424	39.1204		beta-galactosidase, putative / lactase, putative	KOG: Beta-galactosidase
Mtr.23647.1.S1_s_at	Alpha-amylase/subtilisin inhibitor AltName: Full=RASI; Flags: Precursor;		2.44586	2.03616	2.67317	2.38506	2.08405	2.18763	2.9853	2.41899	0.0339321	0.917433	0.995696		5.99778	5.51748	7.7337	6.41632	2.17712	1.88941	2.17824	2.08159	2.42927	4.91206	2.98485	3.44206	4.33473	0.000534932	0.0607029	-2.97426	0.00472411	0.21507	1.36047	0.109003	0.728857		9.39739	1.40729e-12	1.23194e-09	5.45682	6.67746e-10	2.60625e-07	-0.0150373	0.960563	0.989726	47.0588		Alpha-amylase/subtilisin inhibitor AltName: Full=RASI; Flags: Precursor;
Mtr.50698.1.S1_at	Cysteine-rich receptor-like protein kinase 37 Short=Cysteine-rich RLK37; EC=2.7.11.-; Flags: Precursor;		2.78335	2.74511	3.13982	2.88942	2.5685	2.30467	3.06345	2.64554	-0.243882	0.364372	0.988473		9.11481	7.98909	9.47064	8.85818	3.18684	2.73111	3.0178	2.97859	2.90301	2.96002	3.14249	3.00184	5.87959	3.69075e-07	0.000358987	-5.85634	3.79827e-07	0.000299304	0.0232522	0.949018	0.991924		4.12943	5.55145e-09	8.85891e-07	2.81069	3.54459e-07	6.66275e-05	-0.111484	0.689853	0.908962	39.5117		Cysteine-rich receptor-like protein kinase 37 Short=Cysteine-rich RLK37; EC=2.7.11.-; Flags: Precursor;	KOG: Serine/threonine protein kinase
Mtr.11892.1.S1_at	chitinase		1.68226	1.87091	2.64676	2.06665	1.97279	1.70898	2.48649	2.05609	-0.0105594	0.976244	0.999039		9.42822	9.00593	10.0303	9.48816	3.94939	3.00031	3.32496	3.42489	2.76234	3.63421	2.79566	3.06407	6.06327	4.29522e-07	0.000411254	-6.42409	2.82469e-07	0.000254546	-0.360816	0.360488	0.795122		7.39909	1.74791e-11	6.77902e-09	5.49007	5.09121e-10	2.07986e-07	0.220768	0.465122	0.801139	44.4816	CHT1	chitinase	KOG: Chitinase
Mtr.24556.1.S1_at	Cytokinin-O-glucosyltransferase 2 EC=2.4.1.-; AltName: Full=Zeatin O-glucosyltransferase 2; Short=AtZOG2; AltName: Full=UDP-glucosyl transferase 85A1;		2.06667	1.97552	2.31584	2.11934	2.40212	2.29721	2.4814	2.39358	0.274238	0.123974	0.988473		9.86994	9.64508	9.69326	9.73609	4.35137	2.40675	3.15589	3.30467	2.75526	2.91584	2.58821	2.75311	6.43142	8.12411e-07	0.000622287	-6.98298	4.48392e-07	0.000319495	-0.551562	0.237169	0.753911		5.41777	2.70001e-11	9.2431e-09	2.85825	3.37574e-08	8.54787e-06	0.301431	0.201094	0.57075	38.3753		Cytokinin-O-glucosyltransferase 2 EC=2.4.1.-; AltName: Full=Zeatin O-glucosyltransferase 2; Short=AtZOG2; AltName: Full=UDP-glucosyl transferase 85A1;	KOG: UDP-glucuronosyl and UDP-glucosyl transferase
Mtr.11696.1.S1_at	Remorin AltName: Full=pp34;		1.93141	1.60728	1.42325	1.65398	2.02235	1.94295	2.19621	2.05383	0.399852	0.0754755	0.988473		9.72078	7.7141	8.86488	8.76659	3.20509	2.92116	2.98165	3.03597	2.50523	2.92246	3.27221	2.89996	5.73062	3.32382e-06	0.00172608	-5.86663	2.81284e-06	0.00121022	-0.136003	0.778071	0.95363		4.00812	6.48777e-08	8.01527e-06	3.4671	3.04287e-07	5.82691e-05	1.35658	0.00160136	0.0243373	37.7267		Remorin AltName: Full=pp34;
Mtr.7210.1.S1_at	Low-molecular-weight cysteine-rich protein LCR78 AltName: Full=Putative defensin AMP1 protein; Flags: Precursor;		2.972	2.30058	2.37057	2.54772	2.00231	2.4174	2.73967	2.38646	-0.161262	0.590249	0.988473		10.1384	9.74556	10.1955	10.0265	4.87488	5.02322	3.27804	4.39204	3.89457	2.65291	3.44842	3.33196	5.63443	6.5864e-06	0.00274559	-6.69451	1.93605e-06	0.000912596	-1.06008	0.0712289	0.718734		9.31858	1.64761e-12	1.32845e-09	8.7513	3.37607e-12	3.69427e-09	-0.111258	0.716728	0.918874	34.3525		Low-molecular-weight cysteine-rich protein LCR78 AltName: Full=Putative defensin AMP1 protein; Flags: Precursor;
Mtr.35447.1.S1_at	protease inhibitor/seed storage/lipid transfer protein (LTP) family protein		1.68334	1.58759	2.48077	1.91723	1.84479	1.99866	2.04769	1.96372	0.0464833	0.870828	0.995087		12.7663	12.0632	12.8524	12.5606	6.40182	3.2845	2.48551	4.05728	3.35124	2.68747	3.12724	3.05532	8.50334	2.29921e-05	0.00670911	-9.50531	1.06018e-05	0.0032606	-1.00196	0.305152	0.773569		9.95306	7.67149e-14	2.13885e-10	9.24636	1.78631e-13	4.75921e-10	-0.0771042	0.758135	0.932152	35.3607		protease inhibitor/seed storage/lipid transfer protein (LTP) family protein
Mtr.27782.1.S1_at	cysteine proteinase, putative		2.49572	1.8189	2.30027	2.20497	2.47258	2.21964	3.37613	2.68945	0.484484	0.236172	0.988473		7.9913	6.18481	7.80914	7.32842	4.52379	2.97288	2.55257	3.34975	2.43726	2.97288	2.90331	2.77115	3.97867	0.00029781	0.0421246	-4.55727	0.000123192	0.0184121	-0.5786	0.383625	0.805368		6.01462	5.79904e-14	1.87028e-10	4.75622	8.55614e-13	1.30688e-09	-0.296749	0.062897	0.307893	40.3614		cysteine proteinase, putative	KOG: Cysteine proteinase Cathepsin L
Mtr.12881.1.S1_at	Chitinase 1 EC=3.2.1.14; AltName: Full=Tulip bulb chitinase-1; Short=TBC-1; Flags: Precursor;		2.16139	2.31263	2.24325	2.23909	4.5587	1.97414	2.31035	2.94773	0.708642	0.356309	0.988473		10.7669	10.826	10.8398	10.8109	6.21291	3.86693	3.63099	4.57028	2.55513	3.36757	6.21291	4.0452	6.24062	0.00037529	0.0490341	-6.7657	0.000223849	0.0285771	-0.525073	0.620501	0.902174		6.98925	1.05616e-14	6.47197e-11	5.11617	3.7978e-13	8.63492e-10	-0.50343	0.00476183	0.0543786	36.1702		Chitinase 1 EC=3.2.1.14; AltName: Full=Tulip bulb chitinase-1; Short=TBC-1; Flags: Precursor;
Mtr.42041.1.S1_at	Protein RUPTURED POLLEN GRAIN 1		1.95733	1.8992	2.0962	1.98424	2.04001	2.63702	2.01353	2.23018	0.245939	0.298755	0.988473		9.55851	6.57	9.74696	8.62516	3.42635	4.06503	2.93594	3.47577	3.59585	2.61711	3.96707	3.39334	5.14938	0.000403222	0.0514763	-5.23181	0.000364725	0.0399101	-0.0824278	0.925168	0.988033		5.92935	2.70444e-09	4.6947e-07	2.1842	7.74003e-05	0.00521201	2.73213	9.58447e-06	0.00050241	39.1026		Protein RUPTURED POLLEN GRAIN 1
Mtr.927.1.S1_at	calcineurin-like phosphoesterase family protein		1.81544	1.86969	2.3673	2.01748	2.03608	2.51569	2.2075	2.25309	0.235613	0.336565	0.988473		6.69904	5.04905	6.41515	6.05441	3.32085	2.42602	2.62783	2.79157	3.73451	2.56317	2.20576	2.83448	3.26284	0.000444975	0.0545344	-3.21993	0.000483435	0.0482474	0.042912	0.939436	0.990072		3.01246	5.89378e-08	7.3706e-06	1.59838	3.62013e-05	0.00303883	0.54254	0.0490467	0.264452	41.4322		calcineurin-like phosphoesterase family protein	KOG: Purple acid phosphatase
Mtr.36021.1.S1_at	Citrate-binding protein Flags: Precursor;		1.63687	1.60092	1.65124	1.62968	1.56498	1.60092	1.51606	1.56066	-0.0690204	0.579973	0.988473		8.87311	8.72312	8.31695	8.63773	5.36263	2.48215	1.99007	3.27828	1.94997	1.66338	4.49031	2.70122	5.35945	0.00100896	0.0885806	-5.93651	0.000540268	0.052282	-0.57706	0.589975	0.89143		7.38335	4.95293e-11	1.51753e-08	5.42798	1.57538e-09	5.36311e-07	-0.182833	0.578306	0.861758	33.1126	CBP	Citrate-binding protein Flags: Precursor;
Mtr.8295.1.S1_at	expressed protein		1.79427	1.6854	2.26103	1.91357	2.21469	4.29273	2.17085	2.89276	0.979188	0.174356	0.988473		7.04738	4.64739	5.69997	5.79825	3.31876	3.3243	2.85209	3.16505	3.48182	3.07041	2.8147	3.12231	2.6332	0.00161685	0.117001	-2.67594	0.001472	0.103323	-0.0427397	0.939606	0.990072		0.566962	0.0642305	0.334422	0.282497	0.328906	0.669446	-0.220157	0.442971	0.786982	38.3037		expressed protein
Mtr.8863.1.S1_at	myb family transcription factor	MtMyb1	2.19021	1.6439	2.14623	1.99345	1.32669	1.62153	1.93415	1.62745	-0.365994	0.184195	0.988473		12.129	11.7432	12.4807	12.1177	7.19498	1.96059	2.41208	3.85588	7.73916	1.76031	3.64091	4.38012	8.26177	0.00212512	0.136663	-7.73753	0.00306847	0.165228	0.524241	0.77817	0.953677		9.902	6.00706e-13	6.69274e-10	8.99078	1.81245e-12	2.26713e-09	0.213257	0.478391	0.80873	39.2079		myb family transcription factor
Mtr.31214.1.S1_at	hypothetical protein predicted by Glimmer/Critica		2.57957	2.13369	2.23459	2.31595	2.53122	2.64106	3.31115	2.82781	0.511859	0.105514	0.988473		6.94188	4.02464	7.93133	6.29929	3.40539	2.87426	2.04818	2.77594	2.96454	2.92816	2.53439	2.80903	3.52334	0.00566337	0.228753	-3.49026	0.00594655	0.245128	0.0330843	0.972147	0.996159		4.73854	1.72066e-10	4.21754e-08	4.19599	6.74838e-10	2.61726e-07	-0.228027	0.339864	0.713636	39.8148		hypothetical protein predicted by Glimmer/Critica
Mtr.8512.1.S1_at	cysteine proteinase RD21A		1.94454	1.76241	1.55573	1.75423	1.65763	2.9853	2.26829	2.30374	0.549513	0.182769	0.988473		12.0729	11.9895	12.6039	12.2221	9.70956	5.02094	5.56023	6.76358	1.3906	2.66846	4.02341	2.69416	5.4585	0.00264078	0.158345	-9.52792	8.34431e-05	0.0142142	-4.06942	0.0120273	0.571172		9.55968	6.55013e-14	2.00689e-10	8.02279	4.88997e-13	9.08023e-10	0.113778	0.632504	0.886781	39.3156		cysteine proteinase RD21A	KOG: Cysteine proteinase Cathepsin L
Mtr.45750.1.S1_at	cysteine proteinase, putative		1.61577	1.68094	1.45051	1.58241	1.81555	2.3117	2.14879	2.09201	0.509608	0.0326619	0.988473		10.6945	9.40933	11.0791	10.3943	8.04802	5.7596	5.63965	6.48242	1.94384	2.71958	6.39933	3.68758	3.91188	0.0138482	0.326129	-6.70673	0.000748989	0.0652867	-2.79484	0.0538012	0.70912		8.21207	2.66079e-13	3.97678e-10	6.12532	7.59465e-12	6.64836e-09	-0.118994	0.60667	0.87502	40.1734		cysteine proteinase, putative	KOG: Cysteine proteinase Cathepsin L
exp in APP and NAP
Mtr.9814.1.S1_at	hypothetical protein predicted by Glimmer/Critica		1.48982	1.53672	1.65582	1.56079	4.65753	1.68301	3.52039	3.28698	1.72619	0.0652143	0.988473		9.52784	9.03756	9.75519	9.4402	1.77354	1.51225	1.80726	1.69768	1.76015	1.44747	1.3906	1.53274	7.74252	7.63613e-10	5.61365e-06	-7.90746	6.53497e-10	4.44944e-06	-0.16494	0.433849	0.82608		1.42221	7.49192e-06	0.000452104	1.42823	7.18844e-06	0.000853669	0.488113	0.0228471	0.162995	35.9177		hypothetical protein predicted by Glimmer/Critica
Mtr.36009.1.S1_at	Subtilisin-like protease EC=3.4.21.-; AltName: Full=Cucumisin-like serine protease; Flags: Precursor;		1.88441	1.72161	2.13743	1.91449	1.72161	2.7121	5.89942	3.44438	1.52989	0.213794	0.988473		7.26417	6.97167	8.01026	7.41536	1.27365	1.41171	1.61923	1.43487	1.65062	1.51707	1.78869	1.65213	5.9805	2.96591e-08	6.9902e-05	-5.76324	3.88992e-08	6.81048e-05	0.217261	0.41757	0.82049		7.05607	1.11638e-12	1.05245e-09	4.12655	4.91331e-10	2.03431e-07	0.0377598	0.866073	0.964886	35.4452		Subtilisin-like protease EC=3.4.21.-; AltName: Full=Cucumisin-like serine protease; Flags: Precursor;
Mtr.17467.1.S1_at	Putative serine/threonine-protein kinase At1g54610 EC=2.7.11.1;		2.25334	1.96671	2.04194	2.08733	2.9853	4.55151	2.4189	3.31857	1.23124	0.0751856	0.988473		6.96125	6.5885	7.02843	6.85939	1.68496	2.3213	2.17236	2.05954	2.04667	2.06892	2.5874	2.23433	4.79985	6.25467e-08	0.000112883	-4.62506	8.20266e-08	0.00010927	0.174793	0.461171	0.836834		6.94076	1.97861e-09	3.54518e-07	5.31071	3.75594e-08	9.2642e-06	-0.177711	0.677963	0.904709	39.604		Putative serine/threonine-protein kinase At1g54610 EC=2.7.11.1;	KOG: Cdc2-related protein kinase
Mtr.35995.1.S1_at	hypothetical protein predicted by Glimmer/Critica		2.12543	1.87896	2.11395	2.03945	1.60266	1.93375	6.86174	3.46605	1.4266	0.369431	0.988473		10.9425	10.8555	11.4708	11.0896	3.13199	2.21951	2.28536	2.54562	3.04081	1.65529	2.09304	2.26304	8.54398	6.2633e-08	0.000112883	-8.82656	4.93648e-08	7.96046e-05	-0.282578	0.501983	0.855836		4.03386	9.80886e-08	1.15368e-05	0.198844	0.576957	0.835423	0.134035	0.705839	0.915182	35.4545		hypothetical protein predicted by Glimmer/Critica
Mtr.41728.1.S1_at	hypothetical protein predicted by Glimmer/Critica		1.58657	1.71652	1.66464	1.65591	3.17436	3.472	4.24656	3.63097	1.97506	0.000822091	0.245737		9.86047	8.83689	10.3199	9.67241	2.22515	2.07344	1.56189	1.95349	1.61005	2.07344	1.34227	1.67525	7.71892	1.12415e-07	0.000168014	-7.99716	8.68104e-08	0.000113182	-0.278241	0.499492	0.854849		8.67084	1.24103e-13	2.69853e-10	7.32449	8.58307e-13	1.30688e-09	0.0888292	0.696534	0.91192	36.4553		hypothetical protein predicted by Glimmer/Critica
Mtr.8304.1.S1_at	Mannose/glucose-specific lectin Cramoll AltName: Full=Iso1; Contains: RecName: Full=Cramoll alpha chain; Contains: RecName: Full=Cramoll beta chain; Flags: Fragments;		2.11578	1.45302	1.4475	1.6721	4.3559	4.3166	2.61902	3.76384	2.09174	0.00959897	0.988473		8.7326	7.4788	8.44825	8.21988	2.14135	2.23523	1.6704	2.01566	1.5799	2.02408	1.7423	1.78209	6.20422	1.47659e-07	0.000188505	-6.43779	1.12787e-07	0.000139161	-0.233567	0.49699	0.853523		6.70067	6.10509e-11	1.80334e-08	7.09717	3.18218e-11	2.07445e-08	-0.0224071	0.940855	0.98454	31.8815		Mannose/glucose-specific lectin Cramoll AltName: Full=Iso1; Contains: RecName: Full=Cramoll alpha chain; Contains: RecName: Full=Cramoll beta chain; Flags: Fragments;
Mtr.36018.1.S1_at	Endochitinase		1.56774	1.46462	1.68091	1.57109	5.00892	4.33745	1.72445	3.69027	2.11919	0.0537258	0.988473		9.47282	9.20264	9.89652	9.524	3.72945	1.76858	1.73086	2.40963	1.32617	2.00178	2.83584	2.0546	7.11437	4.49761e-06	0.00209357	-7.4694	3.18309e-06	0.00130036	-0.355034	0.57337	0.885321		7.52204	7.81112e-15	6.12545e-11	5.78643	1.59136e-13	4.63984e-10	-0.426716	0.0160596	0.128708	42.671	CTS1	Endochitinase	KOG: Chitinase
Mtr.4380.1.S1_at	hypothetical protein predicted by Glimmer/Critica		1.61218	1.56729	2.02135	1.73361	1.56774	2.36736	6.5653	3.50013	1.76652	0.238309	0.988473		9.42281	8.57643	8.84232	8.94719	3.85501	1.80787	1.53005	2.39764	1.76026	1.75476	1.69459	1.73654	6.54955	5.58533e-06	0.0024447	-7.21065	2.82343e-06	0.00121022	-0.661103	0.28379	0.763306		8.15363	7.2428e-11	2.05474e-08	6.51878	8.98362e-10	3.37729e-07	-0.415739	0.277834	0.656466	37.0741		hypothetical protein predicted by Glimmer/Critica
Mtr.30779.1.S1_s_at	hypothetical protein predicted by Glimmer/Critica		1.96544	2.07899	2.56952	2.20465	4.34287	3.4013	2.06528	3.26982	1.06516	0.12962	0.988473		5.14369	5.69027	4.36665	5.06687	1.68326	1.70812	2.02515	1.80551	1.55404	1.54975	1.66805	1.59062	3.26136	8.22662e-06	0.00313112	-3.47625	5.24711e-06	0.00186937	-0.214893	0.497153	0.85366		-0.359986	0.165212	0.535485	-0.66603	0.0184414	0.172969	-0.969467	0.00192907	0.0280717	32.4176		hypothetical protein predicted by Glimmer/Critica
Mtr.30695.1.S1_at	glycosyl transferase family 8 protein		2.25211	1.92718	2.48093	2.22007	2.34794	2.98397	3.82923	3.05372	0.833645	0.0915061	0.988473		5.41799	4.15132	5.15771	4.90901	1.47314	1.93537	1.59766	1.66873	1.66411	1.85149	1.7444	1.75333	3.24028	1.0562e-05	0.00374116	-3.15567	1.27066e-05	0.0036902	0.0846079	0.792309	0.958419		0.772513	0.00574624	0.0714961	0.190831	0.420647	0.739193	0.539476	0.0367588	0.220726	36.2434		glycosyl transferase family 8 protein
Mtr.26873.1.S1_at	hypothetical protein predicted by Glimmer/Critica		2.40568	2.2106	2.47462	2.36363	4.13666	8.25288	2.48631	4.95862	2.59498	0.132906	0.988473		8.86403	6.99447	9.79387	8.55079	2.54394	1.93537	2.46352	2.31428	2.60436	2.49759	2.41048	2.50414	6.23651	1.45961e-05	0.00480869	-6.04665	1.80922e-05	0.00471768	0.189863	0.76958	0.951364		0.615313	0.0245547	0.189099	0.592787	0.0291478	0.219988	-0.25896	0.299012	0.677665	42.236		hypothetical protein predicted by Glimmer/Critica
Mtr.47198.1.S1_s_at	hypothetical protein predicted by Glimmer/Critica		2.2472	1.97544	1.83224	2.01829	3.97123	4.45642	3.0272	3.81828	1.79999	0.00461025	0.779297		7.95848	5.68865	7.70191	7.11634	1.78255	1.70812	1.92774	1.80613	1.79606	2.14114	2.09344	2.01021	5.31021	1.58771e-05	0.00514585	-5.10613	2.08321e-05	0.00523177	0.204079	0.715321	0.934306		2.82024	2.66514e-09	4.64521e-07	1.57936	1.34938e-06	0.0002104	-0.367254	0.0574826	0.291953	44.358		hypothetical protein predicted by Glimmer/Critica
Mtr.26896.1.S1_at	hypothetical protein predicted by Glimmer/Critica		2.78854	2.95581	2.85575	2.8667	3.79631	4.0754	2.71126	3.52766	0.660954	0.133895	0.988473		7.61734	5.48307	7.01881	6.70641	1.95644	2.13333	1.87689	1.98889	1.73812	2.25673	2.18866	2.06117	4.71752	1.84389e-05	0.00573552	-4.64524	2.05188e-05	0.00519567	0.072282	0.886385	0.980103		0.556682	0.0603335	0.323627	0.487885	0.0940489	0.386299	0.4024	0.159241	0.509769	34.5638		hypothetical protein predicted by Glimmer/Critica
Mtr.14183.1.S1_at	Annexin-like protein RJ4	MtAnn1	1.84656	1.68664	2.00402	1.84574	8.24477	5.85384	2.24006	5.44623	3.60048	0.0569604	0.988473		5.93062	7.96841	8.31006	7.40303	2.26013	1.70672	1.44175	1.80287	1.5339	1.7974	2.01434	1.78188	5.60016	1.96484e-05	0.00593836	-5.62115	1.91461e-05	0.00492955	-0.0209903	0.972354	0.996159		1.83297	5.0683e-06	0.000332166	0.556546	0.0333306	0.235181	1.03857	0.000788705	0.0143883	43.4183		Annexin-like protein RJ4	KOG: Annexin
Mtr.15627.1.S1_at	Blue copper protein Flags: Precursor;	MtBcp1	2.94819	1.83339	2.75477	2.51212	10.02	9.86634	2.40711	7.43117	4.91905	0.0681063	0.988473		9.51381	7.0825	10.8739	9.15675	2.08852	1.67696	1.42259	1.72936	1.80288	2.56647	1.85241	2.07392	7.42739	3.60809e-05	0.00936851	-7.08283	4.98535e-05	0.00976013	0.344558	0.696133	0.928299		8.1467	1.26008e-11	5.11357e-09	6.62614	1.31039e-10	6.78979e-08	-0.18936	0.556448	0.852163	41.9223		Blue copper protein Flags: Precursor;
Mtr.20746.1.S1_s_at	BRASSINOSTEROID INSENSITIVE 1-associated receptor kinase 1 Short=BRI1-associated receptor kinase 1; EC=2.7.11.1; AltName: Full=Somatic embryogenesis receptor-like kinase 3; Flags: Precursor;		1.69232	1.52874	2.46358	1.89488	6.4511	3.95605	2.34491	4.25069	2.35581	0.0714569	0.988473		5.05906	4.94576	3.80235	4.60239	2.0434	1.68383	1.93009	1.88577	1.77926	1.70093	1.86372	1.7813	2.71662	3.81361e-05	0.00977785	-2.82109	2.94561e-05	0.00668522	-0.104469	0.747684	0.945807		2.58332	1.06698e-06	8.95647e-05	1.30193	0.000591568	0.0216548	-3.31828	7.632e-08	1.43458e-05	36.3296		BRASSINOSTEROID INSENSITIVE 1-associated receptor kinase 1 Short=BRI1-associated receptor kinase 1; EC=2.7.11.1; AltName: Full=Somatic embryogenesis receptor-like kinase 3; Flags: Precursor;	KOG: Serine/threonine protein kinase
Mtr.27620.1.S1_at	hypothetical protein predicted by Glimmer/Critica		2.88522	2.61236	2.7226	2.74006	4.68087	3.5363	2.62645	3.61454	0.87448	0.151571	0.988473		6.66177	4.45799	5.66494	5.5949	2.10518	1.82237	1.59766	1.84174	1.61005	1.88939	2.0505	1.84998	3.75316	9.28022e-05	0.0188302	-3.74493	9.41707e-05	0.0152661	0.00823699	0.987114	0.998327		0.271698	0.144277	0.505029	0.0188777	0.915216	0.975587	0.367408	0.056611	0.288675	39.2617		hypothetical protein predicted by Glimmer/Critica
Mtr.7154.1.S1_at	hypothetical protein predicted by Glimmer/Critica		2.20852	1.92135	2.63212	2.254	4.19134	9.09538	2.07407	5.12027	2.86627	0.164973	0.988473		5.51529	4.26637	5.84527	5.20898	2.49859	1.96366	1.60014	2.02079	2.50792	1.69396	2.50792	2.2366	3.18819	0.000154698	0.0272299	-2.97238	0.000243969	0.0305101	0.215809	0.64719	0.911377		2.72981	1.18994e-05	0.000653377	2.43477	3.50725e-05	0.00295665	0.0314892	0.934436	0.98264	35.9447		hypothetical protein predicted by Glimmer/Critica
Mtr.21098.1.S1_at	Oxysterol-binding protein-related protein 8 Short=OSBP-related protein 8; Short=ORP-8;		2.28684	1.96529	1.60742	1.95318	2.48466	4.38338	2.27189	3.04664	1.09346	0.127129	0.988473		6.44481	5.23113	4.55175	5.40923	1.90387	2.56942	2.77694	2.41675	1.95963	1.72015	1.71547	1.79842	2.99248	0.000252982	0.037445	-3.61081	7.35316e-05	0.0130985	-0.61833	0.216913	0.749882		4.06337	1.22605e-07	1.4043e-05	3.29395	1.10936e-06	0.000177956	0.0743301	0.838376	0.958506	39.9485		Oxysterol-binding protein-related protein 8 Short=OSBP-related protein 8; Short=ORP-8;	KOG: Oxysterol-binding protein
Mtr.3888.1.S1_at	Cytochrome P450 716B1 EC=1.14.-.-; AltName: Full=Cytochrome P450 CYPA1;		2.03767	1.77909	2.07604	1.96427	2.55893	4.68758	1.76702	3.00451	1.04024	0.223557	0.988473		3.99377	6.30797	6.65873	5.65349	1.66266	1.63266	1.62578	1.64037	1.77478	1.77045	1.6704	1.73854	4.01313	0.000261032	0.0382668	-3.91495	0.000305901	0.0354348	0.0981763	0.877915	0.978159		0.839555	0.00724636	0.0844862	1.25874	0.000424444	0.0172933	-0.780598	0.0109933	0.0989905	36.4322		Cytochrome P450 716B1 EC=1.14.-.-; AltName: Full=Cytochrome P450 CYPA1;
Mtr.27870.1.S1_at	hypothetical protein predicted by Glimmer/Critica		2.4072	1.8918	1.92481	2.07461	3.5108	5.43828	2.35993	3.76967	1.69506	0.0795797	0.988473		8.52261	9.06821	4.98231	7.52437	2.20795	1.87985	2.13271	2.0735	1.78314	1.44435	1.62446	1.61732	5.45087	0.000565644	0.0626791	-5.90706	0.000341545	0.0384728	-0.456184	0.644222	0.909941		0.167045	0.561791	0.858489	0.0265456	0.925998	0.978859	-0.742302	0.0215927	0.156885	38.8571		hypothetical protein predicted by Glimmer/Critica
Mtr.38546.1.S1_at	UDP-glucose:protein transglucosylase		1.87146	2.35291	2.7692	2.33119	5.634	6.8985	2.36061	4.96437	2.63318	0.0717094	0.988473		4.13134	6.29726	7.35212	5.92691	1.88899	2.21983	1.85631	1.98838	1.68387	1.6542	2.23006	1.85604	3.93853	0.000751239	0.0754663	-4.07086	0.000613302	0.0567703	-0.132332	0.858569	0.974194		2.94407	1.09661e-08	1.62314e-06	1.96375	8.33814e-07	0.000139222	0.201135	0.350239	0.721677	39.2126		UDP-glucose:protein transglucosylase
Mtr.26907.1.S1_at	hypothetical protein predicted by Glimmer/Critica		1.97108	2.96406	2.93744	2.62419	6.18379	3.99253	2.66388	4.28007	1.65587	0.129112	0.988473		7.18126	3.83065	7.24491	6.08561	2.29153	1.83931	2.07495	2.0686	2.43888	2.54208	2.22417	2.40171	4.01701	0.00169298	0.119743	-3.6839	0.00276808	0.155474	0.333111	0.702381	0.930215		1.33352	4.96556e-06	0.000328241	0.8619	0.000271255	0.0129253	-1.13495	2.35818e-05	0.000983695	48.0645		hypothetical protein predicted by Glimmer/Critica
Mtr.30749.1.S1_s_at	Beta-glucosidase A EC=3.2.1.21; AltName: Full=Gentiobiase; AltName: Full=Cellobiase; AltName: Full=Beta-D-glucoside glucohydrolase; AltName: Full=Amygdalase;		4.40057	1.81312	2.3789	2.8642	2.54846	4.89032	1.74289	3.06055	0.196358	0.85912	0.994411		6.00949	3.36925	6.54764	5.30879	1.4201	2.2393	1.82533	1.82824	2.15638	1.85772	1.9969	2.00366	3.48055	0.00198524	0.131789	-3.30513	0.00265943	0.151736	0.175421	0.820684	0.964404		0.953495	0.00303618	0.0455449	0.75847	0.0121272	0.137566	1.01151	0.00202799	0.0290701	36.1851	bglA	Beta-glucosidase A EC=3.2.1.21; AltName: Full=Gentiobiase; AltName: Full=Cellobiase; AltName: Full=Beta-D-glucoside glucohydrolase; AltName: Full=Amygdalase;
Mtr.38510.1.S1_at	24 kDa vacuolar protein, putative		2.28696	2.892	1.94501	2.37466	3.84697	4.65958	2.08197	3.5295	1.15485	0.155408	0.988473		7.92029	3.36925	6.17128	5.82028	1.89328	2.17521	1.94111	2.0032	1.89489	2.08154	1.66652	1.88098	3.81707	0.00533402	0.222414	-3.9393	0.00451813	0.209649	-0.122223	0.904178	0.984287		0.0817605	0.58437	0.86884	-0.257905	0.102201	0.400692	-0.11729	0.435814	0.782358	40.4073		24 kDa vacuolar protein, putative	KOG: Aminopeptidases of the M20 family
Mtr.26820.1.S1_at	hypothetical protein predicted by Glimmer/Critica		1.89743	1.30179	1.70555	1.63492	3.07665	4.82091	3.15768	3.68508	2.05016	0.00920023	0.988473		4.09253	4.44141	3.24103	3.92499	1.65775	1.48111	1.69276	1.61054	1.6704	1.43406	1.6704	1.59162	2.31445	5.22702e-05	0.0121788	-2.33337	4.94644e-05	0.00974623	-0.0189212	0.94776	0.991594		0.35423	0.118976	0.459801	-0.103105	0.633197	0.864031	0.132452	0.541163	0.844252	23.8267		hypothetical protein predicted by Glimmer/Critica
Mtr.4325.1.S1_at	hypothetical protein predicted by Glimmer/Critica		2.99562	3.62415	1.84287	2.82088	3.18737	2.95246	3.00934	3.04972	0.228846	0.641141	0.989922		5.30854	3.97865	2.67932	3.98884	1.7318	1.69851	1.76212	1.73081	1.3906	1.84527	1.59477	1.61021	2.25802	0.00480857	0.211361	-2.37862	0.00363935	0.182797	-0.120599	0.837879	0.969039		-0.0888107	0.704126	0.918011	0.0556953	0.811399	0.939651	-1.20008	0.000227649	0.0055755	35.4561		hypothetical protein predicted by Glimmer/Critica
Mtr.45648.1.S1_at	Agglutinin-2 AltName: Full=Agglutinin II; AltName: Full=ClAII; AltName: Full=LecClAII; Flags: Precursor;	MtLec7	2.13112	2.03043	2.84518	2.33558	7.4593	2.72341	2.24263	4.14178	1.8062	0.261678	0.988473		4.84963	2.37643	5.0878	4.10462	2.20489	2.06892	2.35087	2.20823	1.94384	1.57546	1.73623	1.75184	1.89639	0.0206017	0.373148	-2.35278	0.00753155	0.282754	-0.456388	0.502091	0.855843		9.01764	1.51816e-13	2.72051e-10	8.29601	3.9503e-13	8.64523e-10	0.401725	0.114211	0.429292	42.6966		Agglutinin-2 AltName: Full=Agglutinin II; AltName: Full=ClAII; AltName: Full=LecClAII; Flags: Precursor;
Mtr.5886.1.S1_at	hypothetical protein predicted by Glimmer/Critica		1.83956	4.53741	1.8167	2.73122	6.30166	2.84149	1.54837	3.56384	0.832611	0.586538	0.988473		5.57229	2.73015	3.47226	3.9249	1.79861	2.72631	1.44435	1.98975	1.42837	1.49778	1.56533	1.49716	1.93515	0.0245978	0.393362	-2.42774	0.0087728	0.305964	-0.492595	0.496165	0.853333		0.310951	0.23188	0.618661	0.673813	0.0186684	0.174199	0.130399	0.606708	0.87502	36.7299		hypothetical protein predicted by Glimmer/Critica
Mtr.31949.1.S1_at	beta-amyrin synthase, putative		1.95692	2.26168	2.24541	2.15467	4.32823	4.54098	2.38821	3.75247	1.5978	0.0413798	0.988473		8.82747	8.11536	8.44073	8.46119	5.58711	7.17776	3.41938	5.39475	1.54489	2.30087	1.88735	1.91104	3.06643	0.00703406	0.251478	-6.55015	7.39238e-05	0.0131301	-3.48372	0.00360071	0.391213		5.21418	6.34473e-11	1.86025e-08	2.77966	6.81281e-08	1.55774e-05	-0.422298	0.0931132	0.384942	31.3525		beta-amyrin synthase, putative
Mtr.37028.1.S1_at	hypothetical protein predicted by Glimmer/Critica		1.87118	1.9261	1.86862	1.88863	3.67719	2.45679	4.03017	3.38805	1.49942	0.0142056	0.988473		10.2549	10.1475	9.09464	9.83236	5.7143	5.38366	4.03662	5.04486	2.77537	2.17554	2.77537	2.57543	4.7875	1.71801e-05	0.00539879	-7.25693	9.01499e-07	0.000502201	-2.46943	0.00127378	0.264692		8.91237	1.57706e-10	3.94446e-08	6.37198	6.68182e-09	2.0071e-06	0.131908	0.763142	0.933763	37.1308		hypothetical protein predicted by Glimmer/Critica
Mtr.29508.1.S1_at	hypothetical protein predicted by Glimmer/Critica		2.68047	2.30456	2.64357	2.54286	5.08563	8.23669	2.91679	5.41304	2.87017	0.0783835	0.988473		9.4392	9.94691	9.87835	9.75482	8.29553	2.13589	2.13692	4.18945	1.97581	1.63454	2.58821	2.06619	5.56537	0.00744912	0.257189	-7.68863	0.00126474	0.0947439	-2.12326	0.204677	0.748002		1.92365	1.58453e-06	0.000124672	1.34373	5.12865e-05	0.00392351	0.0936383	0.671839	0.902333	32.987		hypothetical protein predicted by Glimmer/Critica
Mtr.36944.1.S1_at	Glycerol-3-phosphate acyltransferase 5 Short=AtGPAT5; EC=2.3.1.15;		1.70161	1.72418	1.6853	1.7037	5.50275	2.9853	2.41124	3.6331	1.9294	0.0607199	0.988473		10.7221	10.7622	10.8109	10.7651	1.98948	6.73623	2.73959	3.82177	2.65843	1.45904	2.40058	2.17268	6.9433	0.000345376	0.0468229	-8.59238	8.60239e-05	0.0144421	-1.64908	0.180712	0.742893		5.95385	1.44329e-10	3.73173e-08	5.16079	7.19835e-10	2.77422e-07	-3.34813	8.38461e-08	1.51115e-05	32.9787		Glycerol-3-phosphate acyltransferase 5 Short=AtGPAT5; EC=2.3.1.15;
Mtr.12585.1.S1_at	3-oxoacyl-		2.04194	1.65324	2.18702	1.96073	5.78174	6.65636	1.81438	4.75083	2.79009	0.07732	0.988473		8.70999	8.47991	9.62096	8.93695	2.67665	5.52373	3.08188	3.76075	2.04309	2.67665	1.85913	2.19296	5.1762	0.000144312	0.0260861	-6.744	2.42409e-05	0.00582523	-1.5678	0.0657774	0.71657		1.13748	1.65029e-05	0.000856278	0.771917	0.000497943	0.0192147	0.157583	0.349125	0.720642	42.2511	fabF	3-oxoacyl-	KOG: 3-oxoacyl-(acyl-carrier-protein) synthase (I and II)
Mtr.40214.1.S1_at	Agglutinin-2 AltName: Full=Agglutinin II; AltName: Full=ClAII; AltName: Full=LecClAII; Flags: Precursor;		1.81312	1.63537	1.88212	1.77687	5.10036	2.11814	2.32127	3.17992	1.40305	0.147556	0.988473		8.93529	8.30358	9.60743	8.94877	2.30398	5.69502	1.59766	3.19889	1.71775	1.63454	1.6704	1.67423	5.74988	0.00047084	0.0563518	-7.27454	0.000103016	0.0162696	-1.52466	0.157921	0.739508		8.66551	9.03046e-12	4.07989e-09	9.9403	1.88687e-12	2.26713e-09	-0.151491	0.647753	0.893659	39.2387		Agglutinin-2 AltName: Full=Agglutinin II; AltName: Full=ClAII; AltName: Full=LecClAII; Flags: Precursor;	KOG: Translation initiation factor 2C (eIF-2C) and related proteins
Mtr.9007.1.S1_at	Anthocyanin 3'-O-beta-glucosyltransferase Short=3'GT; EC=2.4.1.238;		1.81312	2.00852	2.44172	2.08779	6.47222	2.3058	2.81442	3.86415	1.77636	0.174314	0.988473		8.3634	7.49604	9.55018	8.46987	2.90331	2.26641	4.5686	3.24611	1.98059	1.53977	1.94384	1.8214	5.22377	8.54551e-05	0.0178721	-6.64847	1.64938e-05	0.00450078	-1.4247	0.071469	0.718837		8.92354	2.60343e-09	4.55809e-07	6.87592	4.54813e-08	1.08851e-05	0.155484	0.782327	0.939896	44.8928		Anthocyanin 3'-O-beta-glucosyltransferase Short=3'GT; EC=2.4.1.238;	KOG: UDP-glucuronosyl and UDP-glucosyl transferase
Mtr.3391.1.S1_at	hypothetical protein predicted by Glimmer/Critica		1.81312	1.76871	1.73453	1.77212	1.62522	2.9853	5.03413	3.21488	1.44276	0.147017	0.988473		8.57576	8.17398	8.47007	8.4066	6.28215	1.62623	2.11831	3.34223	2.14791	1.64571	2.00932	1.93432	5.06437	0.00207358	0.135032	-6.47229	0.000477074	0.0477682	-1.40791	0.237283	0.753911		4.99085	3.37786e-09	5.70216e-07	4.18895	2.31855e-08	6.20419e-06	0.0846451	0.792755	0.94404	34.3049		hypothetical protein predicted by Glimmer/Critica
Mtr.36016.1.S1_at	hypothetical protein predicted by Glimmer/Critica		2.03273	2.35768	1.74046	2.04362	4.01015	2.61023	2.65123	3.09054	1.04692	0.0575064	0.988473		7.5944	6.75763	7.25696	7.203	3.5849	1.91467	2.36506	2.62154	1.53977	1.6342	1.71547	1.62981	4.58146	7.05964e-06	0.00290336	-5.57318	1.7552e-06	0.00085361	-0.991725	0.0457412	0.702786		5.19158	5.79825e-10	1.22197e-07	3.2772	9.14154e-08	2.01502e-05	0.125013	0.663039	0.899162	29.8507		hypothetical protein predicted by Glimmer/Critica
Mtr.29507.1.S1_s_at	hypothetical protein predicted by Glimmer/Critica		1.82559	1.98621	2.53596	2.11592	3.09975	3.96381	4.66465	3.9094	1.79348	0.00816669	0.988473		8.95551	9.0676	8.80356	8.94222	2.9933	2.80365	1.98438	2.59378	2.05373	1.53362	1.898	1.82845	6.34844	2.84848e-08	6.9902e-05	-7.11377	1.23501e-08	3.2904e-05	-0.765325	0.0227411	0.651833		5.98916	9.27717e-11	2.48873e-08	7.10192	1.34299e-11	1.05508e-08	-0.519785	0.0831715	0.361819	29.7352		hypothetical protein predicted by Glimmer/Critica
Mtr.15957.1.S1_at	Probable glutathione S-transferase EC=2.5.1.18; AltName: Full=Auxin-induced protein PCNT107;	MtGst1	2.52746	2.98432	3.10348	2.87176	5.21959	3.44228	3.55405	4.07197	1.20022	0.0668539	0.988473		10.1095	9.04828	10.5293	9.8957	4.27984	2.95985	1.95093	3.06354	2.83499	2.86708	1.7586	2.48689	6.83216	1.03966e-05	0.00370865	-7.40881	5.88197e-06	0.00207147	-0.57665	0.404235	0.814401		8.98117	2.37413e-12	1.67221e-09	8.12964	7.39636e-12	6.56861e-09	-0.141073	0.644451	0.892292	40.2402		Probable glutathione S-transferase EC=2.5.1.18; AltName: Full=Auxin-induced protein PCNT107;	KOG: Glutathione S-transferase
Mtr.7346.1.S1_at	hypothetical protein predicted by Glimmer/Critica		1.86611	2.34245	2.37985	2.19614	2.29775	6.10226	2.59585	3.66529	1.46915	0.219354	0.988473		10.274	10.7431	10.4341	10.4837	2.57711	1.95021	2.17423	2.23385	3.00002	2.85084	2.98165	2.94417	8.24986	2.48784e-10	2.17786e-06	-7.53955	4.84059e-10	3.70777e-06	0.710316	0.00532298	0.460709		3.3999	6.58718e-10	1.35453e-07	0.164295	0.393084	0.718856	-0.0349186	0.853714	0.961984	35.182		hypothetical protein predicted by Glimmer/Critica
Mtr.42121.1.S1_at	1-aminocyclopropane-1-carboxylate synthase, putative / ACC synthase, putative		1.89911	4.03051	2.42136	2.78366	4.3761	2.50823	2.95407	3.27947	0.495806	0.529183	0.988473		6.02224	6.31564	6.30673	6.21487	2.19424	2.54003	1.99007	2.24144	3.02459	2.71958	2.23722	2.66047	3.97343	2.55079e-07	0.00027912	-3.55441	5.71953e-07	0.000371642	0.419022	0.103499	0.728673		-0.0904434	0.461565	0.80437	-0.286796	0.0333277	0.235181	0.0828035	0.499429	0.821699	36.7174		1-aminocyclopropane-1-carboxylate synthase, putative / ACC synthase, putative	KOG: 1-aminocyclopropane-1-carboxylate synthase, and related proteins
Mtr.12418.1.S1_at	expressed protein		1.95407	2.04816	2.78912	2.26378	2.75036	4.60334	1.85549	3.06973	0.805949	0.319476	0.988473		5.69788	6.5033	5.93236	6.04451	2.36842	1.9904	1.8359	2.06491	2.15638	2.30865	4.14577	2.87026	3.9796	8.7278e-05	0.0179267	-3.17425	0.000380239	0.0408777	0.805359	0.161616	0.739754		1.55762	9.7854e-07	8.35139e-05	0.577065	0.00490937	0.0815495	-0.155074	0.370543	0.737249	41.8884		expressed protein
Mtr.10543.1.S1_at	universal stress protein (USP) family protein		2.07084	1.8707	2.60165	2.18106	5.17195	2.68845	2.04054	3.30031	1.11925	0.237562	0.988473		7.2142	6.99759	7.39808	7.20329	1.42765	2.72897	1.57441	1.91034	2.57678	1.72756	5.84197	3.3821	5.29295	0.000804388	0.0777898	-3.82119	0.00512552	0.225292	1.47176	0.172451	0.742252		-0.947291	7.85228e-05	0.00295706	-0.987592	5.39792e-05	0.00406856	0.266457	0.121093	0.442581	36.8324		universal stress protein (USP) family protein
Mtr.12500.1.S1_at	Nectarin-1 EC=1.15.1.1; AltName: Full=Superoxide dismutase [Mn]; Flags: Precursor;	MtGlp1	2.86575	1.72358	2.33087	2.30673	4.11823	3.1197	6.22139	4.48644	2.17971	0.0442379	0.988473		9.93346	9.21425	11.3428	10.1635	3.39505	2.94964	2.80807	3.05092	3.11636	2.87513	3.3447	3.11206	7.11257	1.0433e-06	0.000730607	-7.05142	1.11012e-06	0.000602	0.0611435	0.904232	0.984287		7.93925	3.50797e-13	5.11813e-10	7.79983	4.29751e-13	8.7781e-10	-0.385153	0.110293	0.421514	37.4376	NEC1	Nectarin-1 EC=1.15.1.1; AltName: Full=Superoxide dismutase [Mn]; Flags: Precursor;
Mtr.4247.1.S1_at	Putative disease resistance RPP13-like protein 1		1.75056	1.64175	1.83381	1.74204	1.54773	5.89925	1.56856	3.00518	1.26314	0.352195	0.988473		10.3535	10.0848	11.1952	10.5445	4.66499	2.58016	3.21375	3.4863	3.72929	1.8747	2.74276	2.78225	7.05816	8.20558e-06	0.00313112	-7.76221	4.19419e-06	0.0016207	-0.704051	0.313544	0.776419		5.8274	1.13036e-11	4.74425e-09	4.50174	2.1034e-10	9.91476e-08	-1.77733	4.64725e-06	0.000289309	36.4542		Putative disease resistance RPP13-like protein 1
Mtr.43890.1.S1_at	enoyl-		1.91797	2.26203	2.55066	2.24355	5.51459	3.52533	3.01988	4.01993	1.77638	0.0433239	0.988473		8.48075	6.74128	8.42428	7.8821	2.73909	3.33848	2.88584	2.9878	2.44322	3.01814	2.40058	2.62065	4.8943	1.04097e-05	0.00370865	-5.26146	6.26195e-06	0.00214369	-0.367157	0.456285	0.835082		1.8882	3.81876e-06	0.00026352	1.48768	3.78379e-05	0.00313328	0.339007	0.168459	0.523938	40	fabI	enoyl-	KOG: Reductases with broad range of substrate specificities
Mtr.35424.1.S1_at	Alpha-amylase/subtilisin inhibitor AltName: Full=RASI; Flags: Precursor;		2.17286	1.72467	1.84898	1.9155	2.04194	5.19538	2.9869	3.40807	1.49257	0.121309	0.988473		11.9217	11.2439	11.6422	11.6026	4.70498	1.73921	3.31445	3.25288	4.94685	2.63597	2.52055	3.36779	8.34973	1.91679e-05	0.00584363	-8.23482	2.10963e-05	0.00523377	0.114911	0.898437	0.983052		9.55954	4.0598e-12	2.30349e-09	0.705334	0.0560462	0.301952	-0.3785	0.277552	0.656217	42.146		Alpha-amylase/subtilisin inhibitor AltName: Full=RASI; Flags: Precursor;
Mtr.20645.1.S1_at	(+)-neomenthol dehydrogenase EC=1.1.1.208; AltName: Full=Menthone:neomenthol reductase; AltName: Full=Short-chain dehydrogenase/reductase 1; Short=AtSDR1;		2.36613	2.3078	2.72308	2.46567	2.1743	3.81858	2.92758	2.97349	0.507816	0.292648	0.988473		8.76381	9.22759	9.48004	9.15715	5.17269	2.12805	2.11831	3.13969	2.43734	2.82488	6.57722	3.94648	6.01746	0.00153035	0.113394	-5.21067	0.00345107	0.17807	0.806791	0.533155	0.8683		6.07164	2.70439e-10	6.18579e-08	4.99585	2.39609e-09	7.85173e-07	-0.118604	0.704912	0.914884	36.3739		(+)-neomenthol dehydrogenase EC=1.1.1.208; AltName: Full=Menthone:neomenthol reductase; AltName: Full=Short-chain dehydrogenase/reductase 1; Short=AtSDR1;	KOG: Dehydrogenases with different specificities (related to short-chain alcohol dehydrogenases)
Mtr.38330.1.S1_at	expressed protein		2.0478	1.43107	1.74807	1.74231	5.66227	4.49902	1.80505	3.98878	2.24646	0.0688413	0.988473		8.99752	8.89885	8.54385	8.8134	7.36796	1.93537	4.45439	4.58591	5.00199	2.30694	4.32981	3.87958	4.2275	0.0130404	0.317845	-4.93382	0.00611753	0.249581	-0.706326	0.603464	0.895629		3.70128	5.72318e-07	5.28171e-05	2.83179	8.56016e-06	0.000987852	0.017077	0.964508	0.990419	36.0515		expressed protein
Mtr.49957.1.S1_at	hypothetical protein predicted by Glimmer/Critica		2.0071	1.86382	2.80453	2.22515	5.53023	2.72978	2.9853	3.74844	1.52329	0.11438	0.988473		8.9553	6.81962	9.183	8.31931	6.11067	6.34925	6.12482	6.19491	6.10082	6.162	4.93277	5.73186	2.12439	0.0110185	0.302106	-2.58744	0.00404969	0.196016	-0.463049	0.485871	0.848258		6.58224	2.47594e-11	8.82096e-09	4.97874	5.7875e-10	2.3029e-07	0.295965	0.292039	0.670794	40.5889		hypothetical protein predicted by Glimmer/Critica
Msa.2729.1.S1_s_at	expressed protein		1.65821	1.66466	1.69482	1.67256	5.04529	2.28225	3.24449	3.52401	1.85144	0.0420795	0.988473		10.2008	9.51089	10.1879	9.96656	7.74317	5.9243	6.29802	6.65517	4.69178	4.04834	5.09312	4.61108	3.31139	0.00022385	0.0347268	-5.35548	8.60575e-06	0.00273235	-2.04409	0.00399241	0.416135		7.2695	6.96625e-12	3.33498e-09	7.01788	1.04047e-11	8.38917e-09	-0.950512	0.00393945	0.0475107	35.9489		expressed protein
Mtr.35719.1.S1_at	hypothetical protein predicted by Glimmer/Critica		1.9634	1.60092	2.31996	1.96143	4.86234	8.40392	1.73253	4.9996	3.03817	0.121657	0.988473		11.9479	11.8199	12.0228	11.9302	8.57169	4.40865	7.88888	6.95641	3.28259	3.6244	4.11102	3.67267	4.97382	0.00110573	0.0939762	-8.25756	4.23541e-05	0.00879789	-3.28374	0.0104749	0.55192		9.1211	8.0543e-15	6.12545e-11	7.8616	4.44673e-14	1.94633e-10	-0.779113	0.00126761	0.0205821	34.5205		hypothetical protein predicted by Glimmer/Critica
Mtr.12584.1.S1_at	3-oxoacyl-		1.86323	2.16438	2.10818	2.04526	7.69795	2.808	2.32338	4.27645	2.23118	0.185318	0.988473		11.1324	10.9894	11.1998	11.1072	5.84527	5.78379	6.09267	5.90725	2.79668	2.90835	5.93025	3.87843	5.19997	0.0001883	0.0310178	-7.22879	2.05179e-05	0.00519567	-2.02882	0.0304731	0.674241		1.73715	2.81475e-06	0.00020292	1.1849	0.000105364	0.00660171	0.171731	0.421185	0.773179	40.6573	fabF	3-oxoacyl-	KOG: 3-oxoacyl-(acyl-carrier-protein) synthase (I and II)
Mtr.7229.1.S1_at	hypothetical protein predicted by Glimmer/Critica		2.71349	2.54692	2.38499	2.54847	2.37284	4.73427	7.09888	4.73533	2.18686	0.116503	0.988473		11.6599	11.2529	11.4938	11.4689	6.61432	7.54981	3.13128	5.76514	3.16599	2.89923	6.44468	4.16997	5.70374	0.00277027	0.162914	-7.29891	0.000651016	0.0593645	-1.59517	0.25683	0.756547		8.82113	4.77189e-12	2.51652e-09	7.4845	3.09447e-11	2.06112e-08	-0.262871	0.414944	0.768525	33.4086		hypothetical protein predicted by Glimmer/Critica
Mtr.36790.1.S1_at	aconitate hydratase, cytoplasmic, putative / citrate hydro-lyase/aconitase, putative		2.18791	3.1713	2.90429	2.7545	6.45438	2.9591	3.1713	4.19492	1.44042	0.206437	0.988473		8.35176	7.59977	8.40587	8.11913	2.85656	3.43135	8.64442	4.97744	1.81957	1.6704	4.60148	2.69715	3.14169	0.0776989	0.508979	-5.42198	0.00871373	0.304616	-2.2803	0.178693	0.742893		0.877448	0.00945764	0.101532	0.757941	0.0204835	0.182999	0.266085	0.365439	0.733784	37.8029	acnA	aconitate hydratase, cytoplasmic, putative / citrate hydro-lyase/aconitase, putative	KOG: RNA-binding translational regulator IRP (aconitase superfamily)
Mtr.35711.1.S1_at	hypothetical protein predicted by Glimmer/Critica		2.38017	2.68937	5.79528	3.62161	2.13826	2.43548	2.3102	2.29465	-1.32696	0.212981	0.988473		8.36854	8.62401	7.3706	8.12105	2.71409	2.18626	2.47493	2.45843	2.14233	2.53313	2.48878	2.38808	5.66262	2.53601e-07	0.00027912	-5.73297	2.31841e-07	0.000229141	-0.0703475	0.832721	0.967997		1.84865	2.87093e-06	0.000206485	1.08582	0.000379051	0.0160522	0.694979	0.00849576	0.0830422	41.2731		hypothetical protein predicted by Glimmer/Critica
Mtr.37723.1.S1_at	pyruvate dehydrogenase E1 component beta subunit, chloroplast		1.81312	5.95995	1.75693	3.17667	2.87531	2.19558	1.67355	2.24815	-0.928521	0.481895	0.988473		8.52048	7.94246	8.8946	8.45251	1.65775	2.49172	2.41466	2.18804	1.15254	1.6952	2.34671	1.73148	6.26447	4.42538e-07	0.000412962	-6.72103	2.65718e-07	0.000243025	-0.45656	0.271241	0.759095		1.66575	5.70873e-07	5.28022e-05	0.959826	0.000118021	0.00713067	0.155078	0.377502	0.74184	40.8319		pyruvate dehydrogenase E1 component beta subunit, chloroplast	KOG: Pyruvate dehydrogenase E1, beta subunit
Mtr.44780.1.S1_at	dynein light chain 1, putative		2.35832	2.17207	6.20775	3.57938	1.85834	1.63636	1.64835	1.71435	-1.86503	0.155067	0.988473		6.23847	6.78871	6.82103	6.61607	1.96528	1.54608	2.55752	2.02296	2.38971	2.38971	1.98154	2.25365	4.59311	4.44784e-07	0.000412962	-4.36242	6.45573e-07	0.00039959	0.230693	0.438533	0.827916		0.574068	0.00181534	0.0311948	0.391397	0.018349	0.172639	1.03659	1.22445e-05	0.000606564	36.4011		dynein light chain 1, putative	KOG: Dynein light chain type 1
Mtr.37802.1.S1_at	Xylosyltransferase 1 EC=2.4.2.26; AltName: Full=Xylosyltransferase I; AltName: Full=Peptide O-xylosyltransferase 1; Flags: Fragment;		3.59108	5.49432	3.17494	4.08678	2.33077	2.29775	2.89444	2.50765	-1.57913	0.0530942	0.988473		6.19552	5.94083	6.65326	6.2632	1.92323	1.93993	1.99007	1.95107	1.72508	2.6727	1.8292	2.07566	4.31213	5.96977e-07	0.000508077	-4.18755	7.37675e-07	0.000430507	0.124585	0.664128	0.917507		0.19634	0.110356	0.443699	0.161222	0.182036	0.520133	0.131628	0.269728	0.648274	39.2094		Xylosyltransferase 1 EC=2.4.2.26; AltName: Full=Xylosyltransferase I; AltName: Full=Peptide O-xylosyltransferase 1; Flags: Fragment;	KOG: Branching enzyme
Mtr.35200.1.S1_at	hypothetical protein predicted by Glimmer/Critica		1.73078	5.57988	3.38118	3.56395	1.96331	1.81551	1.95725	1.91202	-1.65193	0.140936	0.988473		5.8084	5.74158	7.35923	6.30307	1.91148	1.91148	1.87377	1.89891	1.61005	1.51707	1.50908	1.5454	4.40416	6.56254e-06	0.00274559	-4.75767	3.80088e-06	0.00151533	-0.35351	0.397391	0.811225		0.316405	0.0495439	0.290272	-0.0242473	0.869425	0.961203	0.234438	0.131079	0.461225	37.2283		hypothetical protein predicted by Glimmer/Critica
Mtr.10833.1.S1_a_at	Uncharacterized glycosyl hydrolase Rv2006/MT2062 EC=3.2.1.-;		2.44084	5.15405	2.11846	3.23778	1.71144	2.50961	3.36593	2.52899	-0.708791	0.475428	0.988473		3.69027	4.71922	4.67245	4.36065	1.73285	1.85522	1.58178	1.72328	1.6427	1.68035	1.81606	1.71304	2.63737	1.42256e-05	0.00476348	-2.64761	1.38467e-05	0.00391014	-0.010243	0.96999	0.995779		0.809528	0.000369265	0.00973607	0.0555389	0.739675	0.910371	0.993108	6.39739e-05	0.00213402	37.3779		Uncharacterized glycosyl hydrolase Rv2006/MT2062 EC=3.2.1.-;	KOG: Trehalose-6-phosphate synthase component TPS1 and related subunits
Mtr.29959.1.S1_at	hypothetical protein predicted by Glimmer/Critica		2.03265	6.27592	1.87651	3.39503	1.83253	3.8728	1.91626	2.54053	-0.854498	0.555535	0.988473		5.84623	5.63206	5.03488	5.50439	1.62913	1.80787	1.15881	1.53193	1.55684	3.31591	2.07119	2.31465	3.97246	3.42141e-05	0.00915534	-3.18974	0.000149173	0.0212088	0.782711	0.123305	0.730813		-0.206853	0.504673	0.829086	-0.690832	0.0409936	0.260403	0.397607	0.21123	0.583604	34.4488		hypothetical protein predicted by Glimmer/Critica
Mtr.41566.1.S1_at	expressed protein		1.96983	8.32218	1.66541	3.98581	1.78617	1.67661	2.9853	2.14936	-1.83645	0.372608	0.988473		9.52551	5.95085	8.23058	7.90231	1.39394	1.90166	1.7928	1.69613	1.61801	1.60455	1.63669	1.61975	6.20618	6.77482e-05	0.0148267	-6.28256	6.23919e-05	0.0115303	-0.0763845	0.924389	0.987897		3.02352	2.204e-05	0.00107502	1.69174	0.00259295	0.0556925	1.82	0.00155527	0.023814	33.5034		expressed protein
Mtr.14930.1.S1_at	hypothetical protein predicted by Glimmer/Critica		4.94917	3.73293	2.88722	3.85644	3.72312	2.75274	1.66126	2.71238	-1.14407	0.173017	0.988473		6.18878	4.83101	4.82417	5.28132	2.42562	1.48908	2.46211	2.1256	2.55426	2.0002	1.7774	2.11062	3.15572	0.000148538	0.0265606	-3.1707	0.000143988	0.0206635	-0.0149831	0.97404	0.996159		0.18838	0.46029	0.803969	0.692572	0.0163162	0.162282	0.290195	0.26301	0.640778	39.7436		hypothetical protein predicted by Glimmer/Critica
Mtr.13831.1.S1_at	expressed protein		1.96879	7.0215	4.29777	4.42935	1.90654	1.79861	1.89866	1.86794	-2.56142	0.0914691	0.988473		7.27674	4.78321	6.16007	6.07334	2.42849	2.06892	2.14267	2.21336	2.99381	2.73063	1.94384	2.55609	3.85998	0.000241369	0.0366105	-3.51725	0.000436219	0.0445511	0.342728	0.576456	0.886156		-0.152151	0.210808	0.593765	0.152813	0.208963	0.553125	-0.270038	0.0373647	0.223053	39.5918		expressed protein
Mtr.4820.1.S1_at	hypothetical protein predicted by Glimmer/Critica		5.41684	2.29821	2.91162	3.54222	2.99887	2.82472	2.75661	2.86007	-0.682155	0.443066	0.988473		5.96615	4.03272	5.52858	5.17582	1.95203	2.59886	2.7578	2.43623	1.99805	2.73239	2.17673	2.30239	2.73959	0.000738918	0.0747185	-2.87342	0.000550821	0.0529751	-0.133836	0.795276	0.95913		0.715008	0.000788734	0.0171008	0.931792	8.80337e-05	0.00576339	0.299173	0.0847279	0.365497	39.0496		hypothetical protein predicted by Glimmer/Critica
Mtr.38154.1.S1_at	hypothetical protein		4.06936	4.85455	2.02075	3.64822	2.4123	1.95545	1.91317	2.09364	-1.55457	0.0859329	0.988473		5.16949	3.31235	4.82535	4.43573	2.17712	1.99612	1.6784	1.95055	1.77926	2.26074	1.7158	1.9186	2.48518	0.0007711	0.0764587	-2.51713	0.000713215	0.063248	-0.0319511	0.945817	0.99116		-0.49416	0.00942477	0.101321	-0.621406	0.0022255	0.0510155	-0.0505648	0.756104	0.931195	38.0544		hypothetical protein	KOG: Ribosomal RNA adenine dimethylase
Mtr.13494.1.S1_at	hypothetical protein predicted by Glimmer/Critica		2.44551	2.26327	5.00159	3.23679	1.97221	3.85252	2.96258	2.9291	-0.307684	0.743517	0.991838		6.96149	4.72491	4.19316	5.29319	2.05467	1.93625	1.94865	1.97986	1.61092	1.93487	1.61005	1.71861	3.31333	0.000988625	0.0880979	-3.57457	0.000622853	0.0573081	-0.261241	0.690762	0.926294		0.600822	0.0875598	0.394754	0.528271	0.127712	0.444705	-0.607632	0.0844519	0.364825	39.9543		hypothetical protein predicted by Glimmer/Critica
Mtr.9263.1.S1_at	glycine--tRNA ligase		1.98339	5.25619	2.01075	3.08345	2.04414	2.29775	1.80179	2.04789	-1.03555	0.318215	0.988473		5.16934	2.74857	5.3408	4.41957	1.66575	1.60649	1.51355	1.59527	1.69514	1.53977	1.51994	1.58495	2.8243	0.00225378	0.142232	-2.83462	0.0022077	0.134343	-0.0103136	0.987162	0.998327		0.340132	0.0622024	0.328701	0.20208	0.244467	0.589225	0.00702377	0.966728	0.991135	39.0039		glycine--tRNA ligase
Mtr.2228.1.S1_at	pleckstrin homology (PH) domain-containing protein / lipid-binding START domain-containing protein		2.45109	5.81889	6.42702	4.899	2.13597	2.71572	3.07588	2.64253	-2.25647	0.0879289	0.988473		5.86411	2.95932	6.12815	4.98386	2.08206	1.61306	1.77153	1.82222	1.91066	1.5021	1.91448	1.77575	3.16164	0.00376984	0.191074	-3.20811	0.00348264	0.178735	-0.0464689	0.952944	0.992834		-0.125722	0.390758	0.759131	-0.354692	0.0277876	0.215039	-0.21064	0.161986	0.514267	36.8723		pleckstrin homology (PH) domain-containing protein / lipid-binding START domain-containing protein
Mtr.47854.1.S1_at	UPF0676 protein C1494.01		1.96234	6.25776	2.25328	3.49112	2.25328	2.65447	2.28525	2.39767	-1.09346	0.398605	0.988473		6.04976	2.82715	4.28753	4.38815	1.54552	1.91152	1.71464	1.72389	1.76075	2.15312	2.00394	1.9726	2.66425	0.00581205	0.231417	-2.41554	0.00950572	0.318475	0.248711	0.730887	0.940112		0.410763	0.0453377	0.275161	0.315921	0.111085	0.417218	0.710297	0.00234639	0.0323615	41.2602		UPF0676 protein C1494.01	KOG: Iron/ascorbate family oxidoreductases
Mtr.8853.1.S1_at	agmatinase		3.42814	7.54993	1.86316	4.28041	2.00379	2.53942	2.2075	2.25024	-2.03017	0.218194	0.988473		5.71456	2.66551	4.87951	4.41986	1.99024	1.65776	2.03815	1.89539	2.15638	2.15638	1.87361	2.06212	2.52448	0.00678738	0.247865	-2.35774	0.00953348	0.318882	0.166736	0.812954	0.963282		0.10196	0.651868	0.897904	0.379978	0.110958	0.416969	0.344667	0.144403	0.485475	41.6794	speB	agmatinase	KOG: Arginase family protein
Mtr.13234.1.S1_at	glycerol-3-phosphate dehydrogenase (NAD(P)+)		2.2881	6.83879	2.51692	3.88127	1.81312	2.79207	1.98204	2.19575	-1.68552	0.245443	0.988473		7.5526	3.07594	6.55127	5.7266	2.04456	1.99065	1.99519	2.01013	1.68732	2.12925	1.98407	1.93355	3.71647	0.00683665	0.248627	-3.79306	0.00616047	0.250359	-0.0765878	0.941126	0.990252		0.248425	0.473156	0.811158	0.738064	0.0486858	0.282739	0.183547	0.594188	0.869261	37.0906	gpsA	glycerol-3-phosphate dehydrogenase (NAD(P)+)	KOG: Glycerol-3-phosphate dehydrogenase/dihydroxyacetone 3-phosphate reductase
Mtr.4035.1.S1_at	FtsJ-like methyltransferase family protein		2.5653	6.5502	2.05317	3.72289	2.56266	3.42185	2.34005	2.77485	-0.948037	0.480237	0.988473		5.03936	3.13901	3.64811	3.94216	1.87792	1.5214	1.92598	1.7751	1.58826	1.69521	1.5526	1.61202	2.16706	0.00130967	0.104091	-2.33014	0.000848648	0.070753	-0.163079	0.716962	0.934782		-0.415098	0.010878	0.111134	-0.530915	0.00236178	0.0526656	0.0765628	0.586923	0.865897	43.0052		FtsJ-like methyltransferase family protein	KOG: Putative SAM-dependent rRNA methyltransferase SPB1
Msa.1067.1.S1_at	glycosyl hydrolase family 3		1.85727	5.79673	1.9889	3.2143	1.87673	2.09014	1.9889	1.98526	-1.22904	0.314824	0.988473		3.58668	3.47803	5.49048	4.18506	2.00178	2.08471	1.77773	1.95474	1.77926	1.9204	1.37743	1.69236	2.23032	0.00262157	0.158114	-2.4927	0.0013852	0.0997442	-0.262379	0.616982	0.900886		0.793062	0.00029841	0.00833833	0.0588052	0.71258	0.899837	0.801853	0.000272408	0.00639075	39.7035		glycosyl hydrolase family 3
Mtr.38022.1.S1_at	glycosyl hydrolase family 3		1.98657	6.05119	1.72038	3.25271	1.65009	1.60092	2.15548	1.80216	-1.45055	0.280741	0.988473		4.17771	3.25259	6.83799	4.7561	2.35099	1.73488	2.1113	2.06572	1.84631	1.95988	2.06123	1.95581	2.69037	0.0112826	0.303905	-2.80029	0.0093038	0.315246	-0.109916	0.894847	0.9823		0.88459	0.000217308	0.00653397	0.1112	0.519116	0.801976	0.908241	0.000173764	0.00453568	40.6739		glycosyl hydrolase family 3
Mtr.38395.1.S1_at	DNA gyrase A subunit		3.41865	7.70759	1.92069	4.34898	3.81088	2.07722	2.08962	2.65924	-1.68974	0.325654	0.988473		9.30311	8.6398	8.02919	8.65737	3.33813	2.83722	2.55779	2.91104	2.40635	4.47697	4.82062	3.90132	5.74632	3.07794e-05	0.00853438	-4.75605	0.000110315	0.0169846	0.990271	0.164096	0.739754		0.428942	0.0367457	0.243866	0.240793	0.210699	0.555194	-0.0752502	0.686349	0.907759	41.0192	gyrA	DNA gyrase A subunit	KOG: DNA topoisomerase type II
Mtr.5960.1.S1_s_at	SEC14 cytosolic factor family protein / phosphoglyceride transfer family protein		2.26195	6.28114	2.8912	3.81143	2.2042	1.90096	3.37745	2.4942	-1.31723	0.295642	0.988473		6.59838	4.76717	6.68177	6.01578	3.39857	3.11124	2.46861	2.99281	3.15389	2.67932	3.6278	3.15367	3.02297	0.000694284	0.071987	-2.86211	0.000967726	0.0784852	0.16086	0.775361	0.952758		1.07399	0.0013784	0.0255879	1.13279	0.000928539	0.0292089	0.842688	0.00687858	0.0711809	35.0163		SEC14 cytosolic factor family protein / phosphoglyceride transfer family protein
Mtr.13642.1.S1_at	heat shock protein 70, putative / HSP70, putative		2.80227	5.84555	2.72628	3.79137	3.28875	2.6364	2.904	2.94305	-0.848317	0.385575	0.988473		7.34655	7.00659	6.71862	7.02392	4.80577	3.21566	4.80577	4.27573	4.19011	1.8747	4.29174	3.45218	2.74818	0.00561083	0.227394	-3.57174	0.00130707	0.0963831	-0.823554	0.284126	0.763474		0.256234	0.192185	0.571546	0.452044	0.0316569	0.229725	0.143286	0.454173	0.794024	37.0172		heat shock protein 70, putative / HSP70, putative	KOG: Molecular chaperones HSP105/HSP110/SSE1, HSP70 superfamily
Mtr.44042.1.S1_at	hypothetical protein predicted by Glimmer/Critica		2.18744	4.93963	2.64588	3.25765	4.47673	2.27397	1.91332	2.88801	-0.369639	0.72694	0.990874		5.27271	6.26131	4.51865	5.35089	4.08565	1.66502	2.46115	2.73727	3.11815	3.03351	3.03677	3.06281	2.61362	0.0042715	0.202279	-2.28808	0.00846897	0.300879	0.325533	0.627986	0.90436		-0.51878	0.00709003	0.0833102	-0.473388	0.0119412	0.136353	-0.349292	0.0491306	0.264659	33.2338		hypothetical protein predicted by Glimmer/Critica
[truncated: 40 more columns]

## Sheet: Group E
GeneChip ID	Gene product	Mt gene	NAP C1	NAP C2	NAP C3	NAP Mean	APP P1	APP P2	APP P3	APP Mean	logFC APP_vs_NAP	p APP_vs_NAP	pFDR APP_vs_NAP		ARB A1	ARB A3	ARB A5	ARB Mean	CMR K1	CMR K4	CMR K5	CMR Mean	EPI E1	EPI E2	EPI E3	EPI Mean	logFC ARB_vs_CMR	p ARB_vs_CMR	pFDR ARB_vs_CMR	logFC EPI_vs_ARB	p EPI_vs_ARB	pFDR EPI_vs_ARB	logFC EPI_vs_CMR	p EPI_vs_CMR	pFDR EPI_vs_CMR		logFC GiMyc_Control	p GiMyc_Control	FDR p GiMyc_Control	logFC GmMyc_Control	p GmMyc_Control	FDR p GmMyc_Control	logFC Phosphate_Control	p Phosphate_Control	FDR p Phosphate_Control	%GC content	Gene name	Gene product	Gene function
Mtr.37883.1.S1_at	Beta-1,4-mannosyl-glycoprotein 4-beta-N-acetylglucosaminyltransferase EC=2.4.1.144; AltName: Full=N-glycosyl-oligosaccharide-glycoprotein N-acetylglucosaminyltransferase III; Short=N-acetylglucosaminyltransferase III; Short=GlcNAc-T III; Short=GNT-III;		3.97123	5.57125	5.94217	5.16155	5.64708	3.33781	3.30952	4.09813	-1.06342	0.260416	0.988473		9.99263	9.1946	10.1765	9.7879	2.46481	1.90431	2.63483	2.33465	2.64212	2.30134	2.77537	2.57294	7.45325	2.02981e-08	6.0249e-05	-7.21495	2.57639e-08	5.6635e-05	0.238293	0.451028	0.833268		1.70183	1.192e-06	9.84329e-05	0.754219	0.00167955	0.042476	-1.14398	5.64619e-05	0.00193939	39.4055		Beta-1,4-mannosyl-glycoprotein 4-beta-N-acetylglucosaminyltransferase EC=2.4.1.144; AltName: Full=N-glycosyl-oligosaccharide-glycoprotein N-acetylglucosaminyltransferase III; Short=N-acetylglucosaminyltransferase III; Short=GlcNAc-T III; Short=GNT-III;
Mtr.40703.1.S1_at	expressed protein		3.6939	5.99111	6.17854	5.28785	8.84648	4.66206	1.67004	5.05952	-0.228324	0.909028	0.9954		6.50037	7.07642	6.51706	6.69795	1.85201	2.08019	2.11469	2.01563	2.32833	2.02605	1.84762	2.06733	4.68232	2.47061e-08	6.58236e-05	-4.63061	2.68027e-08	5.6635e-05	0.0517031	0.796384	0.959335		-0.142955	0.536045	0.845604	-0.383104	0.114102	0.422067	-0.816466	0.00357796	0.044177	38.0316		expressed protein
Mtr.29823.1.S1_at	hypothetical protein predicted by Glimmer/Critica		4.74055	2.79922	4.51563	4.01846	3.75587	2.69668	2.86883	3.10713	-0.911337	0.187417	0.988473		6.22055	5.88951	5.6857	5.93192	1.94687	1.75737	1.6704	1.79155	1.77926	1.8179	1.3133	1.63682	4.14037	4.60797e-08	9.41224e-05	-4.2951	3.52206e-08	6.74453e-05	-0.154729	0.431668	0.825013		-0.874356	0.00134379	0.0250898	-0.00470674	0.982363	0.994913	-0.820982	0.00210528	0.0299321	37.218		hypothetical protein predicted by Glimmer/Critica
Mtr.4583.1.S1_at	hypothetical protein predicted by Glimmer/Critica		1.93541	6.94138	2.22312	3.69997	5.25372	5.37761	6.53795	5.72309	2.02312	0.212662	0.988473		9.24936	8.06125	8.81107	8.70723	2.00007	2.36243	1.86048	2.07433	1.96457	1.81985	2.17711	1.98718	6.6329	4.17396e-08	9.13471e-05	-6.72005	3.79335e-08	6.81048e-05	-0.0871471	0.775132	0.952734		0.981165	0.000872494	0.0184216	-0.290652	0.213225	0.558014	-0.181199	0.428092	0.777703	35.4478		hypothetical protein predicted by Glimmer/Critica
Mtr.37516.1.S1_at	Probable signal peptidase complex subunit 2 EC=3.4.-.-; AltName: Full=Microsomal signal peptidase 25 kDa subunit; Short=SPase 25 kDa subunit;		2.96832	6.19589	6.98057	5.3816	6.0445	2.95228	1.8748	3.62386	-1.75774	0.29008	0.988473		7.37736	7.00527	6.58678	6.9898	2.10069	2.04217	2.28341	2.14209	2.29688	2.5732	1.99212	2.2874	4.84771	5.53396e-08	0.00010939	-4.7024	6.91342e-08	0.000103327	0.145308	0.535046	0.869079		0.263759	0.0328148	0.228088	0.444217	0.00164144	0.0418403	-0.103082	0.36293	0.732064	36.9565		Probable signal peptidase complex subunit 2 EC=3.4.-.-; AltName: Full=Microsomal signal peptidase 25 kDa subunit; Short=SPase 25 kDa subunit;
Mtr.32904.1.S1_s_at	hypothetical protein predicted by Glimmer/Critica		2.31807	5.65933	5.17405	4.38382	2.26099	5.29336	2.45848	3.33761	-1.04621	0.429764	0.988473		6.6264	6.84374	5.97709	6.48241	1.49359	1.5214	1.87689	1.63063	1.67386	1.78314	1.43837	1.63179	4.85178	7.38359e-08	0.000122284	-4.85062	7.39651e-08	0.000107915	0.00116042	0.996151	0.999921		-0.320253	0.336818	0.718947	-0.310175	0.351641	0.688255	-0.387265	0.24979	0.627949	46.9298		hypothetical protein predicted by Glimmer/Critica
Mtr.30156.1.S1_at	Subtilisin inhibitor 1 AltName: Full=Subtilisin inhibitor I; AltName: Full=ASI-I; Contains: RecName: Full=Subtilisin inhibitor 2; AltName: Full=Subtilisin inhibitor II; AltName: Full=ASI-II;		5.15938	3.20133	3.21694	3.85922	6.19515	5.12105	3.23122	4.84914	0.989923	0.33303	0.988473		8.90886	7.93619	9.25827	8.7011	2.48878	2.18496	2.28577	2.31984	2.39463	2.37609	2.37151	2.38074	6.38126	7.06164e-08	0.000120201	-6.32036	7.57433e-08	0.00010794	0.0609045	0.84662	0.970848		2.99857	2.87212e-08	3.91107e-06	1.81057	5.56747e-06	0.00070928	1.84225	4.68903e-06	0.00029053	42.5287		Subtilisin inhibitor 1 AltName: Full=Subtilisin inhibitor I; AltName: Full=ASI-I; Contains: RecName: Full=Subtilisin inhibitor 2; AltName: Full=Subtilisin inhibitor II; AltName: Full=ASI-II;
Mtr.15653.1.S1_at	Agglutinin-2 AltName: Full=Agglutinin II; AltName: Full=ClAII; AltName: Full=LecClAII; Flags: Precursor;	MtLec5	2.98913	3.39443	3.56034	3.31463	3.23857	5.50915	3.52039	4.08937	0.774736	0.274333	0.988473		10.1588	9.46926	11.0062	10.2114	1.94311	2.61367	2.25751	2.27143	2.61367	2.53213	2.15638	2.43406	7.93998	6.71922e-08	0.00011764	-7.77735	7.81639e-08	0.000108857	0.162628	0.677465	0.921527		8.00701	8.73756e-13	8.90059e-10	7.64076	1.49267e-12	2.03262e-09	-0.0764833	0.758771	0.932269	40.7273		Agglutinin-2 AltName: Full=Agglutinin II; AltName: Full=ClAII; AltName: Full=LecClAII; Flags: Precursor;
Mtr.11078.1.S1_at	Multiple RNA-binding domain-containing protein 1 AltName: Full=RNA-binding protein 19 homolog; AltName: Full=RNA-binding motif protein 19 homolog;		4.98125	6.31231	5.75639	5.68331	6.74593	6.44775	3.26846	5.48738	-0.195932	0.853598	0.993757		6.13916	6.73382	6.68904	6.52067	2.25755	1.64403	1.61351	1.83836	2.15638	2.2914	1.9939	2.14723	4.68231	7.82548e-08	0.000124014	-4.37344	1.28768e-07	0.000151744	0.308866	0.212175	0.749486		0.241113	0.1772	0.552344	-0.199418	0.258447	0.602836	-0.371412	0.0477778	0.260245	37.6392		Multiple RNA-binding domain-containing protein 1 AltName: Full=RNA-binding protein 19 homolog; AltName: Full=RNA-binding motif protein 19 homolog;	KOG: FOG: RRM domain
Mtr.6898.1.S1_at	Mitogen-activated protein kinase kinase kinase 12 EC=2.7.11.25; AltName: Full=Mixed lineage kinase; AltName: Full=Leucine-zipper protein kinase; Short=ZPK; AltName: Full=Dual leucine zipper bearing kinase; Short=DLK; AltName: Full=MAPK-upstream kinase; Short=MUK;		3.49937	7.26831	3.30761	4.69176	6.00079	5.87093	2.30365	4.72512	0.033361	0.983224	0.999573		6.78795	6.20439	7.1598	6.71738	2.04572	2.05462	2.11831	2.07289	2.35242	2.35242	1.87467	2.19317	4.64449	1.42891e-07	0.0001863	-4.52421	1.7298e-07	0.000189284	0.12028	0.635945	0.90685		0.217723	0.178759	0.554381	0.324558	0.05502	0.298946	0.0184524	0.905517	0.975584	45.2012		Mitogen-activated protein kinase kinase kinase 12 EC=2.7.11.25; AltName: Full=Mixed lineage kinase; AltName: Full=Leucine-zipper protein kinase; Short=ZPK; AltName: Full=Dual leucine zipper bearing kinase; Short=DLK; AltName: Full=MAPK-upstream kinase; Short=MUK;	KOG: Tyrosine kinase specific for activated (GTP-bound) p21cdc42Hs
Mtr.10729.1.S1_at	Vacuolar protein sorting-associated protein 33 homolog Short=AtVPS33;		6.81795	9.21281	4.8554	6.96206	7.87376	9.2692	4.71027	7.28441	0.322357	0.84582	0.99305		4.90705	5.0156	5.60594	5.17619	1.93537	1.74823	1.85323	1.84561	1.85627	2.07542	1.86567	1.93245	3.33058	2.00574e-07	0.000240996	-3.24374	2.43047e-07	0.000234163	0.0868429	0.648969	0.912132		-0.135283	0.280823	0.670088	-0.194843	0.130141	0.449042	0.159861	0.206966	0.578912	40.0709		Vacuolar protein sorting-associated protein 33 homolog Short=AtVPS33;	KOG: Vacuolar sorting protein VPS33/slp1 (Sec1 family)
Mtr.24353.1.S1_at	SPX (SYG1/Pho81/XPR1) domain-containing protein		6.46803	7.36175	3.446	5.75859	9.39146	7.99276	5.37546	7.58656	1.82797	0.253096	0.988473		10.0957	8.28251	9.59315	9.3238	1.6838	2.23291	1.9177	1.9448	1.55009	2.16669	1.77926	1.83201	7.379	3.5329e-07	0.000349176	-7.49179	3.16486e-07	0.000277051	-0.112788	0.804045	0.961633		2.40379	4.23277e-05	0.00180247	1.77985	0.000554031	0.0207138	-6.47356	1.40733e-09	8.21318e-07	42.1607		SPX (SYG1/Pho81/XPR1) domain-containing protein	KOG: Protein involved in vacuolar polyphosphate accumulation, contains SPX domain
Mtr.17288.1.S1_at	Metal transporter Nramp1 Short=AtNramp1;		7.8381	7.16047	6.30038	7.09965	5.87952	6.65312	3.00087	5.17784	-1.92181	0.115743	0.988473		4.39673	4.6373	4.97991	4.67131	1.5091	1.5214	1.86659	1.63236	1.94384	1.73011	1.79743	1.82379	3.03895	2.23325e-07	0.000258205	-2.84752	3.58148e-07	0.000292505	0.191426	0.294126	0.768753		-0.836423	0.00220905	0.0362038	-0.197544	0.374287	0.705081	-0.619358	0.0138558	0.116134	42.5414		Metal transporter Nramp1 Short=AtNramp1;	KOG: Mn2+ and Fe2+ transporters of the NRAMP family
Mtr.49629.1.S1_at	expressed protein		7.74007	6.89471	5.02928	6.55469	7.36213	4.01538	2.05766	4.47839	-2.0763	0.218493	0.988473		5.26135	5.40707	5.14435	5.27092	2.71355	2.80297	2.13025	2.54892	2.22568	1.96367	1.77926	1.98954	2.722	1.61653e-06	0.000961728	-3.28139	4.20479e-07	0.000319441	-0.559387	0.0250049	0.662067		0.0250144	0.827971	0.956384	0.0343589	0.765548	0.921564	-0.0106113	0.92649	0.980179	47.7987		expressed protein
Mtr.27063.1.S1_at	hypothetical protein predicted by Glimmer/Critica		3.71096	3.77915	7.97963	5.15658	5.84708	7.06249	1.54694	4.81884	-0.337744	0.863463	0.994497		5.68958	6.21957	5.35505	5.75473	2.40252	2.56442	2.30606	2.42434	2.32494	2.38971	2.09822	2.27095	3.3304	5.92017e-07	0.000508077	-3.48378	4.27465e-07	0.000319441	-0.153381	0.492716	0.851385		0.990051	0.000130545	0.00439776	0.522698	0.0122641	0.138256	-0.493864	0.0165353	0.131272	37.4787		hypothetical protein predicted by Glimmer/Critica
Mtr.51258.1.S1_at	Annexin-like protein RJ4		5.80977	7.11812	6.87507	6.60099	7.25986	7.87137	1.29865	5.47663	-1.12436	0.56308	0.988473		8.99477	7.32706	8.55845	8.29343	1.42765	1.84356	1.51836	1.59652	1.99036	1.93635	1.57628	1.83433	6.69691	3.33096e-07	0.000334614	-6.4591	4.32867e-07	0.000319495	0.237807	0.564927	0.882421		1.23254	0.0149029	0.136976	1.32459	0.0100892	0.123749	0.337893	0.449134	0.790758	40.0673		Annexin-like protein RJ4
Msa.892.1.S1_at	Putative selenium-binding protein		4.69295	7.25072	5.80861	5.91743	5.66873	6.55677	4.28726	5.50425	-0.413172	0.647785	0.990007		5.80595	6.26978	6.32227	6.13267	2.64166	2.8621	2.00394	2.50257	2.30652	2.06343	2.40058	2.25684	3.6301	8.53029e-07	0.000637462	-3.87582	5.3169e-07	0.000350332	-0.245723	0.345159	0.789341		0.681555	0.000936579	0.0193499	0.135904	0.39756	0.722418	0.873955	0.000123746	0.00349603	41.1972		Putative selenium-binding protein	KOG: Selenium-binding protein
Mtr.15850.1.S1_at	hypothetical protein predicted by Glimmer/Critica		2.67531	7.27036	4.28059	4.74208	7.26418	4.23146	2.54731	4.68098	-0.0611016	0.971798	0.999006		4.59784	4.06555	4.32872	4.3307	2.04946	1.80787	1.80169	1.88634	1.59387	1.94436	1.5214	1.68654	2.44436	1.15167e-06	0.000781071	-2.64416	6.53943e-07	0.000400723	-0.199797	0.279141	0.761631		-0.0508988	0.780309	0.94269	-0.156288	0.398528	0.723146	-0.192382	0.30254	0.681107	57.6052		hypothetical protein predicted by Glimmer/Critica
Mtr.15470.1.S1_at	Vacuolar amino acid transporter 1		3.849	3.62876	7.0296	4.83579	4.38487	2.46977	2.26961	3.04142	-1.79437	0.161006	0.988473		6.49499	5.79235	5.68376	5.99037	2.26798	1.68967	1.99007	1.98257	1.26134	1.91766	1.88941	1.68947	4.00779	1.13452e-06	0.000781071	-4.3009	6.82384e-07	0.000409952	-0.293103	0.328087	0.781554		-0.656994	0.00748277	0.0863683	-1.17476	0.000100652	0.00638484	-0.794629	0.00221068	0.0310417	33.7974		Vacuolar amino acid transporter 1	KOG: Amino acid transporters
Mtr.43715.1.S1_at	Derlin-1 AltName: Full=AtDerlin1-1;		4.69819	2.85404	3.08545	3.5459	8.39364	8.84836	2.84025	6.69408	3.14819	0.122814	0.988473		8.42161	7.86748	8.76391	8.351	3.22594	2.15633	1.81863	2.4003	2.46011	2.50484	1.88735	2.2841	5.9507	8.37618e-07	0.000633673	-6.0669	7.28611e-07	0.000429306	-0.116199	0.778621	0.953798		1.64977	5.98645e-05	0.00238982	0.588706	0.0500153	0.285953	-1.95834	1.20601e-05	0.00060083	35.6255		Derlin-1 AltName: Full=AtDerlin1-1;	KOG: Predicted membrane protein
Mtr.6737.1.S1_s_at	Homeobox protein knotted-1-like 3 AltName: Full=KNAP3;		3.22158	4.53567	7.85329	5.20351	6.30838	6.14195	1.88431	4.77821	-0.425299	0.812836	0.99305		4.6922	5.72023	5.72537	5.37926	1.79911	1.67491	1.75129	1.74177	1.48371	1.6704	1.39758	1.51723	3.6375	1.64285e-06	0.000967984	-3.86204	1.06878e-06	0.000584756	-0.22454	0.427595	0.823694		-0.562546	0.150457	0.514577	0.434696	0.257887	0.602186	-0.901147	0.0303363	0.195459	39.2781		Homeobox protein knotted-1-like 3 AltName: Full=KNAP3;	KOG: Transcription factor MEIS1 and related HOX domain proteins
Mtr.33702.1.S1_at	Mitogen-activated protein kinase 16 Short=MAP kinase 16; Short=AtMPK16; EC=2.7.11.24;		3.78166	5.54482	4.51781	4.61476	4.29376	5.80967	3.64231	4.58191	-0.0328497	0.96477	0.999006		5.04499	5.40424	4.66269	5.03731	2.0332	2.22417	2.39135	2.21624	1.7766	2.1258	2.22417	2.04219	2.82107	1.80296e-06	0.00104228	-2.99512	1.17363e-06	0.000630854	-0.174052	0.433554	0.826055		0.0500158	0.698035	0.915916	0.115583	0.376747	0.706759	-0.088114	0.4973	0.820217	45.098		Mitogen-activated protein kinase 16 Short=MAP kinase 16; Short=AtMPK16; EC=2.7.11.24;	KOG: Mitogen-activated protein kinase
Mtr.34631.1.S1_at	diacylglycerol kinase, putative		7.82095	5.55154	4.49134	5.95461	4.72744	5.36087	5.34747	5.14526	-0.809352	0.389142	0.988473		5.00699	5.39283	5.70226	5.36736	2.16476	2.22417	1.5214	1.97011	1.7731	2.02605	2.10647	1.96854	3.39725	1.28452e-06	0.000837369	-3.39882	1.28026e-06	0.00067631	-0.00157074	0.994982	0.999675		-0.0603156	0.649323	0.897063	0.0523573	0.692727	0.891766	-0.148941	0.272323	0.650506	35.1942		diacylglycerol kinase, putative
Mtr.7358.1.S1_at	hypothetical protein predicted by Glimmer/Critica		5.81811	7.02789	5.62345	6.15648	5.15893	4.20751	5.06833	4.81159	-1.3449	0.0319193	0.988473		4.79599	4.74278	5.52128	5.02002	1.65775	2.10225	1.82993	1.86331	1.79775	1.64734	2.00985	1.81831	3.15671	1.51874e-06	0.000921439	-3.2017	1.37215e-06	0.000700688	-0.0449945	0.849948	0.971826		0.0286842	0.775976	0.94082	0.0597519	0.5557	0.823391	0.147742	0.160318	0.511745	37.6786		hypothetical protein predicted by Glimmer/Critica
Mtr.44291.1.S1_at	Cold-inducible RNA-binding protein AltName: Full=Glycine-rich RNA-binding protein CIRP; AltName: Full=A18 hnRNP;		8.73441	7.72649	7.31515	7.92535	8.25314	7.03928	5.81479	7.03574	-0.889606	0.261307	0.988473		5.77047	6.7773	6.94812	6.49863	1.83736	2.76574	2.29588	2.29966	1.76313	1.91814	1.702	1.79442	4.19897	3.45423e-06	0.0017575	-4.70421	1.53506e-06	0.000763035	-0.505241	0.181624	0.742893		0.308762	0.280179	0.669498	0.616187	0.0439198	0.26889	0.50558	0.08924	0.375761	36.7989		Cold-inducible RNA-binding protein AltName: Full=Glycine-rich RNA-binding protein CIRP; AltName: Full=A18 hnRNP;	KOG: FOG: RRM domain
Mtr.30690.1.S1_at	hypothetical protein predicted by Glimmer/Critica		2.83025	3.34231	3.52411	3.23222	3.69696	5.56207	2.2075	3.82218	0.589957	0.518673	0.988473		7.03653	5.71036	6.79109	6.51266	1.78025	2.31684	1.99007	2.02905	2.04309	2.1258	1.85799	2.00896	4.48361	1.69611e-06	0.000989848	-4.5037	1.64265e-06	0.000805266	-0.0200937	0.953238	0.992834		0.441415	0.0973011	0.417244	-0.428936	0.10602	0.407575	0.222447	0.381804	0.745185	36.7684		hypothetical protein predicted by Glimmer/Critica
Mtr.42161.1.S1_at	Chaperone protein dnaJ		2.93091	2.25085	8.89832	4.69336	6.05415	7.48256	2.39943	5.31205	0.618688	0.790974	0.992483		5.71239	6.30485	5.96752	5.99492	1.84396	2.36116	2.11831	2.10781	3.03112	2.15783	2.19993	2.46296	3.88711	1.22061e-06	0.000804263	-3.53196	2.42377e-06	0.00108411	0.35515	0.234308	0.753145		0.212756	0.0908122	0.40272	0.0474259	0.688406	0.889715	0.479812	0.00142997	0.0224443	38.0282	dnaJ	Chaperone protein dnaJ	KOG: Molecular chaperone (DnaJ superfamily)
Mtr.38155.1.S1_at	expressed protein		8.47693	8.82109	5.36205	7.55336	7.53517	8.01689	3.22514	6.25907	-1.29429	0.454841	0.988473		6.74332	5.59163	5.73869	6.02455	2.17712	1.64905	2.06735	1.96451	1.58392	2.26224	1.8292	1.89179	4.06004	3.41796e-06	0.0017575	-4.13276	3.01253e-06	0.00123894	-0.0727193	0.832009	0.967878		-0.434324	0.000684255	0.0153589	-0.242007	0.025742	0.206901	-0.277508	0.0129871	0.111086	37.4698		expressed protein
Mtr.43583.1.S1_at	glycosyltransferase family 47		5.3413	2.25013	2.42026	3.33723	4.62347	3.83696	2.9235	3.79464	0.457415	0.652597	0.990007		9.70836	7.28171	9.59347	8.86118	1.99711	1.98944	1.93524	1.97393	1.95391	2.00079	1.65608	1.87026	6.88725	4.81179e-06	0.00221697	-6.99092	4.32866e-06	0.00164753	-0.103671	0.865027	0.975551		0.972764	0.00446774	0.0597499	0.00451553	0.987245	0.996272	-1.095	0.00202805	0.0290701	39.2628	Ext2	glycosyltransferase family 47	KOG: Exostosin EXT1L
Mtr.27595.1.S1_at	hypothetical protein predicted by Glimmer/Critica		1.96008	6.35238	2.01372	3.44206	3.73589	5.41915	2.11045	3.75516	0.313105	0.841351	0.99305		5.53026	4.53373	5.48162	5.18187	1.92994	1.80787	2.164	1.96727	2.05231	2.31696	1.90414	2.09113	3.2146	4.50979e-06	0.00209357	-3.09074	5.95407e-06	0.00208238	0.123864	0.662413	0.916842		-0.15758	0.220136	0.604504	-0.0854683	0.495897	0.788614	0.0746521	0.551018	0.84912	39.2781		hypothetical protein predicted by Glimmer/Critica
Mtr.47242.1.S1_at	Transmembrane protein 111 AltName: Full=Protein pob;		1.9261	6.19083	5.94867	4.68853	6.1187	5.26299	3.11242	4.83137	0.142839	0.923021	0.995696		4.35149	5.32931	5.08145	4.92075	1.96891	2.2136	2.08053	2.08768	2.03337	2.28039	1.70676	2.00684	2.83307	7.9768e-06	0.00309369	-2.91391	6.54382e-06	0.00219845	-0.0808418	0.764717	0.950175		0.219405	0.175568	0.550274	-0.0547954	0.725057	0.904732	0.270054	0.102017	0.404958	41.917		Transmembrane protein 111 AltName: Full=Protein pob;	KOG: Uncharacterized conserved protein
Mtr.41662.1.S1_at	Glutamate receptor 3.3 AltName: Full=Ligand-gated ion channel 3.3; Flags: Precursor;		4.94695	6.25573	7.0857	6.09613	6.79721	5.17669	1.83106	4.60165	-1.49447	0.318651	0.988473		6.23603	5.50284	5.43068	5.72318	2.59203	1.70812	2.55152	2.28389	2.25673	1.33843	2.09659	1.89725	3.43929	1.86659e-05	0.00574717	-3.82593	8.87986e-06	0.00280484	-0.386639	0.312745	0.775644		-0.210963	0.097925	0.418521	-0.142196	0.249136	0.593403	-0.223927	0.0811076	0.356243	40		Glutamate receptor 3.3 AltName: Full=Ligand-gated ion channel 3.3; Flags: Precursor;	KOG: Glutamate-gated kainate-type ion channel receptor subunit GluR5 and related subunits
Mtr.13326.1.S1_at	expressed protein		5.89316	3.62192	3.43564	4.31691	4.60551	3.73837	3.04329	3.79572	-0.521185	0.534203	0.988473		5.61619	4.92739	5.10909	5.21756	1.83736	1.87666	1.37984	1.69795	2.1765	1.65622	2.62984	2.15419	3.51961	3.5262e-06	0.0017575	-3.06337	9.39621e-06	0.00293766	0.456236	0.154963	0.73875		0.150386	0.276097	0.666171	0.354574	0.0200454	0.180851	0.88508	2.54656e-05	0.00104376	37.5		expressed protein
Mtr.16204.1.S1_at	Gibberellin receptor GID1 EC=3.-.-.-; AltName: Full=Gibberellin-insensitive dwarf protein 1; AltName: Full=Protein GIBBERELLIN INSENSITIVE DWARF1;		2.26925	6.29574	2.32456	3.62985	3.90314	6.03527	1.85127	3.92989	0.300043	0.85268	0.993548		8.52287	7.44424	8.3987	8.12193	1.42746	4.07751	1.9353	2.48009	1.3906	1.33803	1.77382	1.50082	5.64184	4.12674e-05	0.0103216	-6.62112	1.36931e-05	0.00388464	-0.979276	0.177504	0.742893		0.546963	0.0131752	0.126085	0.32693	0.106877	0.408968	0.494917	0.0218973	0.158346	40.0621		Gibberellin receptor GID1 EC=3.-.-.-; AltName: Full=Gibberellin-insensitive dwarf protein 1; AltName: Full=Protein GIBBERELLIN INSENSITIVE DWARF1;	KOG: Arylacetamide deacetylase
Mtr.8380.1.S1_at	KH domain protein		5.01913	6.49068	1.84008	4.44996	4.24997	3.7454	3.36523	3.78687	-0.663095	0.601887	0.988473		4.70065	5.59681	5.6611	5.31952	1.8923	1.70812	2.17079	1.92373	2.34309	2.7422	2.03961	2.37497	3.39579	5.50282e-06	0.00242591	-2.94455	1.49561e-05	0.00415962	0.451232	0.16889	0.741355		-0.659595	0.0588307	0.319001	-0.168092	0.603375	0.848836	-0.403892	0.224486	0.599524	40.3206		KH domain protein
Mtr.42623.1.S1_at	Trafficking protein particle complex subunit 2-like protein		3.83703	3.97719	3.08225	3.63215	5.3848	4.63478	3.22638	4.41532	0.783165	0.244987	0.988473		6.14777	5.37248	4.8169	5.44572	2.30915	2.44769	2.0063	2.25438	2.52042	2.2422	2.1728	2.3118	3.19134	1.31938e-05	0.00449301	-3.13391	1.49722e-05	0.00415962	0.0574265	0.860284	0.974615		0.862907	0.000385131	0.00999578	0.670466	0.00253731	0.0549403	0.398882	0.0423438	0.24117	41.7103		Trafficking protein particle complex subunit 2-like protein	KOG: Uncharacterized conserved protein
Mtr.10585.1.S1_at	ribose 5-phosphate isomerase-related		5.08107	8.86333	9.52736	7.82392	5.66989	6.668	4.86406	5.73398	-2.08993	0.155551	0.988473		6.18379	5.74966	4.75088	5.56144	1.87856	2.10674	1.80935	1.93155	2.46938	2.07746	2.30648	2.28444	3.62989	8.18962e-06	0.00313112	-3.277	1.67303e-05	0.00453628	0.352893	0.32502	0.779536		-0.677055	0.0199545	0.166134	-0.483121	0.0791838	0.357185	-0.231006	0.376141	0.741099	39.1766		ribose 5-phosphate isomerase-related	KOG: Ribose 5-phosphate isomerase
Mtr.33581.1.S1_s_at	hypothetical protein predicted by Glimmer/Critica		8.88997	8.61469	3.67469	7.05979	6.84666	6.54305	9.65829	7.68267	0.622883	0.724963	0.990707		4.38593	3.82953	4.87796	4.36447	1.65775	2.02177	1.72993	1.80315	1.55606	2.02177	1.44926	1.6757	2.56132	2.45802e-05	0.00707147	-2.68878	1.75705e-05	0.00464088	-0.127455	0.65824	0.915629		0.146195	0.396603	0.763066	0.303582	0.0934446	0.38507	0.592901	0.00407464	0.0485581	36.9686		hypothetical protein predicted by Glimmer/Critica
Mtr.43060.1.S1_at	GTP-binding protein TypA/BipA homolog		4.42859	5.56495	2.25328	4.08227	6.08809	4.41979	4.52607	5.01131	0.929043	0.37227	0.988473		7.0417	6.31126	6.46371	6.60555	2.44022	2.45397	1.54716	2.14712	2.27969	1.78505	3.33203	2.46559	4.45843	1.25707e-05	0.00434415	-4.13996	2.10326e-05	0.00523377	0.318473	0.48871	0.849623		0.58153	0.0562544	0.312193	0.704945	0.0251044	0.203765	0.342568	0.236134	0.614258	40.2991		GTP-binding protein TypA/BipA homolog	KOG: Elongation factor-type GTP-binding protein
Mtr.27765.1.S1_at	Peptide transporter PTR2 AltName: Full=Histidine-transporting protein;		4.00156	4.71929	4.0339	4.25158	5.51023	7.00993	5.13603	5.8854	1.63381	0.0261846	0.988473		7.2292	5.50166	7.01643	6.58243	2.5029	1.85396	1.93562	2.0975	2.42748	2.59888	2.48878	2.50505	4.48493	1.11802e-05	0.00391485	-4.07738	2.16776e-05	0.00534937	0.40755	0.375691	0.802497		1.65038	5.94871e-08	7.42413e-06	0.714159	0.000221093	0.011096	-0.517067	0.00259607	0.0348405	43.1397		Peptide transporter PTR2 AltName: Full=Histidine-transporting protein;	KOG: H+/oligopeptide symporter
Mtr.12862.1.S1_at	Uncharacterized N-acetyltransferase p20 EC=2.3.1.-;		5.05255	5.24535	5.93432	5.41074	8.50132	6.78351	3.12202	6.13562	0.724877	0.619818	0.988794		6.00152	6.13665	5.57885	5.90567	2.88999	1.92566	1.73798	2.18454	2.88992	1.9775	1.57176	2.14639	3.72113	2.90154e-05	0.00815995	-3.75928	2.70513e-05	0.00635888	-0.0381523	0.928631	0.988213		2.10451	4.90123e-06	0.000324339	1.03368	0.0021829	0.0503629	0.176978	0.515335	0.83128	37.9001	p20	Uncharacterized N-acetyltransferase p20 EC=2.3.1.-;
Mtr.31569.1.S1_at	transducin family protein / WD-40 repeat family protein		3.70149	6.15416	7.11721	5.65762	3.39684	7.25503	2.83537	4.49575	-1.16187	0.463715	0.988473		7.53838	8.14262	5.7061	7.12903	2.87594	2.8046	1.94974	2.54342	1.90032	1.7056	1.81894	1.80829	4.58561	7.64297e-05	0.0163187	-5.32074	2.78447e-05	0.00647742	-0.735138	0.247195	0.7552		-0.118133	0.530152	0.842257	-0.0967479	0.60612	0.850558	0.159031	0.401352	0.759049	40.3805		transducin family protein / WD-40 repeat family protein
Mtr.23876.1.S1_at	serine carboxypeptidase S10 family protein		2.5809	4.39899	2.42784	3.13591	2.51203	3.17494	3.28982	2.99227	-0.143644	0.816663	0.99305		5.15018	7.02172	6.6483	6.2734	2.38971	2.05041	2.0367	2.15894	1.93412	2.3817	2.36566	2.22716	4.11446	2.51509e-05	0.00720187	-4.04624	2.82162e-05	0.00649816	0.068218	0.882493	0.979155		2.25365	3.8659e-06	0.000265577	1.92592	1.78834e-05	0.00175171	-0.863649	0.00902537	0.0864151	41.617		serine carboxypeptidase S10 family protein	KOG: Serine carboxypeptidases (lysosomal cathepsin A)
Mtr.13204.1.S1_at	glutamine-fructose-6-phosphate transaminase (isomerizing), putative glutamine-fructose-6-phosphate transaminase (isomerizing), putative		6.29174	7.30127	4.01771	5.87024	6.57187	6.54504	4.33845	5.81845	-0.0517841	0.962398	0.998964		4.49972	4.77119	5.54952	4.94014	2.2278	1.91184	2.34771	2.16245	2.53183	2.52216	1.90425	2.31941	2.77769	2.40675e-05	0.00695665	-2.62073	3.58779e-05	0.00783699	0.156964	0.615083	0.900104		-0.402895	0.00200476	0.03351	-0.400529	0.00208892	0.0489879	-0.221105	0.0509408	0.270592	41.2409		glutamine-fructose-6-phosphate transaminase (isomerizing), putative glutamine-fructose-6-phosphate transaminase (isomerizing), putative	KOG: Glucosamine 6-phosphate synthetases, contain amidotransferase and phosphosugar isomerase domains
Mtr.30519.1.S1_at	oxidoreductase family protein		5.63181	7.19332	2.36375	5.06296	6.63106	7.01649	2.38153	5.34303	0.280067	0.879345	0.995341		5.98205	6.49132	5.41527	5.96288	1.73285	1.96828	2.68387	2.12833	2.92604	1.55634	2.17187	2.21808	3.83455	3.1553e-05	0.00867043	-3.7448	3.7103e-05	0.00803391	0.0897526	0.840109	0.969217		0.0667433	0.648918	0.896773	0.00245947	0.986553	0.996045	-0.217154	0.155226	0.503474	38.5643		oxidoreductase family protein	KOG: Glyoxylate/hydroxypyruvate reductase (D-isomer-specific 2-hydroxy acid dehydrogenase superfamily)
Mtr.6631.1.S1_s_at	hypothetical protein predicted by Glimmer/Critica		6.92004	6.6795	7.79977	7.13311	9.36976	9.31538	2.2075	6.96421	-0.168891	0.937457	0.996508		5.00546	6.80408	6.1046	5.97138	2.80849	2.40575	1.7642	2.32615	2.25673	1.68653	2.00761	1.98362	3.64523	7.59453e-05	0.0162719	-3.98776	4.13894e-05	0.00862674	-0.342524	0.483816	0.847447		2.06932	7.03489e-06	0.000431084	1.07556	0.00189927	0.0461839	0.0931019	0.735464	0.925037	50		hypothetical protein predicted by Glimmer/Critica
Mtr.35601.1.S1_at	similar to NADH dehydrogenase (ubiquinone) 1 alpha subcomplex, 2, 8kDa		5.18706	6.12237	6.64062	5.98335	5.87199	5.84695	5.4845	5.73448	-0.248866	0.554853	0.988473		6.15849	4.82868	5.93848	5.64188	2.27221	2.0022	2.46352	2.24598	2.92471	1.99823	2.07916	2.33403	3.39591	3.73752e-05	0.00962301	-3.30785	4.47006e-05	0.00910022	0.088052	0.827445	0.966647		-0.0142056	0.925452	0.981668	0.47069	0.00844453	0.111546	0.0847488	0.579249	0.862308	39.6907		similar to NADH dehydrogenase (ubiquinone) 1 alpha subcomplex, 2, 8kDa	KOG: NADH:ubiquinone oxidoreductase NDUFA2/B8 subunit
Msa.3060.1.S1_at	Acyl-CoA-binding protein Short=ACBP;		6.68167	7.41582	6.8624	6.98663	7.56594	6.78514	6.38377	6.91162	-0.0750112	0.846574	0.99305		4.85041	4.82952	4.9692	4.88304	2.81056	1.51181	2.46352	2.26197	2.25673	2.5444	2.07916	2.29343	2.62107	4.54807e-05	0.0110594	-2.58961	4.9366e-05	0.00974623	0.0314598	0.921797	0.987793		0.0574279	0.612472	0.88096	0.187521	0.115871	0.425005	-0.130549	0.260398	0.638471	39.0977	DBI	Acyl-CoA-binding protein Short=ACBP;	KOG: Acyl-CoA-binding protein
Msa.3137.1.S1_at	malate dehydrogenase		2.96561	6.42016	5.09508	4.82695	5.37664	4.63544	3.25332	4.4218	-0.40515	0.705518	0.990007		6.00653	5.08976	6.79401	5.96344	1.57969	2.14611	1.23832	1.65471	1.60581	1.49457	2.59391	1.8981	4.30873	3.40064e-05	0.00913966	-4.06533	5.0529e-05	0.00979848	0.243395	0.632372	0.9055		0.221609	0.107755	0.438873	0.252135	0.0715597	0.339806	-0.0471023	0.717654	0.919323	35.0688		malate dehydrogenase	KOG: NAD-dependent malate dehydrogenase
Mtr.406.1.S1_at	hypothetical protein predicted by Glimmer/Critica		3.7496	3.59187	3.7199	3.68712	3.53076	3.2436	5.13689	3.97042	0.283297	0.605952	0.988473		4.39696	4.71317	5.29675	4.80229	2.31696	1.633	2.50961	2.15319	1.81227	2.54649	2.001	2.11992	2.6491	5.83129e-05	0.0131371	-2.68238	5.35946e-05	0.0102125	-0.0332721	0.921118	0.987755		1.0054	0.00346077	0.0499691	1.07007	0.00227412	0.0516698	0.113346	0.687344	0.908268	44.5148		hypothetical protein predicted by Glimmer/Critica
Mtr.38686.1.S1_at	NifS-related aminotranfserase		4.22439	8.27379	5.52998	6.00939	6.52384	4.12575	4.52607	5.05855	-0.950833	0.46321	0.988473		4.83618	4.04954	4.90528	4.597	2.23056	1.5214	2.40058	2.05085	1.97798	2.40058	1.85952	2.07936	2.54616	5.94459e-05	0.0132463	-2.51764	6.41354e-05	0.0117667	0.0285134	0.929838	0.988319		-0.226737	0.1552	0.521857	-0.39894	0.0207727	0.184052	0.254519	0.114501	0.429663	40.0932	Nfs1	NifS-related aminotranfserase	KOG: Cysteine desulfurase NFS1
Mtr.38847.1.S1_at	Syntaxin-132 Short=AtSYP132;		7.98115	5.37424	4.20461	5.85333	8.32324	8.19977	3.51931	6.68077	0.827439	0.637096	0.989695		5.569	7.33217	6.25604	6.38574	2.83598	2.92974	1.59561	2.45377	2.23194	2.56602	2.31942	2.37246	3.93196	7.53367e-05	0.0161982	-4.01328	6.56571e-05	0.0119476	-0.081315	0.875339	0.977572		0.758852	0.0175819	0.152796	0.691692	0.0274533	0.213939	0.0823353	0.769325	0.935724	40.0165		Syntaxin-132 Short=AtSYP132;	KOG: SNARE protein Syntaxin 1 and related proteins
Mtr.51054.1.S1_at	hypothetical protein predicted by Glimmer/Critica		1.2242	7.87443	6.33951	5.14605	4.56365	4.63066	4.10533	4.43322	-0.712831	0.695522	0.990007		4.90122	7.14439	5.54963	5.86508	1.57969	1.50873	2.10108	1.72983	1.72756	1.72015	1.9396	1.79577	4.13525	6.45108e-05	0.0142198	-4.06931	7.18741e-05	0.0128781	0.0659362	0.901456	0.983639		-0.116334	0.765381	0.937563	-0.710462	0.0876105	0.373988	0.435617	0.275711	0.654187	42.1296		hypothetical protein predicted by Glimmer/Critica
Mtr.46541.1.S1_at	Cytochrome c oxidase polypeptide Vc EC=1.9.3.1; AltName: Full=Cytochrome c oxidase subunit 5c;		4.63433	8.58349	7.90259	7.04014	7.58272	5.90652	6.52378	6.67101	-0.369132	0.755664	0.992261		7.20202	7.22994	5.57126	6.66774	2.9418	1.98675	2.04996	2.32617	2.96793	2.52216	1.6579	2.38266	4.34157	6.82349e-05	0.0148801	-4.28508	7.45085e-05	0.0131739	0.0564905	0.920168	0.987649		-0.0734977	0.781394	0.943005	-0.216864	0.418952	0.737971	0.111895	0.673372	0.902946	39.3939		Cytochrome c oxidase polypeptide Vc EC=1.9.3.1; AltName: Full=Cytochrome c oxidase subunit 5c;
Mtr.28314.1.S1_at	T-complex protein 1 subunit theta Short=TCP-1-theta; AltName: Full=CCT-theta;		4.96016	5.4766	5.72601	5.38759	6.16469	6.38797	4.74102	5.76456	0.376966	0.47744	0.988473		5.9483	5.81355	4.20199	5.32128	2.48878	1.95368	1.92436	2.12228	1.63256	1.8479	2.04264	1.84103	3.19901	0.000137985	0.0253158	-3.48025	7.88585e-05	0.0137672	-0.281243	0.547467	0.874571		-0.00869437	0.942339	0.985724	-0.249477	0.0562909	0.302614	0.229923	0.075228	0.342102	36.2438	CCT8	T-complex protein 1 subunit theta Short=TCP-1-theta; AltName: Full=CCT-theta;	KOG: Chaperonin complex component, TCP-1 theta subunit (CCT8)
Mtr.28297.1.S1_at	Bifunctional monodehydroascorbate reductase and carbonic anhydrase nectarin-3 EC=1.6.5.4; EC=4.2.1.1; AltName: Full=Nectarin-III; Contains: RecName: Full=Nectarin-2; Flags: Precursor;		4.66447	6.79741	7.45107	6.30432	6.52816	3.41762	2.72309	4.22295	-2.08136	0.148065	0.988473		6.83361	8.63002	5.78418	7.0826	1.73285	2.67932	1.91556	2.10924	2.26056	1.81653	2.12112	2.06607	4.97336	9.54027e-05	0.01927	-5.01654	9.00619e-05	0.0149561	-0.0431754	0.949276	0.991983		0.852363	0.015944	0.14331	-1.37348	0.000738464	0.0250285	-0.945134	0.00909838	0.0868452	35.5263	NEC3	Bifunctional monodehydroascorbate reductase and carbonic anhydrase nectarin-3 EC=1.6.5.4; EC=4.2.1.1; AltName: Full=Nectarin-III; Contains: RecName: Full=Nectarin-2; Flags: Precursor;	KOG: Carbonic anhydrase
Mtr.36992.1.S1_at	expressed protein		4.431	7.61011	8.00903	6.68338	5.36047	7.03813	2.37336	4.92399	-1.75939	0.294785	0.988473		6.32966	4.85314	6.68788	5.9569	1.95285	1.95189	1.53792	1.81422	1.29377	1.97857	2.69584	1.98939	4.14268	7.00288e-05	0.0152171	-3.96751	9.35049e-05	0.0152661	0.175176	0.746421	0.945259		0.35317	0.107564	0.438601	0.415313	0.0635868	0.321391	0.191777	0.362857	0.732064	41.0596		expressed protein
Mtr.11089.1.S1_at	stress-responsive protein, putative		2.98097	4.69655	2.69445	3.45732	5.43979	7.85735	3.55581	5.61765	2.16033	0.125546	0.988473		5.91666	4.62252	4.28286	4.94068	2.23826	2.23826	2.11831	2.19828	1.70571	2.23826	2.02172	1.98856	2.7424	0.000153202	0.0270688	-2.95212	9.41284e-05	0.0152661	-0.209715	0.605338	0.896254		0.960652	0.0107162	0.109976	0.170445	0.600084	0.847257	0.49062	0.147691	0.491031	38.7033		stress-responsive protein, putative
Mtr.41182.1.S1_at	Ras-related protein RGP1 AltName: Full=GTP-binding regulatory protein RGP1;		6.5713	9.07983	8.36642	8.00585	9.02375	7.8783	5.05173	7.31793	-0.687922	0.588835	0.988473		4.58797	6.09745	5.29121	5.32554	1.7959	2.7916	1.59766	2.06172	2.00877	1.9102	2.25673	2.05856	3.26382	9.56853e-05	0.01927	-3.26698	9.50713e-05	0.0153714	-0.00315696	0.994346	0.99949		-0.326653	0.0244153	0.188553	-0.188228	0.162829	0.495399	-0.33525	0.021572	0.156808	37.39		Ras-related protein RGP1 AltName: Full=GTP-binding regulatory protein RGP1;	KOG: GTPase Rab11/YPT3, small G protein superfamily
Mtr.17748.1.S1_at	Copper transporter 1		5.09317	7.86871	7.27846	6.74678	8.32626	6.74117	5.34579	6.80441	0.0576238	0.957645	0.998768		6.35256	4.86386	5.09575	5.43739	2.36847	2.66757	2.46352	2.49986	2.2505	2.93122	2.54053	2.57409	2.93753	8.33305e-05	0.0175475	-2.8633	9.88395e-05	0.0158138	0.0742279	0.850291	0.972019		-0.635335	0.157761	0.524783	-0.694253	0.125712	0.441482	-0.0189169	0.964895	0.99052	44.9074		Copper transporter 1	KOG: Copper transporter
Mtr.45150.1.S1_at	expressed protein		3.57841	6.02448	3.0419	4.21493	4.63124	4.8599	2.04345	3.84486	-0.370064	0.750435	0.992261		5.03621	4.63137	4.0365	4.56803	2.23662	1.10726	1.77471	1.7062	1.94384	1.8747	2.27663	2.03172	2.86183	4.69223e-05	0.0112757	-2.5363	0.000105587	0.0164636	0.325525	0.368209	0.798505		-0.13852	0.409572	0.772453	-0.0639833	0.699865	0.894672	0.377005	0.0389086	0.228814	36.8421		expressed protein
Mtr.4140.1.S1_at	expressed protein		6.17958	6.89474	8.40299	7.1591	7.72209	6.30054	6.38152	6.80138	-0.357722	0.626449	0.988794		4.9416	4.5889	5.35072	4.96041	2.04309	1.87013	1.6704	1.86121	2.70598	2.82531	1.47807	2.33645	3.0992	4.77531e-05	0.0114305	-2.62395	0.000145252	0.0207477	0.475247	0.236383	0.753911		-0.180092	0.484735	0.817768	0.272319	0.297277	0.642179	-0.0927069	0.71692	0.919046	40.3141		expressed protein
Msa.1644.1.S1_at	AhpC/TSA-family protein		5.97216	7.32403	6.56082	6.619	9.54972	6.8776	4.03017	6.81916	0.200158	0.891953	0.9954		6.65981	4.58363	6.50179	5.91508	2.31249	2.31249	2.68387	2.43628	2.34392	2.69738	2.15638	2.39923	3.4788	0.00020452	0.0324679	-3.51585	0.000190917	0.025488	-0.0370543	0.944588	0.990892		0.000422208	0.998434	0.999663	0.31014	0.167465	0.502486	-0.0725368	0.736654	0.925349	44.8578		AhpC/TSA-family protein	KOG: Alkyl hydroperoxide reductase/peroxiredoxin
Mtr.38359.1.S1_at	Putative DNA-binding protein ESCAROLA		8.34045	8.43954	8.9735	8.5845	8.26748	8.98659	4.41913	7.2244	-1.3601	0.314494	0.988473		5.81201	5.04536	7.55873	6.1387	2.50869	2.68559	2.53941	2.57789	1.95007	2.68559	1.8292	2.15495	3.5608	0.000396097	0.050782	-3.98374	0.000192951	0.0257036	-0.422941	0.491826	0.851005		-0.251413	0.284369	0.673764	-0.367102	0.128078	0.445264	-0.178425	0.441668	0.786148	39.7909		Putative DNA-binding protein ESCAROLA
Mtr.27806.1.S1_at	hypothetical protein predicted by Glimmer/Critica		5.20004	5.91693	5.18824	5.43507	6.26111	7.92535	5.40377	6.53008	1.09501	0.160582	0.988473		5.47392	5.18696	4.06829	4.90972	2.31854	2.09585	1.60833	2.00757	1.94384	2.18838	2.67932	2.27051	2.90215	0.000107142	0.0209759	-2.63921	0.000199883	0.0264546	0.262938	0.520264	0.86287		-0.204207	0.192877	0.572437	-0.0615721	0.684373	0.887524	0.119692	0.434043	0.78095	37.7465		hypothetical protein predicted by Glimmer/Critica
Mtr.48889.1.S1_at	Uncharacterized protein At5g01610		6.44331	5.48613	6.77916	6.2362	5.78487	4.7241	2.76566	4.42488	-1.81132	0.076903	0.988473		8.83057	5.9059	5.64971	6.79539	1.69055	1.63355	1.6484	1.6575	1.69187	1.85245	1.59499	1.7131	5.13789	0.000191867	0.0313526	-5.08229	0.000205917	0.0270196	0.0556033	0.943146	0.990665		-0.285245	0.0806892	0.377435	0.102471	0.505261	0.794554	-0.291755	0.0748405	0.341233	41.5205		Uncharacterized protein At5g01610
Mtr.40898.1.S1_at	Transmembrane emp24 domain-containing protein 10 AltName: Full=21 kDa transmembrane-trafficking protein; AltName: Full=Transmembrane protein Tmp21; AltName: Full=Integral membrane protein p23; Flags: Precursor;		6.05466	9.3391	10.0567	8.48349	8.18809	9.03068	7.22335	8.14737	-0.336111	0.780662	0.992261		6.37029	4.24717	6.44977	5.68908	1.86884	1.89515	1.86659	1.87686	1.86654	2.32854	1.97463	2.05657	3.81222	0.000158156	0.0276899	-3.6325	0.000216595	0.0279421	0.179713	0.749814	0.946537		0.051821	0.728049	0.925352	-0.124927	0.407857	0.729945	0.0983864	0.512079	0.829025	38.316		Transmembrane emp24 domain-containing protein 10 AltName: Full=21 kDa transmembrane-trafficking protein; AltName: Full=Transmembrane protein Tmp21; AltName: Full=Integral membrane protein p23; Flags: Precursor;	KOG: emp24/gp25L/p24 family of membrane trafficking proteins
Mtr.8765.1.S1_at	expressed protein		7.40717	7.14036	3.78004	6.10919	6.06203	6.77502	3.46037	5.43247	-0.676714	0.628791	0.988794		5.57172	3.98158	5.59507	5.04946	2.71299	2.67932	1.99007	2.46079	2.38702	1.63454	1.88735	1.96964	2.58866	0.000666784	0.0699644	-3.07982	0.000222716	0.0284918	-0.491155	0.321449	0.778871		-0.00116131	0.995538	0.99921	0.248315	0.246099	0.590863	0.165972	0.430623	0.779411	43.0751		expressed protein
Mtr.7544.1.S1_at	hypothetical protein predicted by Glimmer/Critica		3.62891	3.40816	3.95117	3.66275	5.30567	6.97195	1.68516	4.65426	0.991513	0.491412	0.988473		8.57829	4.97198	8.54217	7.36415	1.82952	2.22417	1.78892	1.94753	1.55995	1.53977	1.48519	1.5283	5.41661	0.000386679	0.0499893	-5.83584	0.000240273	0.0302952	-0.41923	0.64986	0.912305		0.542648	0.185497	0.563023	1.15849	0.0113724	0.132865	-3.37735	1.91877e-06	0.000146424	36.6569		hypothetical protein predicted by Glimmer/Critica
Mtr.41317.1.S1_at	expressed protein		8.59168	5.81658	7.294	7.23408	5.19678	6.15151	3.54218	4.96349	-2.27059	0.0583948	0.988473		4.91062	5.09649	6.26085	5.42265	3.56461	1.70812	2.33182	2.53485	1.61749	2.39062	1.69445	1.90086	2.8878	0.000895109	0.0837412	-3.5218	0.000259277	0.032097	-0.633994	0.277751	0.761127		0.205838	0.34074	0.721595	0.409418	0.0724657	0.341607	0.187025	0.385043	0.747248	38.7883		expressed protein
Mtr.40720.1.S1_at	Vesicle-associated membrane protein-associated protein C16G5.05c Short=VAMP-associated protein C16G5.05c; AltName: Full=VAP homolog 1;		3.71781	6.94363	2.74182	4.46775	6.13352	5.10512	3.88518	5.04127	0.573521	0.657469	0.990007		3.63099	4.19405	5.26744	4.36416	1.73285	2.11831	2.11831	1.98983	1.81439	2.11831	1.79114	1.90795	2.37433	0.000324609	0.0445995	-2.45621	0.000261328	0.0322856	-0.0818789	0.834345	0.968406		0.282678	0.0945258	0.410834	0.207699	0.206557	0.550516	0.320107	0.0623827	0.306649	45.7788		Vesicle-associated membrane protein-associated protein C16G5.05c Short=VAMP-associated protein C16G5.05c; AltName: Full=VAP homolog 1;	KOG: VAMP-associated protein involved in inositol metabolism
Mtr.40786.1.S1_at	40S ribosomal protein S25-2		2.85028	4.1756	2.49905	3.17498	4.61024	2.53788	2.46923	3.20578	0.0308035	0.968731	0.999006		6.68835	5.17228	4.59784	5.48615	2.27072	3.26416	2.09101	2.54196	1.82998	2.00552	2.15638	1.99729	2.94419	0.00077089	0.0764587	-3.48886	0.000266222	0.0326271	-0.544672	0.343609	0.788565		-0.0294301	0.893534	0.975213	-0.335767	0.145504	0.472502	0.379195	0.104336	0.409199	39.6804		40S ribosomal protein S25-2	KOG: 40S ribosomal protein S25
Mtr.796.1.S1_s_at	60S ribosomal protein L32-1		3.12673	5.70882	2.01095	3.6155	3.45594	2.5697	5.43821	3.82128	0.205782	0.868817	0.994843		6.06228	3.98158	5.29972	5.11453	2.29251	1.68439	1.86659	1.94783	2.40987	1.64473	1.78051	1.94504	3.1667	0.000309409	0.0431889	-3.16949	0.000307674	0.0355729	-0.0027919	0.995695	0.99985		0.00391128	0.974401	0.994678	0.0995651	0.42079	0.73925	0.497991	0.00139481	0.0220499	39.3333		60S ribosomal protein L32-1	KOG: 60S ribosomal protein L32
Mtr.38386.1.S1_at	NADPH-dependent diflavin oxidoreductase 1 EC=1.6.-.-;		7.28153	8.1695	9.38713	8.27939	7.98955	8.22795	3.37076	6.52942	-1.74997	0.277745	0.988473		7.2887	4.47667	6.10032	5.95523	2.26959	2.99224	2.11831	2.46005	1.4055	2.26959	1.62852	1.76787	3.49519	0.000946374	0.086281	-4.18736	0.000308266	0.0355743	-0.692175	0.328103	0.781554		-0.34447	0.00644179	0.0776436	-0.255889	0.0304941	0.22546	0.130093	0.235034	0.612972	40.3414		NADPH-dependent diflavin oxidoreductase 1 EC=1.6.-.-;	KOG: NADP-dependent flavoprotein reductase
Mtr.40337.1.S1_at	20S proteasome beta subunit D (PBD1) (PRGB)		6.81855	7.83806	8.87385	7.84349	6.83328	6.29038	3.80677	5.64348	-2.20001	0.0640369	0.988473		5.34199	3.71089	5.78761	4.94683	1.68122	1.9797	2.21368	1.9582	1.72763	1.98089	1.94384	1.88412	2.98863	0.000364279	0.0482502	-3.06271	0.00031178	0.0358869	-0.0740834	0.882549	0.979155		-0.146219	0.223917	0.609462	-0.0873787	0.457916	0.764166	0.05886	0.614695	0.878806	39.8349		20S proteasome beta subunit D (PBD1) (PRGB)	KOG: 20S proteasome, regulatory subunit beta type PSMB2/PRE1
Mtr.32098.1.S1_at	hypothetical protein similar to Drosophila melanogaster chromosome 3L, CG10171 gene product		7.55528	8.7109	5.77349	7.34656	7.74899	9.71982	1.88199	6.45027	-0.896288	0.691651	0.990007		8.03311	4.90582	7.12763	6.68885	3.2604	1.97083	2.22369	2.48497	1.71278	2.46074	1.6704	1.94797	4.20388	0.000760714	0.0759476	-4.74088	0.000360091	0.0396865	-0.537001	0.505295	0.856882		-0.14025	0.198394	0.579437	0.0286889	0.785088	0.928349	-0.179846	0.106642	0.414355	40.6551		hypothetical protein similar to Drosophila melanogaster chromosome 3L, CG10171 gene product	KOG: Predicted membrane protein
Msa.958.1.S1_at	3-oxoacyl-[acyl-carrier-protein] reductase, chloroplastic EC=1.1.1.100; AltName: Full=3-ketoacyl-acyl carrier protein reductase; Flags: Precursor;		2.81828	5.00035	2.33702	3.38521	4.24398	3.49796	2.38828	3.37674	-0.00847333	0.992363	0.99985		5.9602	5.61244	8.64805	6.74023	1.94846	2.08821	3.64186	2.55951	1.79641	1.9063	1.55429	1.75233	4.18072	0.00113324	0.0959152	-4.9879	0.00038315	0.0410467	-0.807183	0.353227	0.792762		1.5685	1.43481e-06	0.000114482	1.18481	2.27122e-05	0.00211513	0.36231	0.060223	0.300253	42.5481	fabG	3-oxoacyl-[acyl-carrier-protein] reductase, chloroplastic EC=1.1.1.100; AltName: Full=3-ketoacyl-acyl carrier protein reductase; Flags: Precursor;	KOG: Mitochondrial/plastidial beta-ketoacyl-ACP reductase
Mtr.34391.1.S1_at	hypothetical protein predicted by Glimmer/Critica		5.22512	6.50844	6.5198	6.08445	6.98072	6.63213	1.34101	4.98462	-1.09983	0.521319	0.988473		6.56031	3.82005	6.45084	5.6104	1.48768	1.70812	1.78458	1.66013	1.38997	1.70271	1.68054	1.59107	3.95027	0.000474609	0.0566922	-4.01933	0.000425734	0.0439372	-0.0690527	0.920394	0.987649		0.310188	0.0643753	0.334587	-0.324362	0.0546406	0.297951	0.160553	0.31157	0.689078	40.1051		hypothetical protein predicted by Glimmer/Critica
Mtr.43926.1.S1_at	sulfite oxidase		7.97939	7.67813	2.98128	6.21293	6.36398	6.7744	2.95339	5.36392	-0.849009	0.6428	0.990007		5.69827	4.58363	7.13444	5.80545	1.8146	1.84878	2.59922	2.08754	2.43101	2.32215	2.22417	2.32577	3.71791	0.00028116	0.0406408	-3.47968	0.000428044	0.0440835	0.238238	0.69222	0.92701		0.547984	0.0542901	0.306221	0.743229	0.013679	0.146619	0.379395	0.164902	0.518356	41.8402	Suox	sulfite oxidase	KOG: Sulfite oxidase, molybdopterin-binding component
Mtr.19377.1.S1_at	Elongation factor 1-gamma Short=EF-1-gamma; AltName: Full=eEF-1B gamma;		3.27686	6.53403	2.79857	4.20315	5.63148	5.25629	3.61876	4.83551	0.632358	0.600726	0.988473		6.08088	6.0176	4.02191	5.37346	1.91234	1.91866	2.12697	1.98599	2.43101	2.43101	2.03489	2.29897	3.38747	0.000232988	0.0356927	-3.0745	0.00043208	0.0443501	0.312976	0.559343	0.879357		0.0809267	0.670954	0.905518	-0.263985	0.181493	0.519842	0.186279	0.336253	0.710432	42.9594		Elongation factor 1-gamma Short=EF-1-gamma; AltName: Full=eEF-1B gamma;	KOG: Glutathione S-transferase
Mtr.41170.1.S1_at	protein kinase, putative		8.27162	8.18089	7.22244	7.89165	9.17504	8.22061	6.52896	7.97487	0.0832218	0.913264	0.995546		4.76577	4.37858	6.22874	5.12437	2.66711	2.35742	1.86659	2.29704	2.6272	2.38095	1.80624	2.27146	2.82732	0.000525326	0.0601699	-2.8529	0.000496654	0.0493258	-0.0255785	0.959405	0.994058		-0.164633	0.164658	0.534648	-0.230159	0.0611222	0.314357	0.0557129	0.625044	0.883976	43.7451		protein kinase, putative	KOG: Putative serine/threonine protein kinase
Mtr.10551.1.S1_at	CDP-diacylglycerol--inositol 3-phosphatidyltransferase / phosphatidylinositol synthase (PIS1)		4.98374	5.9331	4.60422	5.17369	6.78828	6.11577	4.25438	5.71948	0.54579	0.490759	0.988473		5.88107	5.01224	4.1471	5.01347	2.32263	1.61215	2.57204	2.16894	2.58551	2.61711	2.0202	2.40761	2.84453	0.000317794	0.0439589	-2.60586	0.000551554	0.0529751	0.238669	0.612392	0.899399		-0.00730896	0.940864	0.9853	-0.0603854	0.543251	0.816156	-0.0587975	0.553736	0.850596	37.7877	PIS1	CDP-diacylglycerol--inositol 3-phosphatidyltransferase / phosphatidylinositol synthase (PIS1)	KOG: Phosphatidylinositol synthase
Mtr.43652.1.S1_at	N-acetyltransferase NAT13 EC=2.3.1.-;		6.18467	5.32516	4.52785	5.34589	3.89018	4.50688	1.80259	3.39988	-1.94601	0.0588293	0.988473		3.58305	5.84806	5.0113	4.81413	1.83177	1.83235	1.6704	1.77817	1.65656	2.07452	2.07452	1.9352	3.03596	0.000410269	0.0520507	-2.87893	0.000571707	0.0542307	0.157029	0.762825	0.949923		0.114321	0.711908	0.920694	0.564131	0.0873382	0.37369	0.278662	0.37505	0.740338	37.8224	Mak3	N-acetyltransferase NAT13 EC=2.3.1.-;	KOG: Predicted N-acetyltransferase
Mtr.40870.1.S1_at	hypothetical protein predicted by Glimmer/Critica		5.79486	6.15245	7.54201	6.49644	6.46772	6.11625	5.67845	6.08747	-0.408968	0.454714	0.988473		6.99659	5.37787	5.67441	6.01629	3.52348	2.06892	1.195	2.26247	2.25673	2.70789	1.43837	2.13433	3.75382	0.0007172	0.0737031	-3.88196	0.000583334	0.0549086	-0.128139	0.855262	0.973398		0.0604025	0.71996	0.922848	0.338208	0.0629662	0.31956	0.340866	0.0612096	0.302997	37.9213		hypothetical protein predicted by Glimmer/Critica
Mtr.38236.1.S1_at	Myb-like protein G		4.01133	3.96555	1.37801	3.1183	4.4914	4.01538	2.55109	3.68596	0.567659	0.554781	0.988473		5.95411	3.78712	5.69649	5.14591	1.61989	1.80143	1.65014	1.69049	1.61005	2.67932	1.57138	1.95358	3.45542	0.000420343	0.0527823	-3.19233	0.000687604	0.0614213	0.263096	0.65929	0.915887		-0.235675	0.423567	0.781363	0.0809676	0.780674	0.927055	-0.0345531	0.90528	0.975557	40.8029		Myb-like protein G	KOG: Zuotin and related molecular chaperones (DnaJ superfamily), contains DNA-binding domains
Mtr.17484.1.S1_x_at	MIM protein		3.11717	5.54934	3.46554	4.04402	3.63619	3.16264	3.29966	3.36616	-0.677851	0.35413	0.988473		6.07169	3.80738	4.95288	4.94398	2.17712	2.42209	2.67468	2.42463	1.97948	2.46077	1.77322	2.07115	2.51936	0.00153814	0.113834	-2.87283	0.0007012	0.0625176	-0.353474	0.515202	0.861119		-0.0422687	0.750492	0.933563	-0.111474	0.407865	0.729945	0.0883538	0.509439	0.827696	44.2857		MIM protein	KOG: DNA repair protein RAD18 (SMC family protein)
Mtr.4594.1.S1_at	WD repeat-containing protein 13		2.78563	7.12866	6.06817	5.32749	5.71798	5.72921	5.5099	5.65236	0.324878	0.783287	0.992261		6.77267	4.47139	4.57543	5.27316	1.79973	2.22139	1.24793	1.75635	1.53977	1.95988	2.22139	1.90702	3.51681	0.000553288	0.0619824	-3.36615	0.000724642	0.0638915	0.150663	0.81144	0.963133		-0.212584	0.128922	0.478928	-0.196632	0.157253	0.488012	0.0987943	0.462509	0.799492	34.5865		WD repeat-containing protein 13
Msa.3178.1.S1_s_at	Elongation factor 1-beta 1 Short=EF-1-beta 1; AltName: Full=Elongation factor 1B-alpha 1; AltName: Full=eEF-1B alpha 1; AltName: Full=Elongation factor 1-beta' 1; Short=EF-1-beta' 1;		3.41894	6.5408	2.0643	4.00802	6.48358	4.90177	2.626	4.67045	0.662435	0.673022	0.990007		5.26976	3.51756	5.00698	4.5981	2.48878	2.49177	1.81966	2.26674	2.32037	2.15888	2.03662	2.17196	2.33136	0.000950593	0.086281	-2.42614	0.000746549	0.0651889	-0.09478	0.835761	0.968547		0.220422	0.096217	0.414756	0.15235	0.235452	0.581494	0.125672	0.322987	0.698844	41.2854		Elongation factor 1-beta 1 Short=EF-1-beta 1; AltName: Full=Elongation factor 1B-alpha 1; AltName: Full=eEF-1B alpha 1; AltName: Full=Elongation factor 1-beta' 1; Short=EF-1-beta' 1;	KOG: Elongation factor 1 beta/delta chain
Mtr.46433.1.S1_at	expressed protein		3.05418	5.90956	2.43889	3.80087	4.34789	3.13381	2.1183	3.2	-0.60088	0.597586	0.988473		4.64172	6.89691	3.87655	5.13839	1.55543	1.69023	1.84375	1.69647	1.72369	1.36436	1.26194	1.44999	3.44192	0.0012164	0.0993849	-3.6884	0.000803015	0.0686115	-0.24648	0.726767	0.938931		0.0824154	0.7207	0.92308	0.0104666	0.963682	0.989807	0.301089	0.206471	0.578191	35.9375		expressed protein
Mtr.41067.1.S1_at	short-chain dehydrogenase/reductase family protein		4.05133	7.26131	3.17494	4.82919	5.5438	6.93532	3.00297	5.1607	0.331503	0.82765	0.99305		3.7216	6.40915	5.72889	5.28655	1.92988	2.0049	2.08656	2.00712	1.47198	2.15692	2.15692	1.92861	3.27943	0.000938502	0.0859634	-3.35794	0.000813334	0.068871	-0.0785104	0.90253	0.983988		0.0385925	0.80757	0.951051	0.241483	0.145856	0.472813	-0.574728	0.00316331	0.0403164	41.6285		short-chain dehydrogenase/reductase family protein	KOG: 1-Acyl dihydroxyacetone phosphate reductase and related dehydrogenases
Mtr.12901.1.S1_at	zinc finger (C3HC4-type RING finger) protein family		9.84136	8.58748	4.27998	7.5696	8.15042	8.38681	1.48774	6.00833	-1.56128	0.543599	0.988473		5.04454	3.94284	6.48515	5.15751	2.9902	2.01089	1.59766	2.19958	1.84526	1.9531	1.43837	1.74557	2.95793	0.00195783	0.130688	-3.41194	0.00084319	0.0704898	-0.45401	0.495369	0.853045		-1.27398	6.35853e-05	0.00251217	-0.374772	0.0993789	0.395772	-1.79834	2.32594e-06	0.000168508	42.6273		zinc finger (C3HC4-type RING finger) protein family
Mtr.49201.1.S1_at	hypothetical protein predicted by Glimmer/Critica		4.52498	6.74307	7.71269	6.32691	6.17884	6.31571	7.02585	6.5068	0.179884	0.83905	0.99305		5.22769	3.70511	6.30398	5.07893	1.84103	1.93904	1.61036	1.79681	2.15539	2.15719	1.6876	2.00006	3.28212	0.000580205	0.0637685	-3.07887	0.000858278	0.0711686	0.203251	0.732733	0.94071		-0.0453676	0.674359	0.907098	0.0570111	0.598325	0.8462	0.241904	0.0410866	0.23699	43.75		hypothetical protein predicted by Glimmer/Critica
Mtr.51595.1.S1_at	expressed protein		3.36482	4.79579	4.65805	4.27289	5.83319	4.26782	4.48002	4.86034	0.587458	0.356339	0.988473		4.96728	6.34967	3.93748	5.08481	2.78496	2.05219	2.12924	2.32213	1.47198	2.21239	2.28757	1.99065	2.76268	0.0016942	0.119743	-3.09416	0.000865758	0.071595	-0.331483	0.582504	0.888397		-0.0204975	0.932262	0.982968	-0.375841	0.138162	0.46131	-0.0141985	0.953045	0.987704	38.1944		expressed protein
Mtr.31725.1.S1_at	transducin family protein / WD-40 repeat family protein		4.36627	6.86655	2.06033	4.43105	6.63702	4.02927	1.77764	4.14797	-0.283078	0.873047	0.995221		7.41643	5.12626	4.50153	5.68141	2.25673	1.82205	1.79482	1.95787	2.01324	2.41985	1.60552	2.01287	3.72354	0.000797282	0.077549	-3.66854	0.000872618	0.0720651	0.0550017	0.938106	0.98993		-0.146137	0.219646	0.603989	-0.432595	0.00250631	0.0545869	0.226348	0.068339	0.323698	35.1695		transducin family protein / WD-40 repeat family protein
Mtr.37983.1.S1_at	Haloacid dehalogenase-like hydrolase domain-containing protein 3		3.46785	7.78042	4.5842	5.27749	7.21688	6.3297	7.11081	6.8858	1.6083	0.210983	0.988473		6.2732	3.82262	6.84497	5.64693	1.88757	1.99269	1.9803	1.95352	1.91793	1.92503	2.18798	2.01031	3.69342	0.000853811	0.0807404	-3.63662	0.000937613	0.076403	0.0567934	0.936296	0.989576		0.083577	0.483664	0.817003	0.0262586	0.824113	0.944729	0.132948	0.27293	0.651017	39.006		Haloacid dehalogenase-like hydrolase domain-containing protein 3	KOG: Predicted hydrolase (HAD superfamily)
Mtr.37865.1.S1_at	acyl-CoA:1-acylglycerol-3-phosphate acyltransferase, putative		6.34261	8.62044	8.35268	7.77191	4.23994	8.3528	5.02189	5.87154	-1.90037	0.182567	0.988473		8.24286	4.41494	8.09237	6.91672	2.07253	1.39405	1.93251	1.7997	1.77102	2.00178	2.16858	1.98046	5.11703	0.000778418	0.0769353	-4.93626	0.000967728	0.0784852	0.180765	0.852252	0.972657		0.14523	0.368002	0.743534	-0.142214	0.377684	0.707348	0.105824	0.508281	0.82693	40.598		acyl-CoA:1-acylglycerol-3-phosphate acyltransferase, putative	KOG: Lysophosphatidic acid acyltransferase LPAAT and related acyltransferases
Mtr.45896.1.S1_at	Eukaryotic translation initiation factor 2 subunit beta Short=eIF-2-beta;		2.61167	7.61709	7.68881	5.97252	8.31166	6.96758	2.04284	5.77403	-0.198497	0.930499	0.996366		7.83407	4.07257	6.22915	6.04527	1.76357	2.33944	1.79084	1.96461	1.94384	1.54722	1.73716	1.74274	4.08065	0.00134127	0.105508	-4.30253	0.000978898	0.0789276	-0.221874	0.793739	0.958829		-0.0575829	0.745377	0.931838	-0.197472	0.277095	0.621699	0.250622	0.174286	0.53269	42.9091		Eukaryotic translation initiation factor 2 subunit beta Short=eIF-2-beta;	KOG: Translation initiation factor 2, beta subunit (eIF-2beta)
Mtr.23613.1.S1_at	Vacuolar-sorting receptor 1 Short=AtVSR1; AltName: Full=Epidermal growth factor receptor-like protein 1; Short=AtELP1; Short=AtELP; AltName: Full=BP80-like protein b; Short=AtBP80b; AltName: Full=Spot 3 protein; Flags: Precursor;		3.02271	4.5663	3.08921	3.55941	3.14251	4.19238	3.18912	3.508	-0.051401	0.92661	0.995888		6.09306	3.38685	5.11393	4.86461	1.79649	2.06892	1.84746	1.90429	1.77575	1.99187	1.73431	1.83398	2.96032	0.00129422	0.103534	-3.03064	0.00112607	0.086614	-0.0703149	0.908336	0.985011		0.182425	0.504804	0.829115	-0.552043	0.0601706	0.312151	0.348176	0.214389	0.587287	41.0011		Vacuolar-sorting receptor 1 Short=AtVSR1; AltName: Full=Epidermal growth factor receptor-like protein 1; Short=AtELP1; Short=AtELP; AltName: Full=BP80-like protein b; Short=AtBP80b; AltName: Full=Spot 3 protein; Flags: Precursor;
Mtr.27688.1.S1_at	hypothetical protein predicted by Glimmer/Critica		3.064	7.66681	9.85545	6.86209	7.98307	6.70774	2.8849	5.85857	-1.00352	0.659621	0.990007		5.63021	4.02833	5.50658	5.05504	3.18901	1.80787	1.96119	2.31935	2.8919	1.80787	1.64078	2.11351	2.73569	0.00178911	0.124441	-2.94153	0.00116996	0.0891701	-0.205841	0.731031	0.940114		-0.886327	0.00013203	0.00443317	-0.68436	0.00106719	0.0317298	-0.696226	0.000938135	0.0163734	38.7543		hypothetical protein predicted by Glimmer/Critica
Mtr.16220.1.S1_at	ADP-ribosylation factor 3 Short=AtARF3; AltName: Full=Protein ARF-LIKE 1; Short=AtARL1;		3.04826	5.17726	2.04194	3.42249	6.89001	3.94771	2.58055	4.47276	1.05027	0.468224	0.988473		5.11773	3.0366	5.18942	4.44791	1.64784	1.64336	1.94284	1.74468	1.81716	1.94284	1.61005	1.79002	2.70324	0.00119574	0.0985627	-2.6579	0.00132152	0.0970779	0.0453395	0.934316	0.989304		-0.0250927	0.93061	0.982595	-0.333819	0.260223	0.604333	0.00580767	0.983918	0.995708	42.0765	Arl1	ADP-ribosylation factor 3 Short=AtARF3; AltName: Full=Protein ARF-LIKE 1; Short=AtARL1;	KOG: GTP-binding ADP-ribosylation factor-like protein ARL1
Mtr.844.1.S1_at	hypothetical protein predicted by Glimmer/Critica		4.93326	2.45083	2.25595	3.21335	3.80662	3.14684	2.26259	3.07202	-0.141329	0.872061	0.995221		5.16802	4.68774	3.12131	4.32569	2.28122	1.89963	1.54455	1.90847	1.89073	2.02605	1.85162	1.9228	2.41722	0.00134843	0.105664	-2.40289	0.00139639	0.100314	0.0143293	0.977224	0.99672		0.568465	0.196666	0.576755	-0.317173	0.459908	0.76545	-0.326407	0.447271	0.789764	36.7041		hypothetical protein predicted by Glimmer/Critica
Mtr.12679.1.S1_at	peroxiredoxin type 2, putative		4.00902	6.5017	3.35219	4.62097	5.76934	4.11487	2.77499	4.21973	-0.401233	0.731334	0.991239		3.63681	5.181	6.86029	5.22603	1.83736	2.54482	1.66065	2.01428	1.6332	1.88956	1.59791	1.70689	3.21175	0.00249167	0.152532	-3.51914	0.00147531	0.103397	-0.307387	0.680507	0.922753		0.352458	0.0200351	0.166593	-0.0367575	0.783588	0.928059	0.450133	0.00513174	0.0574571	42.7003		peroxiredoxin type 2, putative	KOG: Alkyl hydroperoxide reductase/peroxiredoxin
Mtr.9490.1.S1_at	glycosyl hydrolase family 38 (alpha-mannosidase)		1.75936	4.94482	4.32449	3.67622	4.51561	4.91015	1.81312	3.74629	0.0700715	0.95486	0.998631		5.13152	3.15345	5.18441	4.48979	2.12488	1.93537	1.77629	1.94551	1.53163	2.48124	1.73006	1.91431	2.54428	0.00192851	0.12972	-2.57548	0.001798	0.118343	-0.031203	0.955716	0.993257		-0.263638	0.0900318	0.401205	-0.438632	0.00996405	0.123051	0.00967891	0.947011	0.985961	38.7339		glycosyl hydrolase family 38 (alpha-mannosidase)
Mtr.4782.1.S1_at	Multidrug resistance protein 11 AltName: Full=P-glycoprotein 19;		6.72176	7.43407	6.08892	6.74825	7.6237	7.77158	3.52039	6.30522	-0.443024	0.73447	0.991707		3.65728	4.5188	6.38898	4.85502	2.17712	2.15751	2.15751	2.16405	2.21054	1.98346	1.86789	2.02063	2.69097	0.00246045	0.151225	-2.83439	0.00183107	0.119092	-0.143421	0.817488	0.964304		-0.00126248	0.997062	0.999296	0.859532	0.0255404	0.206067	-7.45353	7.68705e-11	1.47202e-07	38.2536	MDR1	Multidrug resistance protein 11 AltName: Full=P-glycoprotein 19;	KOG: Multidrug/pheromone exporter, ABC superfamily
Mtr.10781.1.S1_at	Uncharacterized 38.1 kDa protein		3.76508	6.87526	3.70977	4.78337	4.27087	5.42568	2.71274	4.13643	-0.64694	0.587736	0.988473		3.84527	7.57195	5.83423	5.75048	1.61295	1.36788	2.62019	1.86701	1.91649	1.88353	1.79535	1.86512	3.88348	0.00210075	0.136069	-3.88536	0.00209495	0.130329	-0.00188596	0.998271	0.999982		0.0254914	0.882171	0.972427	-0.165133	0.346401	0.683873	0.692796	0.00154014	0.0236632	39.8986		Uncharacterized 38.1 kDa protein
Mtr.10700.1.S1_at	calcium-binding protein, putative		5.76676	6.1811	5.11737	5.68841	7.64466	5.18611	2.34049	5.05709	-0.631323	0.655931	0.990007		6.36349	4.19457	5.68249	5.41352	3.34989	2.03947	1.86659	2.41865	1.78527	2.821	2.80752	2.47126	2.99487	0.00189592	0.128232	-2.94225	0.00209815	0.130384	0.0526122	0.936419	0.989576		-0.421672	0.0420818	0.263373	0.134316	0.481192	0.779612	-2.54208	1.58887e-08	4.79619e-06	34.255		calcium-binding protein, putative	KOG: Ca2+-binding protein (centrin/caltractin), EF-Hand superfamily protein
Mtr.1468.1.S1_at	hypothetical protein predicted by Glimmer/Critica		2.14928	4.16434	5.27566	3.86309	4.63357	4.24515	1.98204	3.62025	-0.242839	0.827103	0.99305		5.50954	2.90331	4.87644	4.42976	1.99837	1.87941	1.72815	1.86865	1.94384	1.71921	1.6704	1.77782	2.56112	0.00283798	0.164737	-2.65195	0.00233476	0.138983	-0.0908301	0.880879	0.978562		0.0426283	0.811265	0.952002	0.726267	0.00142546	0.0381772	-0.389563	0.0461911	0.254587	35.8268		hypothetical protein predicted by Glimmer/Critica
Mtr.37930.1.S1_at	serine carboxypeptidase S10 family protein		4.76814	4.89681	5.05363	4.90619	7.8883	6.97186	3.70747	6.18921	1.28302	0.288749	0.988473		4.7913	4.76717	7.07298	5.54382	1.85417	4.013	1.60893	2.49203	2.34532	1.56833	1.68721	1.86695	3.05179	0.00651358	0.24294	-3.67686	0.00239199	0.141183	-0.625078	0.467037	0.839397		0.424253	0.00579686	0.071936	0.466234	0.0031745	0.0627997	-0.618415	0.000395115	0.00850434	37.8821		serine carboxypeptidase S10 family protein	KOG: Serine carboxypeptidases (lysosomal cathepsin A)
Mtr.36574.1.S1_at	hypothetical protein predicted by Glimmer/Critica		3.17375	6.86956	6.07079	5.37137	4.61492	3.64326	2.9853	3.74783	-1.62354	0.176772	0.988473		6.90911	4.72835	3.70793	5.11513	2.31696	1.86434	2.13206	2.10445	2.04309	1.98194	1.88735	1.97079	3.01067	0.00319608	0.174531	-3.14434	0.00251094	0.145821	-0.133661	0.854385	0.973096		0.0132484	0.966013	0.992543	0.505874	0.123253	0.437761	0.050728	0.87047	0.965897	42.1995		hypothetical protein predicted by Glimmer/Critica
Mtr.10059.1.S1_at	protein kinase, putative		6.42712	7.81857	3.34319	5.86296	6.57012	4.41034	2.1248	4.36842	-1.49454	0.383696	0.988473		3.10399	4.93971	6.07181	4.70517	1.53635	2.05737	1.6704	1.75471	1.61005	1.8083	1.99606	1.8048	2.95046	0.00236989	0.147584	-2.90037	0.00260919	0.149987	0.050096	0.940901	0.990246		0.319026	0.0377724	0.247649	0.453115	0.00628157	0.094044	-0.0417743	0.764223	0.934136	36.8778		protein kinase, putative	KOG: NDR and related serine/threonine kinases
Mtr.43769.1.S1_at	Uncharacterized glycosyltransferase At1g55740 EC=2.4.1.-;		5.46061	6.63865	7.8243	6.64119	6.55158	4.12758	2.63408	4.43774	-2.20344	0.106559	0.988473		7.4285	3.61824	5.36899	5.47191	2.39069	2.16989	1.6704	2.07699	1.94264	1.89997	1.61612	1.81957	3.39492	0.00406931	0.19843	-3.65234	0.00272781	0.154098	-0.257417	0.764772	0.950175		0.142559	0.466237	0.806995	0.0900327	0.643046	0.869109	-2.43857	3.28155e-08	7.88575e-06	41.4768		Uncharacterized glycosyltransferase At1g55740 EC=2.4.1.-;
Mtr.9860.1.S1_at	Pentatricopeptide repeat-containing protein At1g11900		5.0219	5.04012	8.16199	6.07467	6.9324	4.21053	1.28364	4.14219	-1.93248	0.292176	0.988473		5.20551	2.84277	4.79714	4.28181	2.11828	1.75331	1.9516	1.94106	1.61005	2.15034	1.78441	1.84827	2.34074	0.00352729	0.184542	-2.43354	0.00284837	0.157957	-0.0927957	0.872094	0.97707		0.0804682	0.493285	0.822158	0.235911	0.0611214	0.314357	0.258326	0.0431307	0.243906	35.4098		Pentatricopeptide repeat-containing protein At1g11900	KOG: FOG: PPR repeat
Mtr.18060.1.S1_at	expressed protein		4.34005	7.5095	5.89197	5.91384	7.16863	7.86004	1.54322	5.52397	-0.389871	0.843463	0.99305		3.98439	6.53343	7.20448	5.90743	2.53064	2.08607	2.79668	2.47113	3.23505	2.34643	1.88735	2.48961	3.4363	0.0030012	0.168684	-3.41782	0.00309186	0.166055	0.0184801	0.982038	0.997959		-0.27258	0.0982055	0.419157	-0.141868	0.368334	0.700564	0.21467	0.182988	0.545467	41.0912		expressed protein
Mtr.40599.1.S1_at	NEDD8 ultimate buster 1 AltName: Full=Negative regulator of ubiquitin-like proteins 1; AltName: Full=Protein BS4;		7.86251	8.32137	5.36202	7.18196	5.19548	6.68729	3.13677	5.00651	-2.17545	0.12071	0.988473		7.08873	4.81316	5.16358	5.68849	2.27857	1.80787	1.69803	1.92815	1.7115	3.89064	2.03523	2.54579	3.76034	0.00114352	0.0962535	-3.1427	0.00319664	0.169891	0.617638	0.426527	0.823694		-0.176029	0.345977	0.725781	0.227372	0.229381	0.575561	0.390486	0.0507714	0.270043	40.1456		NEDD8 ultimate buster 1 AltName: Full=Negative regulator of ubiquitin-like proteins 1; AltName: Full=Protein BS4;	KOG: Adaptor protein NUB1, contains UBA domain
Mtr.30771.1.S1_at	dynein light chain		3.35476	6.04049	6.13867	5.17797	6.17158	5.62446	2.17877	4.65827	-0.519705	0.710108	0.990007		6.10562	3.13223	5.13123	4.78969	2.84851	2.01496	2.03405	2.29917	1.53977	2.2224	1.84802	1.87007	2.49052	0.00791362	0.26398	-2.91963	0.00344885	0.17807	-0.429109	0.553567	0.877497		-0.38846	0.113755	0.450418	0.0200722	0.931063	0.980321	0.00915778	0.968513	0.991551	32.859		dynein light chain
Mtr.38248.1.S1_at	hypothetical protein		8.74189	8.66502	9.31259	8.9065	7.04284	8.67119	2.94732	6.22045	-2.68605	0.122087	0.988473		3.72489	6.27512	5.5226	5.1742	2.31696	3.35479	1.62229	2.43135	2.36977	2.34462	2.39787	2.37075	2.74286	0.00407527	0.19843	-2.80345	0.00362167	0.182761	-0.0605929	0.930347	0.988428		-0.59151	7.95418e-05	0.00298479	-0.498922	0.000340826	0.0150686	-0.204123	0.0637695	0.310305	39.5466		hypothetical protein
Mtr.41439.1.S1_at	BAG domain containing protein		3.6997	7.5324	8.75523	6.66244	7.34571	6.60704	3.65826	5.87034	-0.792103	0.644353	0.990007		5.04468	3.43756	6.86764	5.11663	2.08324	1.84577	2.67613	2.20171	2.04309	2.27054	1.61805	1.97722	2.91492	0.0059509	0.233756	-3.13941	0.00402588	0.195444	-0.224489	0.777297	0.953479		0.376425	0.24574	0.634501	0.760464	0.0301551	0.224192	0.176159	0.578104	0.861636	42.44		BAG domain containing protein	KOG: BCL2-associated athanogene-like proteins and related BAG family chaperone regulators
Mtr.44822.1.S1_at	expressed protein		4.92518	5.02897	3.33366	4.42927	5.43731	6.72666	2.40846	4.85748	0.428206	0.733575	0.99153		5.99976	3.62723	6.5285	5.38517	1.40388	2.56402	2.55771	2.1752	2.65268	2.56602	1.94384	2.38751	3.20996	0.0028553	0.165069	-2.99765	0.00414766	0.199498	0.212309	0.780537	0.954177		0.121004	0.727096	0.924904	0.517455	0.153121	0.482977	0.348255	0.324466	0.700437	41.7289		expressed protein
Mtr.35042.1.S1_at	hypothetical protein predicted by Glimmer/Critica		7.4772	6.3558	6.1117	6.64823	7.46696	7.38751	6.65055	7.16834	0.520108	0.283658	0.988473		3.51102	5.27547	5.25267	4.67972	3.36361	1.88621	1.82928	2.3597	2.15638	2.62809	2.16902	2.31783	2.32002	0.00462348	0.209002	-2.36189	0.00420328	0.200599	-0.0418735	0.944392	0.990892		0.0365103	0.865387	0.967824	-0.188078	0.390118	0.716875	-0.641007	0.0106174	0.096616	36.1022		hypothetical protein predicted by Glimmer/Critica
Mtr.12012.1.S1_at	myb family transcription factor		2.47973	7.40468	2.5802	4.15487	6.75142	5.88118	2.51898	5.05052	0.895655	0.633854	0.988883		6.08365	2.95773	5.0765	4.70596	2.04309	1.80787	1.75039	1.86711	2.09936	1.62479	1.97357	1.89924	2.83884	0.00397164	0.195979	-2.80672	0.00422178	0.201012	0.0321256	0.964107	0.994787		-0.27963	0.116454	0.454989	0.0214108	0.898856	0.970249	0.181271	0.293706	0.672404	40.4609		myb family transcription factor
Mtr.40519.1.S1_s_at	hypothetical protein predicted by Glimmer/Critica		3.46645	3.49552	2.70715	3.22304	4.89312	3.1456	3.08729	3.70867	0.485631	0.425296	0.988473		3.66259	4.96106	6.40314	5.00893	1.61146	1.84519	1.72524	1.7273	1.88405	1.9063	3.30015	2.3635	3.28163	0.00161999	0.117007	-2.64543	0.00532794	0.230732	0.6362	0.378855	0.803721		3.36348	3.47786e-10	7.69373e-08	1.46	2.8165e-06	0.000390474	1.58763	1.20176e-06	0.000101295	33.5451		hypothetical protein predicted by Glimmer/Critica
Mtr.33790.1.S1_s_at	hypothetical protein predicted by Glimmer/Critica		7.14848	5.98635	2.90711	5.34731	5.54058	4.50613	1.45773	3.83481	-1.5125	0.358562	0.988473		5.69245	2.54273	5.48948	4.57488	1.73285	1.62941	1.56063	1.64096	1.63787	1.74874	1.64551	1.67738	2.93392	0.00522372	0.220151	-2.89751	0.0055752	0.237743	0.0364164	0.962614	0.994722		-0.0178054	0.897075	0.975894	0.0884756	0.524008	0.804549	-0.0952159	0.493502	0.817949	39.6277		hypothetical protein predicted by Glimmer/Critica
Mtr.9762.1.S1_at	hypothetical protein predicted by Glimmer/Critica		5.51584	6.65792	6.94977	6.37451	6.05106	6.07278	4.84536	5.6564	-0.71811	0.222926	0.988473		5.99694	3.18909	4.36642	4.51748	1.2871	1.44061	1.6704	1.46604	2.44543	2.14858	1.77421	2.12274	3.05144	0.00148689	0.111719	-2.39474	0.00567473	0.239591	0.656701	0.324925	0.779469		-0.731957	0.0323198	0.225569	-0.755509	0.0280573	0.215883	-0.356455	0.260054	0.638266	33.8521		hypothetical protein predicted by Glimmer/Critica
Mtr.42345.1.S1_at	DNA topoisomerase		4.68716	7.10746	5.98968	5.9281	6.39791	5.94344	5.18912	5.84349	-0.0846125	0.905274	0.9954		6.00101	3.25259	4.95872	4.73744	2.37627	1.88525	2.16394	2.14182	2.2409	2.73111	2.15638	2.37613	2.59562	0.003445	0.182773	-2.36131	0.00569941	0.240008	0.234307	0.713792	0.933752		0.0452223	0.890865	0.9746	0.53578	0.12341	0.437919	0.316688	0.346084	0.71848	36.3757		DNA topoisomerase	KOG: DNA topoisomerase I
Mtr.38503.1.S1_at	hypothetical protein predicted by Glimmer/Critica		5.09623	6.22613	7.49021	6.27086	5.11095	5.63717	1.90015	4.21609	-2.05477	0.133035	0.988473		6.65327	3.8916	3.67485	4.73991	1.75389	1.87524	1.7132	1.78078	1.88074	2.09982	2.07916	2.01991	2.95913	0.00367872	0.188743	-2.72	0.00575047	0.240859	0.239129	0.745383	0.944991		-0.193904	0.442853	0.793417	0.137043	0.585117	0.839415	-0.114409	0.647901	0.893746	42.7469		hypothetical protein predicted by Glimmer/Critica
Mtr.7387.1.S1_at	hypothetical protein predicted by Glimmer/Critica		3.29354	1.82625	6.38175	3.83385	4.44306	3.70547	1.82538	3.32464	-0.509209	0.716512	0.99002		5.83238	2.89522	3.57982	4.10247	1.42005	1.65435	1.80787	1.62742	1.69985	1.42408	1.71547	1.61313	2.47505	0.00660858	0.244976	-2.48934	0.0064173	0.256015	-0.0142852	0.983384	0.998097		0.377273	0.105786	0.434445	0.183018	0.411982	0.732686	0.569993	0.0217387	0.157582	38.3128		hypothetical protein predicted by Glimmer/Critica
Msa.1300.1.S1_at	Putative hydroxyacylglutathione hydrolase 3, mitochondrial EC=3.1.2.6; AltName: Full=Glyoxalase II; Short=Glx II; Flags: Precursor;		5.6259	6.90229	6.76328	6.43049	7.05476	6.30742	3.58503	5.64907	-0.781418	0.454761	0.988473		8.02455	3.28911	8.4566	6.59009	1.93537	1.64959	1.86615	1.81704	1.81639	2.03547	2.22373	2.02519	4.77305	0.00521326	0.220151	-4.56489	0.00656389	0.259666	0.208156	0.869252	0.976302		0.847963	0.00207597	0.0344559	0.495926	0.0403088	0.257753	0.62416	0.0136398	0.114887	43.2161		Putative hydroxyacylglutathione hydrolase 3, mitochondrial EC=3.1.2.6; AltName: Full=Glyoxalase II; Short=Glx II; Flags: Precursor;	KOG: Glyoxylase
Mtr.40062.1.S1_at	Metal transporter Nramp3 Short=AtNramp3;		2.31422	7.61444	1.92382	3.95083	5.35442	7.70206	1.63227	4.89625	0.945421	0.68108	0.990007		5.26976	7.70767	4.1751	5.71751	3.76814	1.73163	2.0926	2.53079	2.35121	2.68777	1.95796	2.33232	3.18672	0.00906842	0.280489	-3.38519	0.00670724	0.263635	-0.198476	0.833181	0.967997		-0.477316	0.0801727	0.376451	-0.757594	0.0106029	0.127495	0.286206	0.273401	0.651657	40.3188		Metal transporter Nramp3 Short=AtNramp3;	KOG: Mn2+ and Fe2+ transporters of the NRAMP family
Mtr.17461.1.S1_at	expressed protein		7.70648	7.67683	7.39152	7.59161	8.2429	8.01873	3.16048	6.47404	-1.11757	0.465143	0.988473		5.90182	5.97908	3.14976	5.01022	2.36129	2.30594	1.8573	2.17484	2.79668	2.18906	2.08164	2.35579	2.83538	0.00481751	0.211407	-2.65442	0.00677895	0.265771	0.18095	0.807041	0.962243		0.231843	0.443125	0.79355	0.542585	0.0887404	0.375916	0.22052	0.465162	0.801164	45.3834		expressed protein
Mtr.37313.1.S1_at	Luminal-binding protein Short=BiP; AltName: Full=78 kDa glucose-regulated protein homolog; AltName: Full=GRP 78; Flags: Precursor;		2.37781	4.28025	2.682	3.11335	4.43461	2.88104	2.09365	3.13643	0.0230793	0.977523	0.999211		5.35239	2.95567	5.40657	4.57155	1.85976	2.99567	1.81352	2.22298	1.93167	1.79282	2.45588	2.06012	2.34856	0.00951011	0.286088	-2.51142	0.00681429	0.266645	-0.162861	0.816417	0.963984		0.218924	0.467318	0.807612	0.592961	0.0653659	0.325861	-0.150435	0.615264	0.879208	43.7855		Luminal-binding protein Short=BiP; AltName: Full=78 kDa glucose-regulated protein homolog; AltName: Full=GRP 78; Flags: Precursor;	KOG: Molecular chaperones GRP78/BiP/KAR2, HSP70 superfamily
Mtr.26527.1.S1_at	pfkB-type carbohydrate kinase family protein		6.23623	5.58579	3.47184	5.09795	7.93868	4.3672	4.17682	5.49423	0.396277	0.766664	0.992261		2.79644	5.8228	6.72212	5.11379	1.97209	1.62548	1.99007	1.86255	1.86438	1.99007	1.69772	1.85072	3.25124	0.00697624	0.251009	-3.26306	0.00684908	0.266983	-0.0118241	0.98964	0.998489		-0.332866	0.00781234	0.0891313	-0.238834	0.0406678	0.259048	0.182756	0.104271	0.409137	43.7928		pfkB-type carbohydrate kinase family protein	KOG: Ribokinase
Mtr.985.1.S1_at	Ethylene-responsive transcription factor 12 Short=AtERF12; AltName: Full=Ethylene-responsive element-binding factor 12; Short=EREBP-12;		5.35247	2.00852	3.52231	3.62777	6.8978	5.74817	2.44081	5.02893	1.40116	0.363381	0.988473		3.32121	5.10192	6.56571	4.99628	1.93205	2.67932	2.50644	2.3726	2.67932	2.41507	2.17385	2.42275	2.62367	0.00741231	0.256875	-2.57353	0.00816228	0.294839	0.0501433	0.946256	0.991253		1.56894	3.05231e-05	0.00138343	0.656451	0.017784	0.169921	0.214124	0.386197	0.747999	53.7572		Ethylene-responsive transcription factor 12 Short=AtERF12; AltName: Full=Ethylene-responsive element-binding factor 12; Short=EREBP-12;
Mtr.38777.1.S1_at	protein phosphatase 2A catalytic subunit		3.52394	6.534	4.43355	4.8305	6.75462	5.12298	2.93651	4.93804	0.107539	0.932851	0.9964		6.18634	2.76896	5.88642	4.94724	2.55844	2.06892	1.6704	2.09925	2.03372	2.14779	1.81679	1.99943	2.84799	0.0099938	0.29081	-2.94781	0.00844496	0.300879	-0.0998248	0.9074	0.984887		-0.0370542	0.841224	0.960006	-0.305359	0.118098	0.428849	0.0923144	0.619349	0.881304	38.5417		protein phosphatase 2A catalytic subunit	KOG: Serine/threonine protein phosphatase 2A, catalytic subunit
Mtr.35284.1.S1_at	hypothetical protein predicted by Glimmer/Critica		6.80024	3.29203	5.3023	5.13152	5.44636	2.80665	2.05083	3.43461	-1.69691	0.225054	0.988473		8.01675	3.72222	4.09429	5.27775	1.93537	1.31264	1.6817	1.64324	1.69702	1.80598	1.43372	1.64558	3.63452	0.00843491	0.271802	-3.63218	0.00846181	0.300879	0.00234033	0.998234	0.999982		-0.258251	0.235333	0.622955	-0.206025	0.33836	0.677987	-0.16535	0.438965	0.784172	36.3445		hypothetical protein predicted by Glimmer/Critica
Mtr.18368.1.S1_at	histone-like transcription factor (CBF/NF-Y) family protein		3.32737	5.24028	3.07472	3.88079	5.86748	4.29743	2.41798	4.1943	0.313507	0.774063	0.992261		5.83096	2.69359	4.52251	4.34902	1.42765	1.1801	1.62148	1.40974	2.03653	2.00178	1.77926	1.93919	2.93927	0.00302716	0.16925	-2.40983	0.00856218	0.302566	0.529445	0.460306	0.836722		0.383587	0.188185	0.566339	0.648982	0.0363795	0.245703	0.652131	0.0356364	0.21621	37.037		histone-like transcription factor (CBF/NF-Y) family protein
Mtr.17721.1.S1_s_at	dipeptidyl peptidase IV		6.01764	7.53002	8.50565	7.3511	8.31357	7.39921	5.26271	6.99183	-0.359273	0.731847	0.99125		4.32444	3.53488	7.05139	4.97023	1.75785	2.21339	2.14888	2.04004	2.25673	2.10214	2.15056	2.16981	2.93019	0.00691476	0.249542	-2.80043	0.00867118	0.303804	0.129768	0.874259	0.977413		0.0131403	0.952137	0.988366	0.209005	0.349227	0.685969	0.0618615	0.777872	0.938571	42.2395	Dpp8	dipeptidyl peptidase IV	KOG: Dipeptidyl aminopeptidase
Mtr.9174.1.S1_at	Uncharacterized protein At4g28440		4.74322	8.38509	8.89256	7.34029	6.61422	8.23929	2.7023	5.85193	-1.48836	0.442269	0.988473		6.28765	2.57831	5.60307	4.82301	2.01944	1.5607	1.84902	1.80972	1.93651	1.85978	1.82317	1.87316	3.01329	0.00831	0.270287	-2.94986	0.00922698	0.314641	0.0634385	0.942148	0.990518		-0.0603871	0.675699	0.907531	0.199949	0.181736	0.519857	0.233924	0.123283	0.446669	38.67		Uncharacterized protein At4g28440
Mtr.1572.1.S1_at	expressed protein		6.52478	8.67332	7.23555	7.47789	8.00993	7.56546	4.421	6.66546	-0.812425	0.495039	0.988473		8.35165	3.62852	5.9212	5.96713	2.50792	2.28268	1.99471	2.26177	1.93682	3.37608	1.78812	2.36701	3.70536	0.00982587	0.289337	-3.60012	0.0112825	0.34632	0.105235	0.924636	0.987897		-0.0416357	0.753365	0.934436	-0.0583432	0.660403	0.877157	0.129572	0.337144	0.711269	38.8278		expressed protein
Mtr.9059.1.S1_at	expressed protein		9.09575	7.91237	8.83066	8.61293	6.46993	8.34908	6.64514	7.15472	-1.45821	0.0572733	0.988473		5.95584	3.87096	5.96924	5.26535	1.50241	1.80787	3.88224	2.39751	2.14284	2.00178	3.40534	2.51665	2.86784	0.00920816	0.28227	-2.74869	0.0112973	0.34632	0.119146	0.888516	0.980947		-0.711326	0.00164316	0.0290339	-0.218345	0.235058	0.581105	0.431998	0.0297151	0.193094	33.931		expressed protein
Mtr.9688.1.S1_at	F-box/LRR-repeat protein At5g49980 AltName: Full=Transport inhibitor response 1-like protein; Short=TIR1-like protein;		2.71437	6.16077	3.11769	3.99761	4.92638	3.521	3.7217	4.05636	0.0587476	0.955631	0.998675		7.07141	2.83748	5.34099	5.08329	1.84919	1.86087	2.06839	1.92615	2.19253	2.07916	2.19253	2.15474	3.15714	0.00932321	0.283634	-2.92855	0.0133305	0.372828	0.228587	0.807744	0.962243		-0.287583	0.227989	0.614292	-0.53543	0.0361171	0.245085	-0.0103613	0.964198	0.990364	42.4565		F-box/LRR-repeat protein At5g49980 AltName: Full=Transport inhibitor response 1-like protein; Short=TIR1-like protein;	KOG: Leucine rich repeat proteins, some proteins contain F-box
Mtr.9605.1.S1_at	Mitogen-activated protein kinase kinase kinase 12 EC=2.7.11.25; AltName: Full=Mixed lineage kinase; AltName: Full=Leucine-zipper protein kinase; Short=ZPK; AltName: Full=Dual leucine zipper bearing kinase; Short=DLK; AltName: Full=MAPK-upstream kinase; Short=MUK;		2.03515	7.77729	3.78574	4.53273	7.14937	6.77634	2.9853	5.637	1.10428	0.57389	0.988473		3.92836	3.89757	5.56856	4.46483	2.31696	1.96469	1.6704	1.98401	2.1269	2.17712	2.2787	2.19424	2.48081	0.00058259	0.0638639	-2.27059	0.000999611	0.0799095	0.210226	0.641699	0.909125		-0.0527124	0.806983	0.950834	0.418209	0.0715985	0.339806	-0.360897	0.113653	0.428317	39.9123		Mitogen-activated protein kinase kinase kinase 12 EC=2.7.11.25; AltName: Full=Mixed lineage kinase; AltName: Full=Leucine-zipper protein kinase; Short=ZPK; AltName: Full=Dual leucine zipper bearing kinase; Short=DLK; AltName: Full=MAPK-upstream kinase; Short=MUK;	KOG: Tyrosine kinase specific for activated (GTP-bound) p21cdc42Hs
Mtr.11113.1.S1_at	NudC domain-containing protein 2		5.65482	7.11408	2.79211	5.187	5.29804	3.99284	4.67816	4.65635	-0.530655	0.658766	0.990007		5.22033	3.20893	5.30049	4.57659	2.10661	1.93537	2.27644	2.10614	2.77717	2.04396	2.22417	2.34843	2.47045	0.00211952	0.136572	-2.22815	0.00376018	0.187026	0.242293	0.664344	0.917507		0.104473	0.802269	0.949528	0.617689	0.156636	0.487451	0.153886	0.71269	0.91797	38.4943		NudC domain-containing protein 2	KOG: Nuclear distribution protein NUDC
Mtr.9089.1.S1_at	Chloride channel protein CLC-f Short=AtCLC-f;		2.86554	2.53615	6.18111	3.86093	5.57676	4.60288	3.3656	4.51508	0.654145	0.589099	0.988473		4.25126	5.05113	4.0566	4.453	2.17712	1.72893	1.8568	1.92095	2.26301	2.32902	2.21892	2.27031	2.53204	1.41823e-05	0.00476348	-2.18268	3.94683e-05	0.00836866	0.349363	0.206899	0.748385		-0.131366	0.404422	0.768356	0.0698611	0.653891	0.874395	0.277964	0.0929632	0.384541	39.5177		Chloride channel protein CLC-f Short=AtCLC-f;	KOG: Cl- channel CLC-3 and related proteins (CLC superfamily)
Msa.1794.1.S1_at	heavy-metal-associated domain-containing protein		2.85926	4.67839	4.47622	4.00462	4.22098	2.29635	2.3849	2.96741	-1.03721	0.213196	0.988473		5.36163	2.71773	3.58659	3.88865	1.46871	1.5214	1.37984	1.45665	1.70699	1.99385	1.63393	1.77826	2.432	0.00360986	0.186818	-2.11039	0.00757528	0.283048	0.321612	0.596164	0.893306		-0.113662	0.459131	0.803227	0.355938	0.0343483	0.239317	-0.676762	0.000720457	0.0134803	41.4508		heavy-metal-associated domain-containing protein	KOG: Copper chaperone
Mtr.38533.1.S1_at	Gamma-secretase subunit APH1-like		5.83205	6.24152	3.22832	5.10063	7.09271	6.26124	7.54232	6.96542	1.86479	0.0815282	0.988473		5.2197	3.36925	4.99618	4.52838	1.42432	1.57444	1.86659	1.62178	2.37351	2.01292	3.2086	2.53167	2.9066	0.000624337	0.0668849	-1.9967	0.00535276	0.231643	0.909894	0.117351	0.729964		-0.00553007	0.970595	0.993741	-0.0645338	0.668355	0.880657	0.124974	0.411916	0.766214	39.3064		Gamma-secretase subunit APH1-like
Mtr.38886.1.S1_at	ADP-ribosylation factor-like protein 5		7.25194	8.6043	5.9353	7.26385	8.97027	8.54942	3.79897	7.10622	-0.157629	0.923431	0.995703		4.58619	3.06834	5.49048	4.38167	1.48137	1.5214	2.06712	1.68997	2.54285	2.21616	2.45569	2.4049	2.6917	0.00142167	0.10924	-1.97677	0.00765355	0.28493	0.714933	0.228969	0.751285		0.113716	0.217777	0.601883	0.178752	0.0638748	0.322203	0.284289	0.00716613	0.0732732	39.5833	Arl5	ADP-ribosylation factor-like protein 5	KOG: GTP-binding ADP-ribosylation factor Arf1
Mtr.34405.1.S1_at	Putative protease Do-like 14 EC=3.4.21.-;		8.07866	5.92351	3.19447	5.73221	5.41042	4.0937	2.87172	4.12528	-1.60693	0.287761	0.988473		5.25172	2.67244	4.80091	4.24169	1.57969	1.58701	1.91794	1.69488	3.42666	1.58516	2.15027	2.38736	2.54681	0.00836045	0.271208	-1.85433	0.0340521	0.521897	0.692486	0.363398	0.796891		0.151617	0.41136	0.773317	0.0517156	0.77642	0.925709	0.313854	0.104066	0.409009	40.159		Putative protease Do-like 14 EC=3.4.21.-;	KOG: Serine protease
Mtr.43749.1.S1_at	Monoglyceride lipase Short=MGL; EC=3.1.1.23;		7.42308	5.30528	7.99939	6.90925	5.80788	5.67731	2.42268	4.63596	-2.27329	0.107518	0.988473		4.13985	3.37761	4.53507	4.01751	1.65068	1.82481	1.5924	1.6893	3.41977	1.93948	1.3906	2.24995	2.32821	0.00239146	0.148174	-1.76756	0.0101388	0.329421	0.560652	0.311562	0.775315		-0.467968	0.0263735	0.198332	-0.238973	0.21915	0.564213	-0.172076	0.368613	0.735817	37.6774		Monoglyceride lipase Short=MGL; EC=3.1.1.23;	KOG: Lysophospholipase
Mtr.3681.1.S1_at	hypothetical protein predicted by Glimmer/Critica		8.44223	7.11789	6.29003	7.28339	7.23356	5.88396	6.97148	6.69633	-0.587055	0.405525	0.988473		5.74392	4.62111	2.51558	4.29354	1.71588	1.76277	1.6704	1.71635	2.48278	2.0544	3.17201	2.56973	2.57719	0.00917918	0.281621	-1.72381	0.0500495	0.586425	0.853378	0.283156	0.763281		-0.167091	0.364724	0.741131	-0.00136302	0.99399	0.998202	0.108377	0.552404	0.849889	33.7278		hypothetical protein predicted by Glimmer/Critica
Mtr.10636.1.S1_at	Myb-related protein Myb4 AltName: Full=OsMyb4; AltName: Full=Transcription factor RLTR1;		4.39119	5.82536	4.46277	4.89311	4.78638	5.89794	2.81076	4.49836	-0.394747	0.669504	0.990007		7.84577	2.65197	5.56116	5.35297	1.83736	1.69124	1.66249	1.73036	1.67032	1.47239	1.49511	1.54594	3.6226	0.0125554	0.313908	-3.80703	0.00991354	0.326603	-0.184423	0.872128	0.97707		-0.498193	0.00808083	0.0913106	-0.103998	0.51818	0.801722	-0.2663	0.114587	0.429788	34.4852		Myb-related protein Myb4 AltName: Full=OsMyb4; AltName: Full=Transcription factor RLTR1;	KOG: Transcription factor, Myb superfamily
Mtr.40941.1.S1_at	expressed protein		4.86527	7.55354	5.21042	5.87641	5.98405	6.9355	4.1583	5.69262	-0.183791	0.862055	0.994497		4.95698	3.8333	5.85357	4.88128	3.97261	1.73531	1.6704	2.45944	1.40934	1.72015	1.92582	1.6851	2.42184	0.0105522	0.297641	-3.19618	0.00247888	0.144393	-0.774336	0.31171	0.775315		-0.338097	0.211038	0.593955	-0.594742	0.0388741	0.253766	-0.0764913	0.769815	0.93594	39.5983		expressed protein	KOG: Negative regulator of COPII vesicle formation
Mtr.9557.1.S1_at	expressed protein		3.95338	6.0804	2.86166	4.29848	7.12375	7.20062	3.19243	5.83893	1.54045	0.315397	0.988473		4.88205	2.2433	6.10748	4.41094	1.65775	1.53815	1.69147	1.62912	1.4196	1.53815	1.45211	1.46995	2.78182	0.0119075	0.309541	-2.94099	0.00911451	0.313026	-0.15917	0.854871	0.973294		-0.00295669	0.97803	0.995681	-0.121977	0.26908	0.613965	0.510526	0.000436891	0.00916215	40.1163		expressed protein
Mtr.8532.1.S1_s_at	Expansin-A15 Short=AtEXPA15; AltName: Full=Alpha-expansin-15; Short=At-EXP15; Short=AtEx15; AltName: Full=Ath-ExpAlpha-1.3; Flags: Precursor;		4.16649	6.0025	6.60017	5.58972	8.10671	9.25452	4.04916	7.13679	1.54707	0.343266	0.988473		4.24718	5.59433	3.83035	4.55729	1.68969	1.60455	3.91718	2.4038	1.68467	1.6712	1.5761	1.64399	2.15348	0.0148896	0.334827	-2.9133	0.00325163	0.17177	-0.759815	0.300533	0.771339		0.165039	0.528894	0.841807	0.145548	0.577926	0.836028	0.212713	0.419704	0.77204	36.0782		Expansin-A15 Short=AtEXPA15; AltName: Full=Alpha-expansin-15; Short=At-EXP15; Short=AtEx15; AltName: Full=Ath-ExpAlpha-1.3; Flags: Precursor;
Mtr.11147.1.S1_at	protein kinase, putative		2.78323	5.36968	5.6481	4.60034	6.61692	6.17187	3.25421	5.34766	0.747327	0.557475	0.988473		4.52481	4.58363	4.3386	4.48235	2.09372	2.34522	2.27644	2.23846	1.9089	2.07916	1.8833	1.95712	2.24389	7.8928e-08	0.000124014	-2.52523	3.32511e-08	6.57277e-05	-0.281344	0.0341135	0.682715		0.827091	0.000614268	0.0141721	0.614122	0.00500881	0.0825746	0.157668	0.393017	0.752861	38.6574		protein kinase, putative	KOG: Serine/threonine protein kinase
Mtr.40409.1.S1_at	30S ribosomal protein S5, chloroplastic Flags: Precursor;		5.63541	5.57447	2.77852	4.6628	3.9849	5.5247	3.38453	4.29805	-0.364752	0.723404	0.990707		3.40264	5.02503	4.78343	4.4037	2.53943	1.99582	2.72138	2.41888	1.86041	2.00365	1.77926	1.88111	1.98483	0.0016283	0.117387	-2.52259	0.000379316	0.0408777	-0.537769	0.23039	0.75155		0.530299	0.00984961	0.104207	0.493298	0.0145958	0.152161	0.220949	0.223922	0.598867	41.3999	rps5	30S ribosomal protein S5, chloroplastic Flags: Precursor;	KOG: 40S ribosomal protein S2/30S ribosomal protein S5
Mtr.38903.1.S1_at	Serine/threonine-protein kinase PBS1 EC=2.7.11.1; AltName: Full=AvrPphB susceptible protein 1;		2.82207	2.83057	3.56288	3.07184	4.00396	2.40816	2.69961	3.03724	-0.0345996	0.945396	0.997686		3.39704	4.83101	4.94324	4.39043	2.49266	1.94567	2.10808	2.18214	1.50347	2.3701	2.20495	2.02617	2.20829	0.00121143	0.0992431	-2.36425	0.000804131	0.0686115	-0.155963	0.73017	0.939975		-1.57614	5.62278e-07	5.22842e-05	-0.730277	0.000703286	0.0242931	-1.03527	3.58883e-05	0.00136425	42.4291		Serine/threonine-protein kinase PBS1 EC=2.7.11.1; AltName: Full=AvrPphB susceptible protein 1;	KOG: Serine/threonine protein kinase
Mtr.47990.1.S1_at	Hemoglobin-like protein yjbI AltName: Full=Truncated BHb; Short=trBHb;		2.85946	5.22369	1.94017	3.34111	6.42546	2.39851	2.35546	3.72648	0.385369	0.797244	0.99305		2.29406	4.24017	4.77646	3.77023	1.57969	1.36788	1.41585	1.45447	1.33267	1.57969	1.32404	1.41213	2.31575	0.00394959	0.195524	-2.35809	0.00358072	0.181416	-0.0423399	0.941989	0.990484		0.366376	0.190296	0.569271	-0.145791	0.590341	0.842097	0.180324	0.506945	0.826025	39.7661	yjbI	Hemoglobin-like protein yjbI AltName: Full=Truncated BHb; Short=trBHb;
Mtr.51005.1.S1_at	Actin-related protein 2/3 complex subunit 4 AltName: Full=Arp2/3 complex 20 kDa subunit; Short=p20-ARC;		7.00702	7.02349	7.61715	7.21589	6.93354	7.53244	7.9494	7.47179	0.255902	0.464592	0.988473		2.82943	4.51476	5.43031	4.25817	1.98304	2.67932	1.94958	2.20398	2.10076	1.93568	1.7159	1.91745	2.05418	0.00971568	0.287751	-2.34072	0.00502053	0.222978	-0.286536	0.643873	0.909764		-0.602368	0.0752963	0.363938	0.406661	0.212601	0.557266	-0.578669	0.0859279	0.368474	39.5712	arpG	Actin-related protein 2/3 complex subunit 4 AltName: Full=Arp2/3 complex 20 kDa subunit; Short=p20-ARC;	KOG: Actin-related protein Arp2/3 complex, subunit ARPC4
Mtr.1.1.S1_s_at	RNA recognition motif (RRM)-containing protein		6.6028	7.4412	7.41026	7.15142	7.07247	6.98122	7.10604	7.05324	-0.0981763	0.722987	0.990707		4.3437	3.88938	4.20023	4.14444	2.10279	2.06171	1.53016	1.89822	1.47198	1.82358	2.15638	1.81731	2.24622	1.69227e-05	0.00537172	-2.32712	1.32304e-05	0.00378846	-0.0809079	0.734666	0.941291		-0.221177	0.217222	0.601185	-0.20116	0.259034	0.603489	0.314665	0.0889892	0.375139	45.3763		RNA recognition motif (RRM)-containing protein
Mtr.31917.1.S1_at	Aldose reductase Short=AR; EC=1.1.1.21; AltName: Full=Aldehyde reductase;		3.54524	4.51066	3.58576	3.88055	6.60011	5.676	4.51066	5.59559	1.71504	0.0308011	0.988473		9.22472	8.3693	8.93606	8.84336	2.67932	2.26708	2.81108	2.58583	2.38221	2.08429	2.16336	2.20995	6.25753	1.3461e-08	4.34139e-05	-6.63341	8.76606e-09	2.68583e-05	-0.375875	0.15559	0.73875		0.342948	0.0583226	0.317533	0.341462	0.0592621	0.309905	-0.427914	0.0229341	0.163422	39.9554		Aldose reductase Short=AR; EC=1.1.1.21; AltName: Full=Aldehyde reductase;	KOG: Aldo/keto reductase family proteins
Mtr.38606.1.S1_at	pyruvate kinase, putative		3.26576	2.72832	3.53628	3.17679	3.85407	3.78184	3.39233	3.67608	0.499293	0.111404	0.988473		7.87555	7.45743	8.45363	7.92887	2.2545	2.70713	2.98165	2.64776	1.88074	1.9695	2.07916	1.97647	5.28111	1.29395e-07	0.000184397	-5.9524	5.39948e-08	8.27173e-05	-0.671293	0.0418722	0.696594		1.47319	0.000415057	0.0105666	1.26463	0.00134049	0.0368252	0.330446	0.295015	0.673686	39.6701		pyruvate kinase, putative	KOG: Pyruvate kinase
Mtr.43427.1.S1_at	Uncharacterized protein RSN1 AltName: Full=Rescuer of SRO7 at high Nacl protein 1;		3.40159	8.91279	7.7151	6.67649	8.20489	7.62633	3.74056	6.52393	-0.152568	0.937836	0.996596		5.96361	6.26933	6.32412	6.18569	3.21095	2.55021	2.34962	2.70359	2.58801	2.48327	2.23891	2.43673	3.48209	7.53685e-07	0.00060221	-3.74896	4.42041e-07	0.000319495	-0.266863	0.281588	0.76272		0.000578234	0.99724	0.999356	-0.432606	0.0219878	0.189237	-0.245767	0.159823	0.510747	40.0844		Uncharacterized protein RSN1 AltName: Full=Rescuer of SRO7 at high Nacl protein 1;	KOG: Uncharacterized conserved protein
Mtr.31871.1.S1_at	pyruvate dehydrogenase E1 component beta subunit, chloroplast		2.80601	5.32274	2.54806	3.55894	3.78205	3.03513	2.55593	3.12437	-0.434571	0.618346	0.988794		8.6	8.43703	8.40209	8.47971	2.67932	4.12881	4.22396	3.67737	1.9373	1.66833	1.77926	1.79496	4.80234	2.72055e-06	0.00144965	-6.68475	2.51285e-07	0.000236896	-1.8824	0.00137304	0.27768		2.45783	2.6716e-08	3.65424e-06	1.70818	1.26339e-06	0.000199531	0.145753	0.451685	0.792486	37.6518		pyruvate dehydrogenase E1 component beta subunit, chloroplast	KOG: Pyruvate dehydrogenase E1, beta subunit
Mtr.40435.1.S1_at	Putative selenium-binding protein		4.52167	7.28584	5.78294	5.86348	5.59696	7.35441	4.78361	5.91166	0.0481735	0.961291	0.998885		6.33251	7.47114	7.57917	7.12761	3.14984	3.02513	2.11831	2.76443	2.0103	1.93858	2.59607	2.18165	4.36318	9.6716e-06	0.00352772	-4.94596	3.99509e-06	0.00155931	-0.582779	0.197903	0.74599		0.712182	0.000358199	0.00954336	0.145887	0.32855	0.669171	0.808551	0.000122916	0.00348062	40.8056		Putative selenium-binding protein	KOG: Selenium-binding protein
Mtr.1444.1.S1_at	hypothetical protein predicted by Glimmer/Critica		7.69081	6.74321	6.42039	6.95147	4.63769	6.83976	4.51305	5.33017	-1.6213	0.0730119	0.988473		6.10804	7.2298	6.99465	6.7775	2.67932	4.21848	2.97078	3.28953	2.25673	2.3271	1.77926	2.12103	3.48797	8.25074e-05	0.0174341	-4.65647	1.14001e-05	0.00340769	-1.1685	0.0339437	0.682708		-0.435769	0.182563	0.558806	-0.566213	0.0911771	0.380648	0.0633211	0.840329	0.95891	30.2103		hypothetical protein predicted by Glimmer/Critica
Mtr.40396.1.S1_at	malate dehydrogenase		4.12054	8.12568	6.87539	6.37387	6.66505	5.78877	3.20656	5.22013	-1.15374	0.428481	0.988473		6.95775	6.15101	7.39556	6.83478	2.24721	3.36446	2.18138	2.59768	2.08599	1.65209	3.51208	2.41672	4.23709	0.000108679	0.0211716	-4.41806	8.22556e-05	0.0140795	-0.180967	0.759666	0.949308		0.216193	0.0943926	0.410692	0.217149	0.0931115	0.384584	-0.000690227	0.995458	0.998775	42.6087		malate dehydrogenase	KOG: NAD-dependent malate dehydrogenase
Mtr.38863.1.S1_at	cyclophilin B		4.18442	7.80694	3.49312	5.16149	4.29763	5.11264	1.82938	3.74655	-1.41494	0.362602	0.988473		8.5862	6.23079	7.93252	7.58317	2.04309	4.1124	1.87925	2.67825	2.6565	2.33638	1.88735	2.29341	4.90492	0.000268721	0.0392063	-5.28976	0.000164716	0.0229396	-0.384837	0.626458	0.903974		0.262399	0.0919742	0.405672	0.126875	0.392418	0.718395	0.141319	0.342641	0.715464	39.8815	cypB	cyclophilin B	KOG: Cyclophilin type peptidyl-prolyl cis-trans isomerase
Mtr.732.1.S1_s_at	phosphoglucomutase, cytoplasmic, putative / glucose phosphomutase, putative		5.53101	6.5335	3.7835	5.28267	4.61755	6.21506	3.29916	4.71059	-0.572083	0.590583	0.988473		5.97405	6.80688	7.5614	6.78078	2.1508	2.39584	4.12032	2.88899	1.94384	2.79308	2.91452	2.55048	3.89179	0.000299733	0.0422231	-4.2303	0.000174905	0.0238174	-0.338508	0.596374	0.89337		-0.0246554	0.860716	0.965965	-0.153327	0.287184	0.632172	0.0156541	0.91126	0.977013	42.1883	pgmA	phosphoglucomutase, cytoplasmic, putative / glucose phosphomutase, putative	KOG: Phosphoglucomutase
Mtr.13956.1.S1_at	2-oxoglutarate/malate translocator, chloroplastic Flags: Precursor;		6.68838	6.18343	1.8596	4.91047	6.16855	4.73746	3.43389	4.77997	-0.130501	0.932759	0.9964		7.04738	6.37383	8.35124	7.25748	2.30988	4.06503	4.18036	3.51842	2.18978	2.05211	2.59868	2.28019	3.73906	0.000466201	0.0560155	-4.97729	7.25824e-05	0.0129671	-1.23823	0.0879207	0.727173		0.836412	0.000116443	0.00402221	0.408001	0.0173301	0.167883	0.151093	0.325126	0.700847	40.6475	yflS	2-oxoglutarate/malate translocator, chloroplastic Flags: Precursor;
Mtr.12587.1.S1_at	Serine/threonine-protein kinase PBS1 EC=2.7.11.1; AltName: Full=AvrPphB susceptible protein 1;		9.25154	9.58013	7.36426	8.73198	10.5601	10.1826	9.11063	9.95111	1.21914	0.139777	0.988473		6.21075	5.99116	8.79202	6.99798	3.40541	2.72449	2.00752	2.71247	2.43241	2.49632	2.49193	2.47355	4.28551	0.000482528	0.0574143	-4.52443	0.00034282	0.038475	-0.238924	0.751343	0.946829		-0.171128	0.178613	0.554161	-0.0681503	0.579389	0.836787	-0.50534	0.00127028	0.0206026	39.3392		Serine/threonine-protein kinase PBS1 EC=2.7.11.1; AltName: Full=AvrPphB susceptible protein 1;	KOG: Serine/threonine protein kinase
Mtr.51186.1.S1_at	glyceraldehyde 3-phosphate dehydrogenase, cytosolic, putative / NAD-dependent glyceraldehyde-3-phosphate dehydrogenase, putative		7.02042	9.29154	7.62921	7.98039	9.72126	7.90011	3.3105	6.97729	-1.0031	0.585843	0.988473		5.22059	5.43324	6.58924	5.74769	3.72969	2.58108	2.41019	2.90699	1.58919	2.61886	2.22417	2.14407	2.8407	0.00055308	0.0619824	-3.60362	0.000120096	0.0180816	-0.762913	0.162693	0.739754		-0.015319	0.873075	0.969982	-0.0250438	0.794155	0.932113	0.0148823	0.87666	0.967345	45.9804	TDH3	glyceraldehyde 3-phosphate dehydrogenase, cytosolic, putative / NAD-dependent glyceraldehyde-3-phosphate dehydrogenase, putative	KOG: Glyceraldehyde 3-phosphate dehydrogenase
Mtr.39463.1.S1_at	hypothetical protein predicted by Glimmer/Critica		5.63181	6.16233	2.57335	4.78916	5.92959	4.90139	3.75745	4.86281	0.073645	0.949079	0.998209		5.08425	5.63549	6.70181	5.80718	2.66414	3.37958	3.38413	3.14262	2.92271	1.69521	2.16982	2.26258	2.66456	0.000653552	0.0690191	-3.5446	0.000104853	0.0164327	-0.880039	0.103564	0.728673		0.200861	0.17059	0.543201	0.406593	0.012407	0.139219	0.13939	0.331307	0.706286	37.2378		hypothetical protein predicted by Glimmer/Critica
Mtr.22264.1.S1_at	Triose phosphate/phosphate translocator, non-green plastid, chloroplastic Short=CTPT; Flags: Precursor;		6.02385	7.11019	3.84574	5.65992	6.57855	6.73396	4.45937	5.92396	0.264037	0.808602	0.99305		5.94322	4.61324	7.13835	5.89827	2.88983	3.02463	2.92592	2.94679	2.23541	2.57034	2.30569	2.37048	2.95148	0.000816991	0.0785927	-3.52779	0.000267801	0.0326899	-0.576313	0.323492	0.778991		0.287877	0.0584035	0.317696	0.0128897	0.926695	0.979086	-0.46482	0.0056358	0.0615818	45.7037		Triose phosphate/phosphate translocator, non-green plastid, chloroplastic Short=CTPT; Flags: Precursor;	KOG: Glucose-6-phosphate/phosphate and phosphoenolpyruvate/phosphate antiporter
Mtr.30759.1.S1_at	hypothetical protein predicted by Glimmer/Critica		2.47111	4.30917	3.89416	3.55815	5.63966	4.80679	2.23845	4.2283	0.670153	0.530832	0.988473		8.37	7.27198	7.53327	7.72508	1.63503	5.48339	2.55371	3.22404	1.55739	1.36788	1.69275	1.53934	4.50104	0.00123913	0.100438	-6.18574	0.000170051	0.0234693	-1.6847	0.0981421	0.727496		2.80988	1.50829e-08	2.18499e-06	1.8297	1.43975e-06	0.000221389	-0.991903	0.000417936	0.00885556	31.994		hypothetical protein predicted by Glimmer/Critica
Mtr.28084.1.S1_at	protein kinase family protein		9.79692	8.63458	7.68798	8.7065	8.79363	6.75431	3.03526	6.1944	-2.5121	0.157779	0.988473		6.73796	7.92993	7.43359	7.36716	5.1755	2.26449	2.1271	3.18903	3.14838	2.21075	1.5214	2.29351	4.17813	0.00144657	0.110236	-5.07365	0.000444746	0.0451211	-0.895521	0.324642	0.779429		-0.00921382	0.945948	0.986652	0.118011	0.392962	0.718782	-0.168763	0.229396	0.606032	44.0977		protein kinase family protein	KOG: Tyrosine kinase specific for activated (GTP-bound) p21cdc42Hs
Mtr.9033.1.S1_at	quinone oxidoreductase		7.36664	7.51329	5.55448	6.81147	9.05278	8.96854	2.56606	6.86246	0.0509847	0.979718	0.999222		7.06395	7.2607	7.71343	7.34602	3.87655	5.56295	2.30523	3.91491	2.04603	2.21155	1.88735	2.04831	3.43112	0.00162111	0.117007	-5.29771	0.000106806	0.0165692	-1.8666	0.0324263	0.677932		0.788887	9.12128e-05	0.00332915	0.407232	0.011088	0.13084	-0.0103407	0.940195	0.984333	42.3308	qor	quinone oxidoreductase	KOG: Predicted quinone oxidoreductase
Mtr.12651.1.S1_at	Nicotinate phosphoribosyltransferase Short=NAPRTase; EC=2.4.2.11;		5.34356	6.26891	5.23136	5.61461	8.70002	7.49015	7.48802	7.89273	2.27812	0.00330241	0.6509		7.11018	6.25073	7.98019	7.1137	3.36172	5.22548	2.16847	3.58522	2.61189	2.29054	2.00761	2.30335	3.52848	0.00206259	0.134602	-4.81035	0.000315398	0.0361928	-1.28188	0.134128	0.731931		0.689216	0.00171936	0.0300296	0.100534	0.56555	0.829464	-0.105515	0.546751	0.847436	40.3194		Nicotinate phosphoribosyltransferase Short=NAPRTase; EC=2.4.2.11;	KOG: Nicotinic acid phosphoribosyltransferase
Mtr.12768.1.S1_at	expressed protein		6.7422	8.99175	9.51597	8.41664	8.5788	8.51633	5.17023	7.42179	-0.994847	0.445745	0.988473		6.43217	4.55662	6.0828	5.69053	3.95203	1.80787	2.29419	2.6847	2.4665	2.93815	2.33491	2.57985	3.00583	0.00214697	0.137617	-3.11068	0.00176409	0.116568	-0.104842	0.87692	0.977953		-0.190692	0.468194	0.807964	-0.371243	0.170854	0.506589	-0.0441857	0.865025	0.964658	38.2418		expressed protein
Mtr.9364.1.S1_at	phosphopyruvate hydratase		4.2166	9.32908	3.98279	5.84282	6.57202	6.81293	4.57102	5.98532	0.142499	0.932769	0.9964		6.24002	5.78279	7.7409	6.5879	2.34495	4.12674	2.72017	3.06395	2.11326	3.68853	1.33897	2.38025	3.52395	0.00236724	0.147568	-4.20765	0.000837472	0.0701074	-0.683701	0.408273	0.816307		0.806976	9.88546e-05	0.00354246	0.602573	0.00107014	0.031756	0.208675	0.160725	0.51235	38.6918	enoA	phosphopyruvate hydratase	KOG: Enolase
Mtr.35569.1.S1_at	senescence-associated protein-related		2.85219	6.11246	2.0154	3.66002	6.93715	3.88343	3.76094	4.86051	1.20049	0.425056	0.988473		6.42123	3.98158	5.00199	5.13493	2.67858	2.79981	2.69395	2.72411	2.66705	2.34113	2.13076	2.37965	2.41082	0.00242982	0.15008	-2.75529	0.00112033	0.0864627	-0.344467	0.539905	0.871199		-0.381175	0.0470582	0.281336	-0.526749	0.0100919	0.123757	0.706066	0.00154485	0.0237018	35.1316		senescence-associated protein-related
Mtr.43299.1.S1_at	Membrane steroid-binding protein 1 Short=AtMP1;		7.98859	7.54598	8.39102	7.9752	8.47676	8.83997	5.24227	7.51967	-0.455528	0.66797	0.990007		6.43063	3.91018	6.21693	5.51925	2.74194	2.41332	2.98165	2.7123	2.28355	2.82832	2.13518	2.41568	2.80695	0.00249464	0.152562	-3.10356	0.00140083	0.100516	-0.296618	0.649858	0.912305		0.097294	0.346258	0.725917	0.0812114	0.429027	0.744852	0.147533	0.163285	0.516373	42.1449		Membrane steroid-binding protein 1 Short=AtMP1;	KOG: Putative steroid membrane receptor Hpr6.6/25-Dx
Msa.962.1.S1_at	malate dehydrogenase		7.95746	9.20468	5.76571	7.64262	7.66317	7.01894	6.3885	7.02354	-0.619076	0.529133	0.988473		6.88027	5.08186	7.90205	6.62139	3.54347	3.89525	2.78301	3.40725	2.62095	3.19798	1.6704	2.49644	3.21415	0.00276566	0.162799	-4.12495	0.000638361	0.0584807	-0.910803	0.250999	0.755966		0.0897691	0.587772	0.870208	0.176619	0.294965	0.640001	-0.171136	0.309506	0.687161	45.0734	MMDH	malate dehydrogenase	KOG: NAD-dependent malate dehydrogenase
Mtr.9779.1.S1_at	Trafficking protein particle complex subunit 4		3.18828	5.55374	5.20848	4.65017	5.76742	5.85456	3.9225	5.18149	0.531327	0.551066	0.988473		6.33933	6.08119	3.70031	5.37361	2.77485	2.19051	2.98165	2.649	2.09165	2.09267	2.55384	2.24606	2.72461	0.00369166	0.189145	-3.12755	0.00170325	0.113943	-0.402944	0.555996	0.878155		-0.0461059	0.736667	0.92874	0.150738	0.2829	0.627668	-0.139165	0.319703	0.695671	40.1649		Trafficking protein particle complex subunit 4	KOG: Transport protein particle (TRAPP) complex subunit
Mtr.35036.1.S1_at	expressed protein		2.84368	5.30651	7.10964	5.08661	6.83237	5.05709	4.52607	5.47184	0.38523	0.763554	0.992261		6.42726	4.44428	6.65326	5.8416	3.87655	2.07516	2.73859	2.89677	3.4438	2.21588	1.90052	2.52006	2.94484	0.00451453	0.207783	-3.32154	0.00233321	0.138983	-0.376702	0.622446	0.902604		-0.0039264	0.986478	0.997038	0.428889	0.0838454	0.366756	-0.028394	0.902487	0.974529	43.7299		expressed protein
Mtr.13897.1.S1_at	N-acetyltransferase MAK3 homolog EC=2.3.1.-; AltName: Full=N-acetyltransferase 12;		3.97123	6.20521	8.74762	6.30802	5.25367	8.03417	5.37789	6.22191	-0.0861082	0.953651	0.998498		6.43942	3.82627	6.04388	5.43652	2.65302	2.99567	3.25772	2.9688	2.09403	2.64015	2.07916	2.27111	2.46772	0.00508704	0.217577	-3.16541	0.00126416	0.0947439	-0.697693	0.301732	0.771827		-0.298911	0.0643489	0.334587	-0.0305047	0.838338	0.949727	0.0990499	0.511387	0.828598	39.6476		N-acetyltransferase MAK3 homolog EC=2.3.1.-; AltName: Full=N-acetyltransferase 12;	KOG: N-acetyltransferase
Mtr.39154.1.S1_at	heterogeneous nuclear ribonucleoprotein, putative / hnRNP, putative		6.7175	7.02076	6.79721	6.84515	6.77159	7.50261	2.11431	5.46284	-1.38232	0.38015	0.988473		5.1873	4.08488	6.41048	5.22755	3.1947	3.05823	2.27644	2.84312	1.80367	3.24603	2.22417	2.42462	2.38443	0.00587676	0.23275	-2.80293	0.0024546	0.143387	-0.418498	0.52307	0.863543		-0.0687497	0.807422	0.950936	-0.439628	0.137707	0.460335	0.17071	0.547734	0.847793	36.8239		heterogeneous nuclear ribonucleoprotein, putative / hnRNP, putative
Mtr.10563.1.S1_at	S-adenosyl-methionine-sterol-C-methyltransferase		6.16627	7.97548	3.48984	5.8772	8.15986	6.70128	7.81834	7.55983	1.68263	0.208568	0.988473		6.82972	3.90206	7.17546	5.96908	3.13199	1.93537	3.01677	2.69471	1.74544	3.19067	2.34002	2.42538	3.27437	0.00635527	0.240543	-3.5437	0.0042011	0.200599	-0.269331	0.765586	0.950293		-0.116582	0.606705	0.878604	-0.646144	0.012991	0.142994	-0.0573125	0.799332	0.946057	41.8723	ERG6	S-adenosyl-methionine-sterol-C-methyltransferase	KOG: SAM-dependent methyltransferases
Mtr.45482.1.S1_at	Protein phosphatase 1B EC=3.1.3.16; AltName: Full=Protein phosphatase 2C isoform beta; Short=PP2C-beta;		3.38055	7.0347	2.94969	4.45498	3.08385	3.64956	4.80168	3.84503	-0.609952	0.629399	0.988794		6.80487	3.32528	6.35442	5.49486	2.2944	3.25396	2.24202	2.59679	1.73027	1.78437	1.8292	1.78128	2.89806	0.00978136	0.288948	-3.71357	0.00267722	0.15204	-0.815513	0.362364	0.796076		-0.0755831	0.654434	0.899156	-0.264434	0.134921	0.455994	-0.0753751	0.655316	0.896829	42.811		Protein phosphatase 1B EC=3.1.3.16; AltName: Full=Protein phosphatase 2C isoform beta; Short=PP2C-beta;	KOG: Serine/threonine protein phosphatase
Mtr.44499.1.S1_at	Calcineurin B-like protein 1 AltName: Full=SOS3-like calcium-binding protein 5;		8.4087	6.34445	3.50086	6.08467	8.52562	6.87624	2.55101	5.98429	-0.100382	0.9608	0.998847		4.14672	4.33067	7.12782	5.20174	2.94098	2.26577	2.86341	2.69005	2.23057	1.93537	2.04487	2.07027	2.51168	0.00993748	0.290252	-3.13147	0.00317317	0.169083	-0.619785	0.422812	0.822063		-0.171985	0.329585	0.713097	-0.103818	0.550841	0.820597	-0.312348	0.0902568	0.378241	38.3562		Calcineurin B-like protein 1 AltName: Full=SOS3-like calcium-binding protein 5;	KOG: Ca2+/calmodulin-dependent protein phosphatase (calcineurin subunit B), EF-Hand superfamily protein
Mtr.9976.1.S1_at	expressed protein		10.2129	8.75755	7.54201	8.83748	7.98386	8.23637	7.21613	7.81212	-1.02536	0.208313	0.988473		8.03463	9.45433	8.14715	8.54537	2.58863	1.54349	1.42639	1.85283	5.57663	6.56903	4.53923	5.56163	6.69254	7.69604e-06	0.00304257	-2.98374	0.00152673	0.105831	3.7088	0.000406997	0.156091		0.143163	0.454193	0.800233	0.241715	0.216408	0.561543	0.69916	0.00278641	0.0367169	37.1608		expressed protein
Mtr.10661.1.S1_at	histidinol-phosphate aminotransferase, putative		4.32635	6.55823	8.36457	6.41638	6.93113	7.2825	2.16276	5.4588	-0.957589	0.602148	0.988473		6.8469	6.98173	6.69428	6.84097	1.56386	2.16299	1.99007	1.90564	4.39043	4.91849	2.66841	3.99244	4.93533	2.14978e-05	0.00633337	-2.84853	0.000788167	0.0677382	2.0868	0.00466181	0.441045		-0.0783811	0.442395	0.793215	0.0869954	0.395312	0.720388	-0.157026	0.138005	0.473287	39.2857	hisC	histidinol-phosphate aminotransferase, putative	KOG: Histidinol phosphate aminotransferase
Mtr.38563.1.S1_at	AAA ATPase domain-containing protein		3.1201	6.58971	7.38231	5.69737	8.89785	7.19282	5.05399	7.04822	1.35084	0.39738	0.988473		6.35568	6.32266	6.56183	6.41339	2.48399	2.43101	2.79657	2.57052	4.34171	3.02682	3.6262	3.66491	3.84287	2.68407e-06	0.00144965	-2.74848	2.81433e-05	0.00649816	1.09439	0.00776677	0.517679		-0.215868	0.331153	0.714588	0.162828	0.459513	0.765206	-0.102351	0.639515	0.890107	40.9409	rcaA	AAA ATPase domain-containing protein	KOG: AAA+-type ATPase containing the peptidase M41 domain
Mtr.8668.1.S1_at	ribophorin I		9.15565	8.64699	8.33887	8.71384	7.80908	7.49355	1.86449	5.72237	-2.99147	0.127488	0.988473		5.6224	5.69767	5.4921	5.60406	2.67932	2.25317	2.63105	2.52118	2.68093	3.14616	3.55828	3.12845	3.08288	1.49845e-06	0.000921439	-2.4756	7.12728e-06	0.00234809	0.607275	0.028481	0.674045		0.164525	0.247542	0.636333	0.139001	0.324551	0.666457	0.056639	0.682704	0.906156	40.2357	rpn1	ribophorin I	KOG: Oligosaccharyltransferase, alpha subunit (ribophorin I)
Mtr.37436.1.S1_at	Protein PPLZ12		10.2036	9.53781	7.56496	9.10213	10.6067	9.54409	4.48696	8.21259	-0.889543	0.631665	0.988794		10.547	10.0856	10.438	10.3569	2.81648	2.46496	2.02402	2.43515	6.36618	5.96207	2.40058	4.90961	7.92172	4.94534e-05	0.0117004	-5.44726	0.000567545	0.0541029	2.47445	0.0331578	0.678866		1.1723	3.74969e-06	0.000260431	0.565166	0.00206068	0.0485483	-0.663506	0.00062926	0.0122099	38.4562		Protein PPLZ12	KOG: Prohibitins and stomatins of the PID superfamily
Mtr.44002.1.S1_at	Protein transport protein Sec24-like CEF		6.39234	9.18179	4.42212	6.66542	8.49248	8.02589	3.09277	6.53705	-0.12837	0.948345	0.998198		6.78992	6.63683	7.7533	7.06002	2.73517	2.30573	2.38321	2.4747	3.29347	3.09257	5.44252	3.94285	4.58532	0.000111866	0.0214887	-3.11717	0.0012714	0.0950466	1.46815	0.0476752	0.706584		0.108702	0.389725	0.758384	0.0841109	0.502902	0.793053	0.115166	0.363108	0.732064	39.9242		Protein transport protein Sec24-like CEF	KOG: Vesicle coat complex COPII, subunit SFB3
Mtr.37128.1.S1_at	hypothetical protein predicted by Glimmer/Critica		5.67985	6.79176	7.96868	6.81343	6.97884	5.19944	3.34104	5.17311	-1.64032	0.179588	0.988473		5.63559	6.99734	6.78259	6.47184	2.14606	2.06892	2.32878	2.18126	3.65564	4.26549	2.33704	3.41939	4.29058	5.91759e-05	0.0132342	-3.05245	0.000541778	0.052282	1.23813	0.0491884	0.707013		-0.214813	0.128353	0.478091	-0.217139	0.124665	0.439998	0.228165	0.108436	0.417724	39.8897		hypothetical protein predicted by Glimmer/Critica
Mtr.38602.1.S1_at	Neutral ceramidase Short=N-CDase; Short=NCDase; EC=3.5.1.23; AltName: Full=Acylsphingosine deacylase; AltName: Full=N-acylsphingosine amidohydrolase; Flags: Precursor;		7.84676	7.92268	3.25518	6.34154	6.11266	6.55149	3.61497	5.42637	-0.915165	0.575361	0.988473		7.92456	7.72507	8.19224	7.94729	2.17712	2.1396	2.13272	2.14981	1.86773	2.88355	3.99962	2.91697	5.79748	3.14136e-06	0.00165945	-5.03032	8.56822e-06	0.00273235	0.767154	0.142021	0.735617		0.65051	0.000230172	0.00682365	0.119367	0.35476	0.689907	0.0648623	0.610282	0.87677	43.0822		Neutral ceramidase Short=N-CDase; Short=NCDase; EC=3.5.1.23; AltName: Full=Acylsphingosine deacylase; AltName: Full=N-acylsphingosine amidohydrolase; Flags: Precursor;
Mtr.7806.1.S1_at	hypothetical protein predicted by Glimmer/Critica		7.74599	7.88835	7.65547	7.76327	5.6661	7.35124	2.01245	5.00993	-2.75334	0.0924687	0.988473		5.09487	5.82174	5.30194	5.40618	2.72171	1.84311	1.86659	2.14381	2.40444	3.46132	2.19299	2.68625	3.26238	5.47202e-05	0.0125941	-2.71993	0.000183209	0.0246199	0.542444	0.210992	0.749486		-0.209423	0.384838	0.754489	0.066273	0.780063	0.92686	0.127349	0.593284	0.868703	34.0845		hypothetical protein predicted by Glimmer/Critica
Mtr.38415.1.S1_s_at	expressed protein		9.29127	9.76866	9.32465	9.46153	8.9558	8.73228	3.98338	7.22382	-2.23771	0.164879	0.988473		8.69121	8.57501	6.96645	8.07756	1.59121	3.0992	1.68523	2.12521	4.56074	2.73072	1.9597	3.08372	5.95234	9.6976e-05	0.0193567	-4.99384	0.000304966	0.0353934	0.958505	0.260714	0.757136		-0.0493697	0.711811	0.920627	-0.0442424	0.740451	0.910712	0.249297	0.0809752	0.355903	36.4294		expressed protein
Msa.1604.1.S1_at	photoassimilate-responsive protein-related		8.57693	10.5079	9.56461	9.54982	9.81956	8.16725	4.45046	7.47909	-2.07073	0.205664	0.988473		6.99016	5.09802	8.00137	6.69652	2.46591	2.22417	1.90709	2.19906	3.45467	2.81096	2.6677	2.97777	4.49746	0.000198294	0.0316433	-3.71874	0.000660572	0.0599682	0.778719	0.276615	0.760487		-0.929933	0.00877946	0.0966596	-1.41022	0.000504043	0.0193647	-1.55775	0.00022352	0.00551181	37.1476		photoassimilate-responsive protein-related
Mtr.18102.1.S1_at	phosphoglycerate kinase, putative		8.21589	10.251	8.78649	9.08447	8.82588	7.16344	2.69585	6.22839	-2.85608	0.139171	0.988473		8.78638	7.82082	9.58286	8.73002	2.65662	2.22417	1.63371	2.1715	2.55588	2.46145	2.97957	2.66564	6.55852	1.03702e-06	0.000730607	-6.06438	1.81916e-06	0.000870894	0.494134	0.309022	0.774725		-0.431778	0.0169846	0.149237	-0.417763	0.0200311	0.180792	-0.303198	0.0750127	0.34168	44.5274		phosphoglycerate kinase, putative	KOG: 3-phosphoglycerate kinase
Mtr.12817.1.S1_at	Probable receptor-like protein kinase At3g46290 EC=2.7.11.-; Flags: Precursor;		5.72808	7.36577	7.49778	6.86388	7.77166	7.50587	5.23611	6.83788	-0.0260016	0.976678	0.999039		6.66597	4.76677	6.5729	6.00188	2.17712	1.70812	2.23891	2.04138	2.38221	3.78347	1.76521	2.64363	3.9605	0.000378133	0.0492189	-3.35825	0.00104445	0.0817996	0.602247	0.380437	0.804011		-0.207878	0.21678	0.601034	0.0936722	0.56737	0.830264	-1.81119	1.25068e-07	1.98016e-05	38.5321		Probable receptor-like protein kinase At3g46290 EC=2.7.11.-; Flags: Precursor;	KOG: Serine/threonine protein kinase
Msa.1820.1.S1_s_at	hypothetical protein		5.34644	5.68197	7.67313	6.23385	5.69029	4.54433	4.73587	4.99016	-1.24368	0.130606	0.988473		5.92363	4.89933	5.50064	5.4412	2.85879	1.13364	2.63996	2.2108	2.67471	2.70992	2.48878	2.62447	3.2304	0.000160025	0.027858	-2.81673	0.000386503	0.0411898	0.41367	0.39766	0.811225		0.155401	0.321517	0.706596	-0.255809	0.114914	0.423427	-0.310574	0.0615747	0.304043	36.2706		hypothetical protein	KOG: START domain-containing proteins involved in steroidogenesis/phosphatidylcholine transfer
Mtr.10894.1.S1_at	Putative Myb family transcription factor At1g14600		2.1819	6.13978	6.31922	4.8803	7.86216	8.03828	2.5752	6.15854	1.27824	0.532777	0.988473		7.9283	5.64926	6.81585	6.7978	3.38568	1.75302	1.99007	2.37625	3.83227	1.97209	2.29696	2.70044	4.42155	0.000462933	0.0560155	-4.09736	0.000741502	0.065004	0.324188	0.675673	0.920803		2.59265	1.11313e-05	0.000618971	1.46775	0.00144498	0.0384627	1.00833	0.0149974	0.122862	34.3808		Putative Myb family transcription factor At1g14600
Mtr.8732.1.S1_at	NifU-like protein 2, chloroplastic Short=AtCNfu2; Short=AtCnfU-V; Flags: Precursor;		4.80498	6.59439	6.72899	6.04278	6.17777	7.95605	4.96988	6.3679	0.325113	0.736516	0.991707		5.74874	6.9965	5.63206	6.12577	2.39255	2.74243	2.41603	2.517	2.20255	2.1258	3.59217	2.64017	3.60877	0.000108833	0.0211716	-3.4856	0.000136901	0.0199263	0.123167	0.806686	0.962219		0.0246933	0.904846	0.977472	0.384314	0.0824177	0.363625	0.278317	0.194532	0.561951	40.6593	nifU	NifU-like protein 2, chloroplastic Short=AtCNfu2; Short=AtCnfU-V; Flags: Precursor;	KOG: NifU-like domain-containing proteins
Mtr.35855.1.S1_at	expressed protein		5.66055	8.33682	3.01166	5.66968	7.11755	6.88448	1.52156	5.17453	-0.495144	0.817401	0.99305		4.53474	6.12311	4.6623	5.10672	2.37903	2.51689	2.53174	2.47589	3.43931	2.65169	1.85458	2.64853	2.63083	0.00106718	0.0918464	-2.45819	0.00159247	0.108547	0.172639	0.743293	0.944225		-0.284612	0.200131	0.581074	0.0191281	0.928799	0.979812	-0.0928412	0.665766	0.899996	35.1464		expressed protein
Mtr.41648.1.S1_at	adenylosuccinate synthetase		7.42859	7.2286	7.34182	7.33301	7.9191	7.70692	3.49662	6.37421	-0.958793	0.470367	0.988473		7.20826	7.82751	4.31702	6.45093	1.73285	2.22417	2.27644	2.07782	2.0323	2.95956	2.78829	2.59338	4.37311	0.000989312	0.0880979	-3.85755	0.00206277	0.128982	0.515563	0.554703	0.877696		-0.242335	0.0580141	0.316883	-0.186237	0.132858	0.45272	0.0182382	0.876922	0.967411	38.7597	purA	adenylosuccinate synthetase	KOG: Adenylosuccinate synthase
Mtr.44982.1.S1_at	expressed protein		5.6821	7.17137	8.26382	7.0391	7.79953	6.5122	5.0301	6.44728	-0.591822	0.555533	0.988473		4.68597	6.42007	4.982	5.36268	2.01707	2.5495	1.77468	2.11375	2.555	3.79792	2.22417	2.85903	3.24893	0.000518227	0.059545	-2.50365	0.00243735	0.142924	0.745279	0.220526	0.749882		-0.359578	0.142204	0.501403	0.125397	0.593269	0.843538	-0.231164	0.331997	0.706794	42.3181		expressed protein
Mtr.39983.1.S1_at	hypothetical protein predicted by Glimmer/Critica		3.55327	4.56557	5.89138	4.67007	5.53023	7.70583	2.93685	5.39097	0.720896	0.605751	0.988473		6.84401	5.52052	4.0865	5.48368	2.32275	2.41651	2.68387	2.47437	2.53689	3.02197	2.89206	2.81697	3.0093	0.00132854	0.105046	-2.6667	0.00265911	0.151736	0.3426	0.586511	0.890035		-0.23615	0.251715	0.640869	-0.429267	0.0495454	0.284647	-0.10023	0.618219	0.880555	35.6185		hypothetical protein predicted by Glimmer/Critica
Mtr.9885.1.S1_at	allene oxide synthase / cytochrome P450 74A		2.88927	6.84167	2.53416	4.08837	7.05538	6.56389	2.87747	5.49891	1.41055	0.424485	0.988473		8.73072	8.25521	9.18952	8.72515	2.50207	1.5214	1.99007	2.00451	1.68387	1.57969	6.68263	3.3154	6.72064	0.000943445	0.0861586	-5.40975	0.00329326	0.173111	1.31089	0.334737	0.783742		0.56069	0.00931822	0.100546	0.437526	0.0324089	0.232031	0.793853	0.000929897	0.0162713	41.7293		allene oxide synthase / cytochrome P450 74A
Mtr.33680.1.S1_s_at	hypothetical protein predicted by Glimmer/Critica		7.87946	10.2199	10.7034	9.60091	9.68382	7.78159	7.86468	8.44336	-1.15755	0.26009	0.988473		9.6163	8.89441	7.67075	8.72715	1.70272	2.20961	1.77153	1.89462	5.42491	2.01478	6.05388	4.49786	6.83253	0.00021454	0.033623	-4.22929	0.00379662	0.187924	2.60324	0.0361686	0.687706		-0.0604625	0.707041	0.918864	0.279294	0.101421	0.399304	-0.540175	0.00513797	0.0574849	33.2353		hypothetical protein predicted by Glimmer/Critica
Mtr.41050.1.S1_at	dolichol-phosphate mannosyltransferase-related		5.57662	7.18201	6.12112	6.29325	5.58815	6.10033	3.82462	5.17103	-1.12221	0.176104	0.988473		7.28813	5.49048	7.21423	6.66428	1.48768	1.70812	1.81229	1.66936	2.90331	5.03936	1.77926	3.24064	4.99492	0.000423003	0.0529831	-3.42364	0.00388753	0.190929	1.57128	0.0975658	0.727496		0.00802821	0.943557	0.98599	-0.10744	0.35272	0.688671	0.324859	0.0131109	0.111688	38.9045		dolichol-phosphate mannosyltransferase-related
Mtr.11380.1.S1_at	expressed protein		7.99045	7.19448	8.07099	7.75197	8.27158	8.11352	6.52798	7.63769	-0.11428	0.841383	0.99305		8.29773	5.29278	6.20804	6.59951	2.1446	1.81072	2.03394	1.99642	3.19206	4.45489	2.00761	3.21819	4.60309	0.000756924	0.0758195	-3.38133	0.00443614	0.207712	1.22177	0.186466	0.743122		-0.206059	0.298323	0.687036	0.172514	0.380522	0.709583	-0.326012	0.111508	0.423858	36.1925		expressed protein
Mtr.39483.1.S1_at	expressed protein		8.65518	5.53482	4.11906	6.10302	6.71725	6.20272	6.20108	6.37368	0.270662	0.823981	0.99305		5.31441	4.51089	5.45576	5.09369	2.04309	2.2617	1.44671	1.91717	1.92018	4.13048	2.24478	2.76515	3.17652	0.000777253	0.0769353	-2.32854	0.00459039	0.211974	0.84798	0.18592	0.743122		-0.353637	0.0194697	0.163725	-0.12134	0.371239	0.70272	0.369678	0.0155549	0.125864	40.9038		expressed protein	KOG: Cytosolic sorting protein GGA2/TOM1
Mtr.16909.1.S1_s_at	hypothetical protein predicted by Glimmer/Critica		3.734	5.74631	2.51291	3.99774	5.43285	3.66342	2.29191	3.79606	-0.20168	0.864164	0.994497		6.37157	7.42181	6.89654	6.89664	1.93537	1.75236	1.77153	1.81975	5.60433	1.84527	1.68222	3.04394	5.07688	0.00100108	0.0881386	-3.8527	0.00476951	0.215854	1.22418	0.244938	0.7552		-0.10274	0.522847	0.838701	-0.110015	0.494414	0.787789	-0.0993622	0.536364	0.841703	48.1884		hypothetical protein predicted by Glimmer/Critica
Mtr.17668.1.S1_at	Nuclear inhibitor of protein phosphatase 1 Short=NIPP-1; AltName: Full=Protein phosphatase 1 regulatory inhibitor subunit 8; Includes: RecName: Full=Activator of RNA decay; EC=3.1.4.-; AltName: Full=ARD-1;		4.76313	6.17157	5.02715	5.32062	6.87537	7.16986	1.98204	5.34242	0.0218064	0.988832	0.999664		5.32764	7.0154	6.36852	6.23719	2.37469	2.24522	1.92716	2.18236	2.15638	4.96011	1.6716	2.92936	4.05483	0.00164867	0.118038	-3.30783	0.00508633	0.224392	0.747001	0.403156	0.814005		-0.189473	0.102447	0.427058	-0.100384	0.366605	0.699076	-0.0699094	0.525654	0.835919	44.2648		Nuclear inhibitor of protein phosphatase 1 Short=NIPP-1; AltName: Full=Protein phosphatase 1 regulatory inhibitor subunit 8; Includes: RecName: Full=Activator of RNA decay; EC=3.1.4.-; AltName: Full=ARD-1;
Mtr.42250.1.S1_at	acyl-CoA binding family protein		4.34178	8.98433	5.60167	6.30926	7.94243	6.61825	3.82032	6.127	-0.182262	0.912232	0.995455		5.18177	5.55386	7.01801	5.91788	2.26788	3.37118	1.83463	2.49123	4.38292	1.81985	2.33915	2.84731	3.42665	0.00286299	0.165069	-3.07057	0.00517532	0.226677	0.356074	0.663	0.917054		-0.00135069	0.988901	0.997594	0.0121037	0.900826	0.970982	0.206649	0.0511893	0.271256	40.0763		acyl-CoA binding family protein	KOG: Kelch repeat-containing proteins
Mtr.43066.1.S1_s_at	hypothetical protein predicted by Glimmer/Critica		1.88527	7.3252	6.23465	5.14837	6.7809	6.06474	1.37771	4.74112	-0.407257	0.848317	0.993067		5.62214	6.38405	5.12935	5.71185	2.34561	1.70174	1.55139	1.86625	4.64561	1.63454	2.42394	2.90136	3.8456	0.00103674	0.0898748	-2.81048	0.00598472	0.245799	1.03512	0.201535	0.746022		-0.359628	0.235769	0.623408	-0.702177	0.0317419	0.229915	0.0804837	0.784496	0.940945	44.1426		hypothetical protein predicted by Glimmer/Critica
Mtr.14327.1.S1_at	expressed protein		3.80795	7.04157	5.99091	5.61348	6.56936	4.95214	3.80795	5.10982	-0.503659	0.655868	0.990007		3.725	6.34469	5.51574	5.19514	2.5609	2.48274	2.27163	2.43842	2.38221	2.51959	3.58293	2.82824	2.75672	0.00304541	0.169932	-2.3669	0.00683359	0.266889	0.389816	0.559709	0.879455		-0.290259	0.311931	0.698484	-0.5183	0.0843598	0.36806	-0.00988568	0.971886	0.992439	39.2308		expressed protein	KOG: Predicted E3 ubiquitin ligase
Mtr.11395.1.S1_at	Probable exocyst complex component 6 AltName: Full=Exocyst complex component Sec15;		3.07987	4.70514	5.56078	4.4486	4.83832	4.50366	3.1661	4.16936	-0.279237	0.729871	0.991135		6.55589	3.53753	7.14118	5.74486	2.21445	2.36082	3.12307	2.56612	2.67785	2.66334	2.48878	2.60999	3.17875	0.00649538	0.242549	-3.13487	0.00697094	0.269505	0.043875	0.960145	0.994232		0.274855	0.0389712	0.252283	0.129024	0.296738	0.641597	-0.213636	0.096447	0.392461	37.6997		Probable exocyst complex component 6 AltName: Full=Exocyst complex component Sec15;	KOG: Exocyst complex, subunit SEC15
Mtr.27918.1.S1_at	agenet domain-containing protein		5.91741	6.77974	7.38755	6.6949	6.05951	6.64726	4.32355	5.67677	-1.01813	0.205013	0.988473		7.31679	7.08011	5.13966	6.51219	2.04309	2.69743	2.83212	2.52421	1.8988	5.21852	1.88533	3.00089	3.98797	0.00414176	0.200199	-3.5113	0.00800002	0.291323	0.476671	0.63981	0.908619		-0.195564	0.521901	0.838312	0.213606	0.485003	0.781897	-0.0111036	0.970727	0.992336	39.2381		agenet domain-containing protein
Mtr.2128.1.S1_at	hypothetical protein predicted by Glimmer/Critica		3.02439	2.96655	6.582	4.19098	2.49905	3.81413	2.64238	2.98519	-1.20579	0.314	0.988473		7.01165	5.77976	4.67456	5.82199	1.83736	1.6804	2.10508	1.87428	2.31623	3.07393	4.5444	3.31152	3.94771	0.000631212	0.0672685	-2.51047	0.00800593	0.291323	1.43724	0.0764872	0.723875		0.0484399	0.821861	0.954712	0.501665	0.035151	0.241966	0.739663	0.00448525	0.0519364	34.9802		hypothetical protein predicted by Glimmer/Critica
Mtr.29590.1.S1_s_at	hypothetical protein predicted by Glimmer/Critica		9.77159	8.58447	8.04603	8.8007	8.02562	9.21852	2.63424	6.62613	-2.17457	0.273791	0.988473		7.90169	5.05364	5.50306	6.1528	3.75039	1.80787	2.03086	2.52971	4.14136	2.37536	2.0085	2.84174	3.62309	0.00524548	0.220764	-3.31106	0.00829842	0.297929	0.312032	0.746097	0.945239		-0.0510319	0.719697	0.922704	-0.170293	0.244151	0.588942	0.0535886	0.706372	0.915389	37.1824		hypothetical protein predicted by Glimmer/Critica
Mtr.52164.1.S1_at	Aspartic proteinase EC=3.4.23.-; Flags: Precursor;		9.27603	6.58564	8.16439	8.00869	8.33744	9.82554	4.59183	7.58493	-0.423753	0.786918	0.992313		7.53282	7.88738	6.18919	7.20313	2.85109	2.74289	2.11831	2.57076	1.89986	6.07116	2.38944	3.45349	4.63237	0.00275766	0.162641	-3.74964	0.00839399	0.299748	0.882721	0.428372	0.823779		0.137793	0.341541	0.722236	0.326596	0.0373861	0.24938	0.174759	0.233198	0.610758	43.5028		Aspartic proteinase EC=3.4.23.-; Flags: Precursor;
Mtr.19547.1.S1_at	ectonucleoside triphosphate diphosphohydrolase 5		10.1646	6.17002	8.31017	8.21494	8.72045	7.64448	9.4555	8.60681	0.391869	0.732615	0.991414		8.96351	8.28135	9.04331	8.76272	1.81866	1.80787	1.87306	1.83319	6.1324	6.29095	1.332	4.58512	6.92953	0.000578731	0.0637685	-4.1776	0.0097133	0.322084	2.75193	0.0549677	0.710731		2.2148	0.000285143	0.00804837	2.08944	0.000458023	0.0182133	-0.736043	0.115543	0.431566	39.2544		ectonucleoside triphosphate diphosphohydrolase 5	KOG: Nucleoside phosphatase
Mtr.12362.1.S1_at	Endoplasmin homolog AltName: Full=GRP94 homolog; Flags: Precursor;		8.9368	10.5847	9.58609	9.70253	11.0274	9.99097	8.97571	9.99801	0.295479	0.67202	0.990007		11.1031	10.2957	10.7758	10.7249	7.75542	8.98154	7.63127	8.12274	8.0297	7.66205	5.19866	6.96347	2.60214	0.00937377	0.284121	-3.76141	0.00127343	0.0950466	-1.15927	0.162668	0.739754		0.309579	0.0503316	0.292724	0.307613	0.0515827	0.289951	-0.119722	0.415388	0.768817	39.5557	TRA1	Endoplasmin homolog AltName: Full=GRP94 homolog; Flags: Precursor;	KOG: Endoplasmic reticulum glucose-regulated protein (GRP94/endoplasmin), HSP90 family
Mtr.23217.1.S1_at	cytochrome P450 family protein		5.22157	2.4656	5.27688	4.32135	7.66032	8.86756	2.3408	6.28956	1.96821	0.341762	0.988473		8.5261	7.56756	8.59725	8.2303	6.47647	3.06276	1.6704	3.73654	1.53977	4.62656	1.67705	2.61446	4.49376	0.00993479	0.290252	-5.61584	0.0031314	0.167294	-1.12208	0.417535	0.820476		3.26354	4.77928e-09	7.80973e-07	3.00385	1.19127e-08	3.39529e-06	-1.89572	1.59087e-06	0.000126113	35.7381		cytochrome P450 family protein	KOG: Cytochrome P450 CYP2 subfamily
Mtr.40449.1.S1_at	male germ cell-associated kinase		8.72773	9.01732	8.12659	8.62388	8.11558	8.74897	6.99178	7.95211	-0.671774	0.237053	0.988473		9.62528	9.97877	9.6853	9.76312	7.88671	7.88671	6.75252	7.50865	6.3725	7.29504	5.53716	6.40157	2.25447	0.00179899	0.12477	-3.36155	0.000151413	0.0214278	-1.10708	0.0507706	0.707013		-0.373885	0.00484899	0.0632609	-0.260406	0.0330556	0.23409	-0.49162	0.000710834	0.0133347	42.9605	Mak	male germ cell-associated kinase	KOG: MAPK related serine/threonine protein kinase
Mtr.10344.1.S1_at	Zinc finger CCCH domain-containing protein 24 Short=OsC3H24;		7.16682	7.68393	7.59998	7.48358	8.76899	8.34709	7.91642	8.34417	0.860592	0.0232642	0.988473		9.52999	7.58213	8.56828	8.56013	3.90191	3.18202	6.89278	4.6589	4.00056	3.73794	2.95412	3.56421	3.90123	0.00425694	0.201956	-4.99593	0.00104522	0.0817996	-1.0947	0.290063	0.766774		-0.287318	0.030902	0.219036	-0.500909	0.00115606	0.0333842	-0.0834643	0.48957	0.815346	42.0463		Zinc finger CCCH domain-containing protein 24 Short=OsC3H24;	KOG: CCCH-type Zn-finger protein
Mtr.13207.1.S1_at	hypothetical protein predicted by Glimmer/Critica		6.24824	7.25055	6.26603	6.58828	8.00274	7.30938	5.8485	7.05354	0.465263	0.485686	0.988473		6.77952	5.24045	7.10737	6.37578	4.96207	3.38243	4.54028	4.29493	3.36	2.98896	3.29075	3.21324	2.08085	0.00653529	0.243183	-3.16255	0.000607489	0.0564882	-1.08169	0.0906174	0.727496		-0.436405	0.286132	0.675564	-0.497715	0.227193	0.573202	-0.0739385	0.853007	0.961806	32		hypothetical protein predicted by Glimmer/Critica
Mtr.33167.1.S1_at	Calcineurin subunit B AltName: Full=Protein phosphatase 2B regulatory subunit; AltName: Full=Calcineurin regulatory subunit;		6.77319	5.62749	8.90333	7.10133	6.26718	6.6757	4.60186	5.84825	-1.25309	0.256642	0.988473		11.5667	10.334	11.3253	11.0754	5.65914	7.84294	4.2429	5.91499	5.8365	5.69472	2.98165	4.83762	5.16036	0.00159434	0.116243	-6.23773	0.000507968	0.0501244	-1.07737	0.344074	0.788727		1.00587	0.000602529	0.0140121	0.504371	0.0381622	0.251723	0.0280561	0.898689	0.973563	34.712	CNB1	Calcineurin subunit B AltName: Full=Protein phosphatase 2B regulatory subunit; AltName: Full=Calcineurin regulatory subunit;	KOG: Ca2+/calmodulin-dependent protein phosphatase (calcineurin subunit B), EF-Hand superfamily protein
Mtr.29593.1.S1_at	hypothetical protein predicted by Glimmer/Critica		3.79164	7.77281	5.52121	5.69522	4.34946	5.31059	3.58225	4.4141	-1.28112	0.284277	0.988473		11.7407	11.2807	11.7608	11.594	8.03765	4.67099	3.87689	5.52851	4.61328	3.78436	4.99246	4.46337	6.06554	0.000359065	0.0478322	-7.13068	0.000125976	0.0187368	-1.06514	0.311635	0.775315		5.48978	2.5909e-11	9.03847e-09	4.3081	4.00514e-10	1.70435e-07	1.14308	0.000298454	0.00686874	35.7228		hypothetical protein predicted by Glimmer/Critica
Mtr.37326.1.S1_at	30S ribosomal protein S16		6.86911	7.4812	4.01405	6.12145	5.62208	5.47826	3.05591	4.71875	-1.4027	0.277284	0.988473		9.80582	8.35387	8.96065	9.04011	2.65698	6.13532	5.09017	4.62749	3.51998	2.72769	4.4496	3.56576	4.41262	0.00145356	0.110236	-5.47436	0.000390699	0.0414926	-1.06173	0.273264	0.759602		0.612036	0.000402445	0.0103444	0.272113	0.0504982	0.287293	0.697836	0.000134166	0.00373925	39.334	rpsP	30S ribosomal protein S16	KOG: Mitochondrial/chloroplast ribosomal protein S16
Mtr.37379.1.S1_at	Ubiquitin-like protein SMT3		8.81011	9.83512	9.69538	9.44687	9.85354	9.34664	8.57342	9.25787	-0.189003	0.680757	0.990007		9.25692	9.65712	9.28551	9.39985	7.82471	6.86018	7.51407	7.39966	6.21075	6.43433	6.41174	6.35227	2.00019	5.47209e-05	0.0125941	-3.04757	2.91499e-06	0.00122805	-1.04738	0.00307057	0.371588		0.0698659	0.719236	0.922508	0.316573	0.121905	0.435649	0.323902	0.114347	0.429334	40.6162	pmt3	Ubiquitin-like protein SMT3	KOG: Ubiquitin-like proteins
Mtr.40775.1.S1_at	protein tyrosine phosphatase/kinase interaction sequence protein (PTPKIS1)		8.07432	9.03226	10.1303	9.07895	9.0714	9.16615	5.94242	8.05999	-1.01896	0.370148	0.988473		7.32226	7.0916	8.37269	7.59552	4.66468	5.02292	3.63137	4.43966	3.11636	3.36337	3.69986	3.39319	3.15586	0.000145121	0.0261551	-4.20232	2.09782e-05	0.00523377	-1.04646	0.0484364	0.707013		-0.0783237	0.803041	0.949658	0.869346	0.0155986	0.158234	-0.651005	0.0562657	0.287601	39.6733		protein tyrosine phosphatase/kinase interaction sequence protein (PTPKIS1)	KOG: Dual specificity phosphatase
Mtr.28313.1.S1_at	expressed protein		9.70502	7.17744	8.60488	8.49578	7.61387	8.08154	1.99341	5.89627	-2.5995	0.200825	0.988473		8.58374	9.52361	8.83794	8.98177	1.77814	6.05399	3.70428	3.84547	5.22769	1.78505	1.3906	2.80111	5.13629	0.0047726	0.210703	-6.18065	0.00171128	0.114231	-1.04436	0.444272	0.830669		0.173281	0.105862	0.434554	-0.0358675	0.723097	0.903907	0.417383	0.00127857	0.0206859	39.375		expressed protein
Mtr.12210.1.S1_at	Acyl carrier protein 1, chloroplastic Short=ACP 1; Flags: Precursor;		4.54992	7.53472	7.96104	6.68189	7.08489	6.94655	5.67045	6.5673	-0.114594	0.912934	0.995529		9.61178	8.18983	9.59296	9.13152	3.37064	5.85524	4.76717	4.66435	3.81484	4.10713	3.04901	3.65699	4.46717	0.000232486	0.0356927	-5.47453	6.06477e-05	0.0112617	-1.00736	0.176899	0.742893		0.513063	0.00214457	0.0353266	0.280026	0.0539743	0.296067	0.235124	0.0978409	0.395873	41.5671	ACP1	Acyl carrier protein 1, chloroplastic Short=ACP 1; Flags: Precursor;	KOG: Acyl carrier protein/NADH-ubiquinone oxidoreductase, NDUFAB1/SDAP subunit
[truncated: 315 more rows]
[truncated: 47 more columns]

## Sheet: Group F
GeneChip ID	Gene product	Mt gene	NAP C1	NAP C2	NAP C3	NAP Mean	APP P1	APP P2	APP P3	APP Mean	logFC APP_vs_NAP	p APP_vs_NAP	pFDR APP_vs_NAP		ARB A1	ARB A3	ARB A5	ARB Mean	CMR K1	CMR K4	CMR K5	CMR Mean	EPI E1	EPI E2	EPI E3	EPI Mean	logFC ARB_vs_CMR	p ARB_vs_CMR	pFDR ARB_vs_CMR	logFC EPI_vs_ARB	p EPI_vs_ARB	pFDR EPI_vs_ARB	logFC EPI_vs_CMR	p EPI_vs_CMR	pFDR EPI_vs_CMR		logFC GiMyc_Control	p GiMyc_Control	FDR p GiMyc_Control	logFC GmMyc_Control	p GmMyc_Control	FDR p GmMyc_Control	logFC Phosphate_Control	p Phosphate_Control	FDR p Phosphate_Control	%GC content	Gene name	Gene product	Gene function
[truncated: 208 more rows]
[truncated: 47 more columns]

[truncated: 1 more sheets: Group G]
