# Supplementary material for: A roadmap of cell-type specific gene expression during sequential stages of the arbuscular mycorrhiza symbiosis
Source: BMC Genomics. 2013 May 7;14:306. doi: 10.1186/1471-2164-14-306 (PMC3667144; doi:10.1186/1471-2164-14-306)
Supplement: Additional file 11 — Detailed overview of selected transcription factor genes including expression data from mature mycorrhizal roots [32] and pre-contact stages [10]. [file 1471-2164-14-306-S11.xls]

## Sheet: Information
Explanation of column headers
	NAP mean: mean signal intensity in three biological replicates of non-appressorial areas
	APP mean: mean signal intensity in three biological replicates of appressorial areas
	ARB mean: mean signal intensity in three biological replicates of arbusculated cells
	CMR mean: mean signal intensity in three biological replicates of cortical cells colonized by fungal hyphae
	EPI mean: mean signal intensity in three biological replicates of epidermal cells
Hogekamp et al. 2011	GiMyc_Control: Comparison of roots mycorrhized with Glomus intraradices and nonmycorrhizal control roots, both grown in the presence of 20 µM phosphate
	GmMyc_Control: Comparison of roots mycorrhized with Glomus mosseae and nonmycorrhizal control roots, both grown in the presence of 20 µM phosphate
	Phosphate_Control: Comparison of nonmycorrhizal roots grown in the presence of 2 mM phosphate with nonmycorrhizal control roots grown in the presence of 20 µM phosphate
Czaja et al. 2012	sMyc: roots treated with sulphated Myc-LCOs for 6h or 24h
	nsMyc: roots treated with non-sulphated Myc-LCOs for 6h or 24h
	mix Myc: roots treated with a mixture of sulphated and non-sulphated Myc-LCOs for 6h or 24h
LogFC denotes the log2 foldchange between the cell-types compared
p values and false discovery rate (FDR)-corrected p values are given
Explanation of colours
blue: mean signal intensity in a cell-type is above the MtPt4-detection threshold
expression profiles in APP and NAP
	logFC > 2,32 oder <-2,32 with p ≤ 0,05: gene is induced (orange) or repressed (light green) in this cell-type
	if the signal intensity is above the threshold in only one of the cell-types, the gene is specifically expressed in this cell-type (red / dark green)
expression profiles in ARB, CMR and EPI
	logFC > 2,32 oder <-2,32 with p ≤ 0,01: gene is induced (orange) or repressed (light green) in this cell-type
	if the signal intensity is above the threshold in only one of the cell-types, the gene is specifically expressed in this cell-type (red / dark green)
expression profiles in whole mycorrhizal roots
	logFC > 1 with pFDR ≤ 0,05: gene is induced (red)
	logFC < -1 with pFDR ≤ 0,05: gene is repressed (green)
expression profiles in roots treated with Myc-LCOs
	induction logFC > 0,6 (orange) or > 1 (red) with p ≤ 0,05
	repression: logFC < -0,6 with p ≤ 0,05 (dark green)

## Sheet: Transcription factor genes
GeneChip ID	Gene product	Mt gene	NAP Mean	APP Mean	logFC APP_vs_NAP	p APP_vs_NAP	ARB Mean	CMR Mean	EPI Mean	logFC ARB_vs_CMR	p ARB_vs_CMR	logFC EPI_vs_ARB	p EPI_vs_ARB	logFC EPI_vs_CMR	p EPI_vs_CMR	logFC GiMyc_Control	FDR p GiMyc_Control	logFC GmMyc_Control	FDR p GmMyc_Control	logFC Phosphate_Control	FDR p Phosphate_Control	logFC sMF 6h	p sMF 6h	logFC sMF 24h	p sMF 24h	logFC nsMF 6h	p nsMF 6h	logFC nsMF 24h	p ns MF 24h	logFC mix MF 6h	p mix MF 6h	logFC mix MF24h	p mix MF 24h
APP~NAP + induced by Myc-LCOs
Mtr.37567.1.S1_at	Homeobox transcription factor		4.62422	5.00272	0.378505	0.795905	6.16111	2.08038	2.42645	4.08073	8.67917e-05	-3.73466	0.000156002	0.346068	0.534101	-0.207822	0.552344	-0.317046	0.284952	0.268787	0.374719	0.329074	0.0266115	-0.144286	0.313818	0.35101	0.0186916	-0.0469774	0.740935	0.609551	0.000167432	-0.151189	0.291651
Mtr.43947.1.S1_at	Ethylene-responsive transcription factor	MtErn2	4.80752	5.75589	0.948365	0.628924	3.85292	1.9761	1.73022	1.87681	0.113637	-2.12269	0.0798621	-0.24588	0.820627	2.54721	4.2942e-05	2.31671	0.000189243	-1.37572	0.00442832	0.503124	0.0439541	-0.252001	0.299874	0.968752	0.000350994	0.167493	0.488477	0.789734	0.00254926	0.126793	0.599331
Mtr.4282.1.S1_at	CAAT-box binding factor	MtCbf3	6.64866	5.59353	-1.05513	0.568469	2.50365	1.57372	1.46955	0.929936	0.166077	-1.0341	0.129011	-0.104165	0.868018	3.29063	4.76616e-07	3.32152	8.0901e-07	-0.447501	0.265221	2.16525	9.37669e-09	0.0230976	0.9326	1.91494	9.92164e-08	0.210094	0.44409	2.56318	2.76454e-10	-0.0272252	0.920594
Mtr.37778.1.S1_at	Ethylene-responsive transcription factor		7.22413	5.47679	-1.74734	0.0100643	4.90261	4.04456	4.12362	0.85805	0.257462	-0.778987	0.300223	0.0790633	0.913008	-0.360014	0.366421	0.22116	0.600125	-1.26596	0.000923704	-0.258844	0.400274	0.0465093	0.879136	-0.283816	0.35699	-0.778957	0.0157022	0.701271	0.0281416	0.264516	0.390161
Mtr.26158.1.S1_at	Ethylene-responsive transcription factor		7.12054	7.05526	-0.0652787	0.889882	4.49605	3.69737	3.34133	0.798681	0.188938	-1.15472	0.0725894	-0.356041	0.53847	1.06928	0.0832575	0.00827303	0.994116	0.459807	0.550761	0.579668	0.00249818	0.104548	0.554392	0.489061	0.00912123	-0.0124938	0.943504	0.901088	1.74013e-05	0.254434	0.156357
Mtr.32254.1.S1_at	C2H2-type zinc finger transcription factor		5.68068	3.31115	-2.36954	0.0574553	1.88422	2.00635	1.7981	-0.122131	0.377453	-0.086118	0.528068	-0.208249	0.151094	-0.657452	0.315163	0.125838	0.892217	-0.843856	0.147368	-0.033445	0.883017	0.761025	0.00213317	0.327025	0.157521	0.425218	0.0693256	0.064633	0.776248	0.776557	0.00178397
Mtr.52180.1.S1_at	C2H2-type zinc finger transcription factor		7.78158	6.65475	-1.12682	0.0459987	1.55519	1.93387	1.76591	-0.378687	0.0156396	0.210727	0.123685	-0.16796	0.20661	-1.21567	0.000759272	0.901849	0.0107986	-1.02773	0.00223099	-0.190942	0.733136	-0.447545	0.426337	-0.471005	0.402779	-1.13517	0.0500073	1.24442	0.0328006	-0.190257	0.734054
Mtr.37926.1.S1_at	bHLH transcription factor		8.85999	8.10184	-0.758151	0.41576	3.75784	4.681	3.54909	-0.92316	0.196608	-0.208748	0.757215	-1.13191	0.123086	-1.62745	0.00209415	-0.59412	0.264894	-2.50719	7.14394e-05	0.66275	0.00128354	0.331305	0.0847318	0.135223	0.471915	-0.57794	0.00416673	0.635092	0.00189461	0.284979	0.135476
Mtr.28326.1.S1_at	CAAT-box binding factor	MtCbf4	5.6792	5.21108	-0.46812	0.585931	2.23972	4.06786	2.31421	-1.82814	0.0588275	0.0744921	0.929995	-1.75365	0.0674958	-1.1202	0.0575158	-1.33635	0.0352519	-0.385971	0.623467	0.104959	0.618299	-0.299532	0.161451	-0.470479	0.0318012	0.71169	0.00193585	-0.0337682	0.87239	0.227823	0.283363
APP-induced
Mtr.36004.1.S1_at	GRAS transcription factor		1.72467	5.31613	3.59146	0.0406547	10.416	3.75933	2.81015	6.6567	0.000427971	-7.60588	0.000182242	-0.949183	0.418067	6.68551	1.42222e-08	6.0822	6.8544e-08	-0.77551	0.149433
Mtr.31955.1.S1_at	GRAS transcription factor		3.00179	9.49198	6.49019	4.14656e-05	5.5314	5.1458	3.99385	0.385599	0.728618	-1.53755	0.191538	-1.15195	0.315432	3.88223	2.17946e-06	3.04693	4.09124e-05	-2.3938	0.000177929
Mtr.1484.1.S1_at	GRAS transcription factor		1.59815	4.42661	2.82845	0.00643766	2.71725	2.949	1.879	-0.231751	0.746228	-0.83825	0.261594	-1.07	0.162436	1.6093	0.00158871	1.21316	0.0171873	0.0423166	0.965278
Mtr.16863.1.S1_at	CAAT-box binding factor	MtCbf2	6.66356	11.4711	4.80757	0.0269242	8.92003	9.81644	6.44127	-0.896412	0.188962	-2.47876	0.00461003	-3.37517	0.000789958	2.36184	0.000178531	1.56073	0.00728501	-0.344699	0.614102
Mtr.51511.1.S1_at	CAAT-box binding factor	MtCbf1	5.04112	10.8661	5.82494	0.0318037	8.88787	9.96893	5.16193	-1.08106	0.477486	-3.72593	0.0348159	-4.80699	0.0116352	7.33658	1.78066e-09	6.15028	1.47388e-08	-0.667671	0.145108
ARB-induced, ne in APP and NAP
Mtr.8863.1.S1_at	MYB transcription factor	MtMyb1	1.99345	1.62745	-0.365994	0.184195	12.1177	3.85588	4.38012	8.26177	0.00212512	-7.73753	0.00306847	0.524241	0.77817	9.902	6.69274e-10	8.99078	2.26713e-09	0.213257	0.80873
Mtr.49044.1.S1_at	NAC transcription factor		1.70012	1.6783	-0.0218183	0.905174	6.50207	1.73743	1.69994	4.76464	0.00238931	-4.80213	0.00228589	-0.0374897	0.972629	5.42264	1.66144e-07	2.71545	0.000223774	-0.225199	0.804075
Mtr.25270.1.S1_at	C2H2-type zinc finger transcription factor		2.05318	2.15817	0.104998	0.80579	6.02693	1.9444	2.27979	4.08253	0.000126702	-3.74714	0.000221853	0.335388	0.568544	5.12507	5.91851e-06	3.99438	0.000113703	0.0142289	0.99261
APP~NAP + induced in ARB
Mtr.10894.1.S1_at	MYB transcription factor		4.8803	6.15854	1.27824	0.532777	6.7978	2.37625	2.70044	4.42155	0.000462933	-4.09736	0.000741502	0.324188	0.675673	2.59265	0.000618971	1.46775	0.0384627	1.00833	0.122862
Mtr.47986.1.S1_at	bZIP transcription factor		4.6548	5.93321	1.27842	0.327763	8.61718	4.44418	4.33859	4.173	0.00031703	-4.27859	0.000270212	-0.10559	0.877508	0.155393	0.700388	0.347201	0.24938	0.551594	0.0390626
Mtr.37567.1.S1_at	Homeobox transcription factor		4.62422	5.00272	0.378505	0.795905	6.16111	2.08038	2.42645	4.08073	8.67917e-05	-3.73466	0.000156002	0.346068	0.534101	-0.207822	0.552344	-0.317046	0.284952	0.268787	0.374719
Mtr.43459.1.S1_at	bHLH transcription factor		9.53734	8.23023	-1.30711	0.0119575	6.85406	2.9399	3.71653	3.91416	0.00547748	-3.13754	0.016043	0.776623	0.466258	-0.425379	0.026324	-0.0990527	0.688678	-0.0149785	0.970384
Mtr.45730.1.S1_at	Ethylene-responsive transcription factor		5.6254	5.17835	-0.447045	0.700796	7.30276	3.41788	4.4263	3.88488	0.00789533	-2.87646	0.0304613	1.00842	0.379165	0.937405	0.00776454	-0.11405	0.816156	1.07328	0.00264584
Mtr.6737.1.S1_s_at	Homeobox transcription factor		5.20351	4.77821	-0.425299	0.812836	5.37926	1.74177	1.51723	3.6375	1.64285e-06	-3.86204	1.06878e-06	-0.22454	0.427595	-0.562546	0.514577	0.434696	0.602186	-0.901147	0.195459
Mtr.10636.1.S1_at	MYB transcription factor		4.89311	4.49836	-0.394747	0.669504	5.35297	1.73036	1.54594	3.6226	0.0125554	-3.80703	0.00991354	-0.184423	0.872128	-0.498193	0.0913106	-0.103998	0.801722	-0.2663	0.429788
Mtr.38236.1.S1_at	MYB transcription factor		3.1183	3.68596	0.567659	0.554781	5.14591	1.69049	1.95358	3.45542	0.000420343	-3.19233	0.000687604	0.263096	0.65929	-0.235675	0.781363	0.0809676	0.927055	-0.0345531	0.975557
Mtr.18060.1.S1_at	C2H2-type zinc finger transcription factor		5.91384	5.52397	-0.389871	0.843463	5.90743	2.47113	2.48961	3.4363	0.0030012	-3.41782	0.00309186	0.0184801	0.982038	-0.27258	0.419157	-0.141868	0.700564	0.21467	0.545467
Mtr.8697.1.S1_at	NAC transcription factor		8.57222	7.59016	-0.982054	0.22427	6.09538	3.0122	4.12373	3.08318	1.59553e-05	-1.97165	0.000318071	1.11153	0.00846148	-0.446716	0.131459	-0.568699	0.0645091	-0.189179	0.623077
Mtr.43756.1.S1_at	Homeobox transcription factor		5.33056	4.51513	-0.815432	0.643937	5.53129	2.85384	2.84048	2.67745	0.00382277	-2.69081	0.00372122	-0.0133589	0.984057	-0.322447	0.417375	0.0255367	0.966674	-0.292719	0.456374
Mtr.13987.1.S1_at	C4-type zinc finger transcription factor		7.27294	7.63637	0.363435	0.602427	5.42228	2.74809	3.17356	2.67419	0.00810807	-2.24871	0.0182704	0.425476	0.585446	-0.127185	0.869978	-0.00470181	0.995038	0.543837	0.213673
Mtr.985.1.S1_at	Ethylene-responsive transcription factor		3.62777	5.02893	1.40116	0.363381	4.99628	2.3726	2.42275	2.62367	0.00741231	-2.57353	0.00816228	0.0501433	0.946256	1.56894	0.00138343	0.656451	0.169921	0.214124	0.747999
NAP-induced
Mtr.42113.1.S1_at	Ethylene-responsive transcription factor		5.87693	1.95821	-3.91872	0.000320718	1.91024	1.96417	1.95575	-0.053934	0.549994	0.0455113	0.612682	-0.00842264	0.924695	-0.696891	0.537258	0.467602	0.680909	0.398982	0.768661
Mtr.42126.1.S1_at	bHLH transcription factor		5.64463	2.5259	-3.11873	0.048059	1.64942	1.73769	1.66966	-0.0882725	0.499917	0.0202436	0.875155	-0.0680289	0.600763	-0.525578	0.192521	-0.456641	0.27546	0.55718	0.144459
Mtr.20233.1.S1_s_at	Ethylene-responsive transcription factor		5.15155	2.50428	-2.64727	0.0387956	1.57629	1.60284	1.56594	-0.0265509	0.813576	-0.0103447	0.926672	-0.0368957	0.743598	-0.167577	0.869757	0.234681	0.758295	0.0714785	0.951064
Mtr.50973.1.S1_at	bHLH transcription factor		6.28768	2.61178	-3.6759	0.00202591	1.53242	1.78273	1.55689	-0.250311	0.0886194	0.0244716	0.853254	-0.225839	0.118063	-1.05363	0.00137518	-0.346205	0.29005	0.944126	0.00257079
Mtr.40649.1.S1_at	Homeobox transcription factor		8.56485	6.20753	-2.35732	0.00260842	4.55413	6.86152	4.67544	-2.30739	0.0668087	0.121308	0.913156	-2.18608	0.0792264	0.221045	0.700069	-0.00869508	0.990914	0.780339	0.0400776
Mtr.43275.1.S1_at	WRKY transcription factor		8.92861	6.16383	-2.76478	0.0171902	2.80704	2.92634	3.24468	-0.119303	0.90928	0.437643	0.67769	0.31834	0.761744	-0.563388	0.171787	-0.690913	0.0998161	-0.984242	0.0118712
Mtr.11021.1.S1_at	NAC transcription factor		7.58592	5.00861	-2.57731	0.0201466	2.62161	2.03354	4.1542	0.588068	0.650531	1.53259	0.256282	2.12066	0.130135	-0.529263	0.399353	-0.49723	0.411212	-1.33555	0.011612
Mtr.41970.1.S1_at	WRKY transcription factor		8.40786	5.83686	-2.571	0.0392514	4.24834	1.94518	3.15068	2.30316	0.232366	-1.09766	0.553938	1.2055	0.516735	-0.639608	0.00949789	-0.85533	0.00248808	-0.770902	0.00234098
Mtr.44034.1.S1_at	Ethylene-responsive transcription factor		7.35243	4.61559	-2.73685	0.000209671	1.81369	1.84154	1.90346	-0.0278489	0.808445	0.089763	0.443246	0.0619141	0.59291	-0.405493	0.623575	1.96501	0.00470557	0.313794	0.724261
Mtr.23418.1.S1_s_at	Ethylene-responsive transcription factor		7.51733	3.98299	-3.53434	0.0349714	1.47418	1.38927	1.42858	0.084909	0.328323	-0.0456076	0.590693	0.0393014	0.642158	-2.3255	0.000272428	0.545782	0.361183	-2.54157	0.000128348
induced in CMR+EPI
Mtr.43257.1.S1_at	NAC transcription factor		10.4279	9.02773	-1.40013	0.352278	5.21288	10.6594	11.5538	-5.44649	0.00101002	6.34093	0.000395977	0.894436	0.417388	0.972377	0.0594485	-1.6153	0.00590406	1.89937	0.000892459
Mtr.43107.1.S1_at	Ethylene-responsive transcription factor		11.1812	10.1246	-1.05662	0.0451514	8.85254	11.1759	11.0148	-2.32332	0.000845907	2.16226	0.00130007	-0.161062	0.719364	-0.300612	0.659963	-0.545193	0.307735	-0.0980377	0.91797

## Sheet: Auszug
		GeneChip ID	Gene product	logFC APP_vs_NAP	logFC ARB_vs_CMR	logFC EPI_vs_ARB	logFC EPI_vs_CMR
		Mtr.37567.1.S1_at	Homeobox transcription factor	0.378505	4.08073	-3.73466	0.346068
		Mtr.43947.1.S1_at	Ethylene-responsive transcription factor (MtErn2)	0.948365	1.87681	-2.12269	-0.24588
		Mtr.4282.1.S1_at	CAAT-box binding factor (MtCbf3)	-1.05513	0.929936	-1.0341	-0.104165
		Mtr.37778.1.S1_at	Ethylene-responsive transcription factor	-1.74734	0.85805	-0.778987	0.0790633
		Mtr.26158.1.S1_at	Ethylene-responsive transcription factor	-0.0652787	0.798681	-1.15472	-0.356041
		Mtr.32254.1.S1_at	C2H2-type zinc finger transcription factor	-2.36954	-0.122131	-0.086118	-0.208249
		Mtr.52180.1.S1_at	C2H2-type zinc finger transcription factor	-1.12682	-0.378687	0.210727	-0.16796
		Mtr.37926.1.S1_at	bHLH transcription factor	-0.758151	-0.92316	-0.208748	-1.13191
		Mtr.28326.1.S1_at	CAAT-box binding factor (MtCbf4)	-0.46812	-1.82814	0.0744921	-1.75365
		Mtr.31955.1.S1_at	GRAS transcription factor	6.49019	0.385599	-1.53755	-1.15195
		Mtr.51511.1.S1_at	CAAT-box binding factor (MtCbf1)	5.82494	-1.08106	-3.72593	-4.80699
		Mtr.16863.1.S1_at	CAAT-box binding factor (MtCbf2)	4.80757	-0.896412	-2.47876	-3.37517
		Mtr.36004.1.S1_at	GRAS transcription factor	3.59146	6.6567	-7.60588	-0.949183
		Mtr.1484.1.S1_at	GRAS transcription factor	2.82845	-0.231751	-0.83825	-1.07
		Mtr.8863.1.S1_at	MYB transcription factor (MtMyb1)	-0.365994	8.26177	-7.73753	0.524241
		Mtr.49044.1.S1_at	NAC transcription factor	-0.0218183	4.76464	-4.80213	-0.0374897
		Mtr.25270.1.S1_at	C2H2-type zinc finger transcription factor	0.104998	4.08253	-3.74714	0.335388
		Mtr.10894.1.S1_at	MYB transcription factor	1.27824	4.42155	-4.09736	0.324188
		Mtr.47986.1.S1_at	bZIP transcription factor	1.27842	4.173	-4.27859	-0.10559
		Mtr.37567.1.S1_at	Homeobox transcription factor	0.378505	4.08073	-3.73466	0.346068
		Mtr.43459.1.S1_at	bHLH transcription factor	-1.30711	3.91416	-3.13754	0.776623
		Mtr.45730.1.S1_at	Ethylene-responsive transcription factor	-0.447045	3.88488	-2.87646	1.00842
		Mtr.6737.1.S1_s_at	Homeobox transcription factor	-0.425299	3.6375	-3.86204	-0.22454
		Mtr.10636.1.S1_at	MYB transcription factor	-0.394747	3.6226	-3.80703	-0.184423
		Mtr.38236.1.S1_at	MYB transcription factor	0.567659	3.45542	-3.19233	0.263096
		Mtr.18060.1.S1_at	C2H2-type zinc finger transcription factor	-0.389871	3.4363	-3.41782	0.0184801
		Mtr.8697.1.S1_at	NAC transcription factor	-0.982054	3.08318	-1.97165	1.11153
		Mtr.43756.1.S1_at	Homeobox transcription factor	-0.815432	2.67745	-2.69081	-0.0133589
		Mtr.13987.1.S1_at	C4-type zinc finger transcription factor	0.363435	2.67419	-2.24871	0.425476
		Mtr.985.1.S1_at	Ethylene-responsive transcription factor	1.40116	2.62367	-2.57353	0.0501433
		Mtr.40649.1.S1_at	Homeobox transcription factor	-2.35732	-2.30739	0.121308	-2.18608
		Mtr.41970.1.S1_at	WRKY transcription factor	-2.571	2.30316	-1.09766	1.2055
		Mtr.11021.1.S1_at	NAC transcription factor	-2.57731	0.588068	1.53259	2.12066
		Mtr.20233.1.S1_s_at	Ethylene-responsive transcription factor	-2.64727	-0.0265509	-0.0103447	-0.0368957
		Mtr.44034.1.S1_at	Ethylene-responsive transcription factor	-2.73685	-0.0278489	0.089763	0.0619141
		Mtr.43275.1.S1_at	WRKY transcription factor	-2.76478	-0.119303	0.437643	0.31834
		Mtr.42126.1.S1_at	bHLH transcription factor	-3.11873	-0.0882725	0.0202436	-0.0680289
		Mtr.23418.1.S1_s_at	Ethylene-responsive transcription factor	-3.53434	0.084909	-0.0456076	0.0393014
		Mtr.50973.1.S1_at	bHLH transcription factor	-3.6759	-0.250311	0.0244716	-0.225839
		Mtr.42113.1.S1_at	Ethylene-responsive transcription factor	-3.91872	-0.053934	0.0455113	-0.00842264
		Mtr.43257.1.S1_at	NAC transcription factor	-1.40013	-5.44649	6.34093	0.894436
		Mtr.43107.1.S1_at	Ethylene-responsive transcription factor	-1.05662	-2.32332	2.16226	-0.161062
