# Supplementary material for: A roadmap of cell-type specific gene expression during sequential stages of the arbuscular mycorrhiza symbiosis
Source: BMC Genomics. 2013 May 7;14:306. doi: 10.1186/1471-2164-14-306 (PMC3667144; doi:10.1186/1471-2164-14-306)
Supplement: Additional file 12 — Comparison of the 100 genes most strongly induced in ARB to the expression data obtained by Gaudeet al. [33]. [file 1471-2164-14-306-S12.xls]

## Sheet: Information
Explanation of column headers
ARB A1,A3,A5: signal intesity in three biological replicates of arbusculated cells
ARB mean: mean signal intensity in three biological replicates of arbusculated cells
CMR K1,K4,K5: signal intesity in three biological replicates of cortical cells colonized by fungal hyphae
CMR mean: mean signal intensity in three biological replicates of cortical cells colonized by fungal hyphae
EPI E1,E2,E53: signal intesity in three biological replicates of epidermal cells
EPI mean: mean signal intensity in three biological replicates of epidermal cells
LogFC denotes the log2 foldchange between the cell-types compared
p values and false discovery rate (FDR)-corrected p values are given
yellow column: relative expression ratios measured between arb (arbusculated cells) and nac (non-colonized cortical cells from mycorrhizal roots) by Gaude et al. (2012)
the following columns contain functional classifications obtained via the SAMS software (Bekel et al. 2009)

## Sheet: ARB-induced top100
Identifier	Mt gene	Gene product	ARB A1	ARB A3	ARB A5	ARB Mean	CMR K1	CMR K4	CMR K5	CMR Mean	EPI E1	EPI E2	EPI E3	EPI Mean	logFC ARB_vs_CMR	p ARB_vs_CMR	pFDR ARB_vs_CMR	logFC EPI_vs_ARB	p EPI_vs_ARB	pFDR EPI_vs_ARB	logFC EPI_vs_CMR	p EPI_vs_CMR	pFDR EPI_vs_CMR	Gaude logFC arbvsnac	Canonical name	Length in bp	%GC content	Gene name	Gene product	Gene function	EC Number	GO numbers	COG number	Lastest annotation's comment	Lastest annotation's description	Lastest annotation's confidence	EValue Blast2n vs Glomus ESTs	Description Blast2n vs Glomus ESTs	EValue Blast2n vs Glomus Genome	Description Blast2n vs Glomus Genome	EValue Blast2n vs Glomus NimbleGeneArray	Description Blast2n vs Glomus NimbleGeneArray	EValue Blast2n vs Mt DFCI Gene Index 9	Description Blast2n vs Mt DFCI Gene Index 9	EValue Blast2n vs Mt GeneIndex 10	Description Blast2n vs Mt GeneIndex 10	EValue Blast2n vs Mt GeneIndex 11	Description Blast2n vs Mt GeneIndex 11	EValue Blast2n vs Mt genome 3.0 CDS
Mtr.45893.1.S1_at		hypothetical protein predicted by Glimmer/Critica	11.9626	11.3734	12.2362	11.8574	2.79497	1.66803	1.8142	2.0924	5.12156	2.15638	2.41327	3.2304	9.765	2.67146e-06	0.00144965	-8.627	6.43102e-06	0.00217724	1.138	0.180031	0.742893	1.82972	Mtr.45893.1.S1_at	522	36.2069		hypothetical protein predicted by Glimmer/Critica					No hits found.		Hypothetical protein	0.092	PR-INRA-EXTA115425.b0	0.86	4000966_fasta.screen.Contig7	no hit below tool-cutoff	no hit below tool-cutoff	0	TC128110	0	TC157989	0	TC188580	0
Mtr.29623.1.S1_at		GDSL-motif lipase/hydrolase family protein	12.2249	11.61	12.1874	12.0074	2.90331	2.05177	2.17558	2.37689	5.09421	2.33578	3.51544	3.64848	9.63054	7.76373e-07	0.00060221	-8.35895	2.14552e-06	0.00098852	1.27159	0.0842953	0.724742	2.33765	Mtr.29623.1.S1_at	519	36.8015		GDSL-motif lipase/hydrolase family protein			6629;16788		;Used Tools:;Blast2x vs KEGG, InterPro;	;Lipase, GDSL	Hypothetical protein	0.32	consLen=1192 contFrag=11 contigs=2/4 clusterFrag=1	0.86	( 32938 bp)	0.12	CCHU12637.b1	0	TC130339	0	TC160361	0	TC190957	0
Mtr.38814.1.S1_at		Cytochrome P450 98A1 EC=1.14.-.-;	11.2	9.21409	11.0048	10.473	1.42765	1.66058	1.54817	1.54547	1.9164	1.33843	1.8838	1.71288	8.92751	1.99193e-07	0.000240996	-8.76009	2.28589e-07	0.000229141	0.167413	0.742272	0.943888	2.99084	Mtr.38814.1.S1_at	889	38.2452		Cytochrome P450 98A1 EC=1.14.-.-;	KOG: Cytochrome P450 CYP2 subfamily	1.14.-.-	4497;5506;9055;20037	COG0156	;Blast2x vs SP:;COFACTOR: Heme group (By similarity).;SUBCELLULAR LOCATION: Membrane; Single-pass membrane protein (Potential).;SIMILARITY: Belongs to the cytochrome P450 family.;KEYWORDS: Heme; Iron; Membrane; Metal-binding; Monooxygenase; Oxidoreductase	;RecName: Full=Cytochrome P450 98A1; EC=1.14.-.-;;Cytochrome P450	High confidence in function and specificity	0.004	PR-MolMyk-EXTC1856.b0	0.43	4004304_fasta.screen.Contig8	0.001	Glomus_lrc854	0	TC130388	0	TC160419	0	TC191012	3e-11
Mtr.37525.1.S1_at	MtNip1	Nodulin-26 Short=N-26;	11.3391	10.9661	11.1816	11.1623	2.76477	2.05447	2.31652	2.37859	2.38221	2.35623	2.30648	2.3483	8.78369	1.60149e-10	2.09343e-06	-8.81397	1.56122e-10	1.42044e-06	-0.0302856	0.873041	0.977116	2.35172	Mtr.37525.1.S1_at	1411	36.8533		Nodulin-26 Short=N-26;	KOG: Aquaporin (major intrinsic protein family)		5215;6810;16020	COG0223	;Blast2x vs SP:;FUNCTION: Aquaporins facilitate the transport of water and small neutral solutes across cell membranes. This aquaporin may function in transporting small molecules across the peribacteroid membranes.;SUBCELLULAR LOCATION: Symbiosome, perib	;RecName: Full=Nodulin-26; Short=N-26;;Major intrinsic protein	High confidence in function and specificity	0.073	Glomus_c20094	0.2	4085102_fasta.screen.Contig1	0.027	Glomus_c20094	0	TC113838	0	TC152941	0	TC183557	0
Mtr.35995.1.S1_at		hypothetical protein predicted by Glimmer/Critica	10.9425	10.8555	11.4708	11.0896	3.13199	2.21951	2.28536	2.54562	3.04081	1.65529	2.09304	2.26304	8.54398	6.2633e-08	0.000112883	-8.82656	4.93648e-08	7.96046e-05	-0.282578	0.501983	0.855836	1.63556	Mtr.35995.1.S1_at	220	35.4545		hypothetical protein predicted by Glimmer/Critica					No hits found.		Hypothetical protein	0.13	Glomus_c16722	0.34	4085110_fasta.screen.Contig6	0.046	Glomus_c16722	4e-122	AJ499527	2e-110	AJ499527	2e-110	AJ499527	no hit below tool-cutoff
Mtr.37110.1.S1_at		Copper transporter 1	11.9303	11.4496	12.013	11.7976	6.46511	1.77719	1.63274	3.29168	1.73063	1.90977	1.88963	1.84334	8.50594	0.000129291	0.0241907	-9.95427	4.50859e-05	0.00914827	-1.44834	0.255313	0.756106	2.71269	Mtr.37110.1.S1_at	954	36.2683		Copper transporter 1			5375;6825;16021		;Blast2x vs SP:;FUNCTION: Involved in copper transport.;SUBCELLULAR LOCATION: Membrane; Multi-pass membrane protein (Potential).;SIMILARITY: Belongs to the SLC31A transporter family.;KEYWORDS: Complete proteome; Copper; Copper transport; Ion transport; Me	;RecName: Full=Copper transporter 1;;Ctr copper transporter	Conserved hypothetical protein	0.17	__giaac240001f10.x_m13uni-43_1_phred13_vc	0.13	4085105_fasta.screen.Contig8	0.063	consLen=344 contFrag=5 contigs=1/1 clusterFrag=5 c	0	TC130767	0	TC146446	0	TC176017	2e-08
Mtr.35447.1.S1_at		protease inhibitor/seed storage/lipid transfer protein (LTP) family protein	12.7663	12.0632	12.8524	12.5606	6.40182	3.2845	2.48551	4.05728	3.35124	2.68747	3.12724	3.05532	8.50334	2.29921e-05	0.00670911	-9.50531	1.06018e-05	0.0032606	-1.00196	0.305152	0.773569	1.92681	Mtr.35447.1.S1_at	707	35.3607		protease inhibitor/seed storage/lipid transfer protein (LTP) family protein					;Used Tools:;Blast2x vs KEGG, InterPro;	;Plant lipid transfer protein/seed storage/trypsin-alpha amylase inhibitor	Hypothetical protein	0.003	MSU-EXTB37151.b0	0.028	( 35214 bp)	0.004	Glomus_c3328	0	TC127749	0	TC157591	0	TC188178	8e-138
Mtr.4784.1.S1_at		hypothetical protein predicted by Glimmer/Critica	10.4615	10.0689	9.86012	10.1302	1.73285	1.93537	1.64559	1.77127	1.92928	1.93537	1.62839	1.83102	8.35892	1.53875e-10	2.09343e-06	-8.29917	1.62262e-10	1.42044e-06	0.0597472	0.739847	0.943048	3.65902	Mtr.4784.1.S1_at	462	33.1169		hypothetical protein predicted by Glimmer/Critica					No hits found.		Hypothetical protein	9e-65	INRA-EXTA64831.b0	0.22	4085108_fasta.screen.Contig3	3e-21	Glomus_lrc2234	5e-114	AL382757	0	AL382757	0	AL382757	no hit below tool-cutoff
Mtr.35424.1.S1_at		Alpha-amylase/subtilisin inhibitor AltName: Full=RASI; Flags: Precursor;	11.9217	11.2439	11.6422	11.6026	4.70498	1.73921	3.31445	3.25288	4.94685	2.63597	2.52055	3.36779	8.34973	1.91679e-05	0.00584363	-8.23482	2.10963e-05	0.00523377	0.114911	0.898437	0.983052	1.64852	Mtr.35424.1.S1_at	904	42.146		Alpha-amylase/subtilisin inhibitor AltName: Full=RASI; Flags: Precursor;			4866		;Blast2x vs SP:;FUNCTION: This protein inhibits independently subtilisin and T.castaneum alpha-amylase but not barley alpha-amylase.;SIMILARITY: Belongs to the protease inhibitor I3 (leguminous Kunitz-type inhibitor) family.;KEYWORDS: Alpha-amylase inhibi	;RecName: Full=Alpha-amylase/subtilisin inhibitor; AltName: Full=RASI; Flags: Precursor;;Proteinase inhibitor I3, Kunitz legume	Conserved hypothetical protein	0.004	CCHU9592.1g	0.12	4000084_fasta.screen.Contig6	0.001	CCHU9592.g1	0	TC132245	0	TC162383	0	TC189455	0
Mtr.28306.1.S1_at		expressed protein	10.9309	10.4372	10.9708	10.7796	2.63256	2.25673	2.56345	2.48425	1.99258	2.25673	2.21173	2.15368	8.29537	1.70815e-10	2.09343e-06	-8.62594	1.27929e-10	1.42044e-06	-0.33057	0.0975502	0.727496	2.46368	Mtr.28306.1.S1_at	573	33.5079		expressed protein					;Used Tools:;Blast2x vs KEGG;		Hypothetical protein	0.002	MSU-EXTB71002.b0	0.95	4000972_fasta.screen.Contig5	0.13	Glomus_c4184	0	BG588388	0	BG588388	0	BG588388	1e-21
Mtr.8863.1.S1_at	MtMyb1	myb family transcription factor	12.129	11.7432	12.4807	12.1177	7.19498	1.96059	2.41208	3.85588	7.73916	1.76031	3.64091	4.38012	8.26177	0.00212512	0.136663	-7.73753	0.00306847	0.165228	0.524241	0.77817	0.953677	1.07265	Mtr.8863.1.S1_at	1010	39.2079		myb family transcription factor			3677;45449		;Used Tools:;Blast2x vs KEGG, InterPro;	;Homeodomain-related	Hypothetical protein	0.63	consLen=795 contFrag=2 contigs=1/2 clusterFrag=3 c	2e-05	4085101_fasta.screen.Contig6	0.23	consLen=723 contFrag=4 contigs=1/1 clusterFrag=4 c	0	TC117163	0	TC146022	0	TC176638	1e-17
Mtr.7346.1.S1_at		hypothetical protein predicted by Glimmer/Critica	10.274	10.7431	10.4341	10.4837	2.57711	1.95021	2.17423	2.23385	3.00002	2.85084	2.98165	2.94417	8.24986	2.48784e-10	2.17786e-06	-7.53955	4.84059e-10	3.70777e-06	0.710316	0.00532298	0.460709	0.31	Mtr.7346.1.S1_at	577	35.182		hypothetical protein predicted by Glimmer/Critica					No hits found.		Hypothetical protein	0.008	consLen=880 contFrag=3 contigs=1/1 clusterFrag=3 c	0.079	4000964_fasta.screen.Contig6	0.037	Glomus_c4019	0	TC136480	0	TC166869	0	TC197483	no hit below tool-cutoff
Mtr.43062.1.S1_at	MtPt4	Inorganic phosphate transporter 1-5 Short=AtPht1;5; AltName: Full=H(+)/Pi cotransporter;	11.2558	9.08005	11.9846	10.7735	3.10329	2.58378	2.04545	2.5775	3.3067	2.26226	2.15638	2.57511	8.19596	6.57894e-06	0.00274559	-8.19836	6.56542e-06	0.00219845	-0.00239247	0.997481	0.999982	2.39063	Mtr.43062.1.S1_at	1815	40.9917		Inorganic phosphate transporter 1-5 Short=AtPht1;5; AltName: Full=H(+)/Pi cotransporter;	KOG: Inorganic phosphate transporter		5315;6817;16021	COG0252	;Blast2x vs SP:;FUNCTION: High-affinity transporter for external inorganic phosphate.;SUBCELLULAR LOCATION: Membrane; Multi-pass membrane protein (By similarity).;TISSUE SPECIFICITY: Mainly expressed in shoots, First throughout cotyledons and hypocotyls a	;RecName: Full=Inorganic phosphate transporter 1-5; Short=AtPht1;5; AltName: Full=H(+)/Pi cotransporter;;Phosphate permease	High confidence in function and specificity	5e-12	Glomus_lrc1544	no hit below tool-cutoff	no hit below tool-cutoff	0.01	Glomus_c14493	0	TC112872	0	TC142142	0	TC198040	4e-121
Mtr.36985.1.S1_at		Putative peptide transporter PTR3-B	10.0667	9.76761	9.63116	9.82182	2.18655	1.66091	1.44435	1.76394	1.89154	1.6704	2.21275	1.92489	8.05788	1.5593e-09	7.96255e-06	-7.89693	1.80964e-09	9.24092e-06	0.160959	0.502768	0.856074	3.93808	Mtr.36985.1.S1_at	625	35.84		Putative peptide transporter PTR3-B	KOG: H+/oligopeptide symporter		5215;6857;16020	COG1237	;Blast2x vs SP:;FUNCTION: Peptide transporter (By similarity).;SUBCELLULAR LOCATION: Membrane; Multi-pass membrane protein (Potential).;SIMILARITY: Belongs to the PTR2/POT transporter (TC 2.A.17) family.;KEYWORDS: Complete proteome; Membrane; Transmembran	;RecName: Full=Putative peptide transporter PTR3-B;;Proton-dependent oligopeptide transport (POT) protein family	Specificity unclear	0.0007	MSU-EXTB91339.b0	1	4085105_fasta.screen.Contig9	0.14	consLen=743 contFrag=19 contigs=2/3 clusterFrag=24	0	TC133182	0	TC163393	0	TC193990	0
Mtr.15653.1.S1_at	MtLec5	Agglutinin-2 AltName: Full=Agglutinin II; AltName: Full=ClAII; AltName: Full=LecClAII; Flags: Precursor;	10.1588	9.46926	11.0062	10.2114	1.94311	2.61367	2.25751	2.27143	2.61367	2.53213	2.15638	2.43406	7.93998	6.71922e-08	0.00011764	-7.77735	7.81639e-08	0.000108857	0.162628	0.677465	0.921527	3.88676	Mtr.15653.1.S1_at	825	40.7273		Agglutinin-2 AltName: Full=Agglutinin II; AltName: Full=ClAII; AltName: Full=LecClAII; Flags: Precursor;					;Blast2x vs SP:;FUNCTION: Mannose/glucose binding bark lectin.;FUNCTION: Bark lectins are storage proteins that probably maintain stocks of nitrogen during dormant period. Self-aggregatable molecules that can bind their own carbohydrate side chains. They	;RecName: Full=Agglutinin-2; AltName: Full=Agglutinin II; AltName: Full=ClAII; AltName: Full=LecClAII; Flags: Precursor;;L-type lectin, plant	High confidence in function and specificity	0.012	MSU-EXTB45019.b0	no hit below tool-cutoff	no hit below tool-cutoff	0.19	Glomus_lrc1053	0	TC113973	0	TC143161	0	TC173764	0
Mtr.1478.1.S1_at		hypothetical protein predicted by Glimmer/Critica	9.73371	9.52296	10.0055	9.75404	1.67052	1.69506	2.08058	1.81539	1.61973	1.65302	1.77211	1.68162	7.93866	1.13416e-10	2.09343e-06	-8.07242	1.00224e-10	1.42044e-06	-0.133767	0.423505	0.822344	-	Mtr.1478.1.S1_at	435	31.2644		hypothetical protein predicted by Glimmer/Critica					No hits found.		Hypothetical protein	0.022	consLen=287 contFrag=3 contigs=1/1 clusterFrag=3 c	0.2	( 35214 bp)	0.008	Glomus_c9182	0	AL387870	0	AL387870	0	AL387870	2e-136
Mtr.37436.1.S1_at		Protein PPLZ12	10.547	10.0856	10.438	10.3569	2.81648	2.46496	2.02402	2.43515	6.36618	5.96207	2.40058	4.90961	7.92172	4.94534e-05	0.0117004	-5.44726	0.000567545	0.0541029	2.47445	0.0331578	0.678866	1.76876	Mtr.37436.1.S1_at	1451	38.4562		Protein PPLZ12	KOG: Prohibitins and stomatins of the PID superfamily			COG2620	;Blast2x vs SP:;;KEYWORDS: ;;Used Tools:;Blast2x vs KEGG, Blast2x vs SP, InterPro, Blast2x vs KOG;	;RecName: Full=Protein PPLZ12;;Band 7 protein	High confidence in function and specificity	0.022	Glomus_c22365	0.2	( 36552 bp)	0.008	Glomus_c22365	0	TC131401	0	TC161482	0	TC192075	0
Mtr.29993.1.S1_at		Cytokinin-O-glucosyltransferase 2 EC=2.4.1.-; AltName: Full=Zeatin O-glucosyltransferase 2; Short=AtZOG2; AltName: Full=UDP-glucosyl transferase 85A1;	9.82997	9.9182	9.08802	9.61207	1.33747	1.70812	2.11831	1.7213	1.5103	1.48768	1.57065	1.52288	7.89077	5.04659e-09	2.20889e-05	-8.08919	4.20285e-09	1.60964e-05	-0.198424	0.472951	0.841922	2.2784	Mtr.29993.1.S1_at	708	39.1243		Cytokinin-O-glucosyltransferase 2 EC=2.4.1.-; AltName: Full=Zeatin O-glucosyltransferase 2; Short=AtZOG2; AltName: Full=UDP-glucosyl transferase 85A1;	KOG: UDP-glucuronosyl and UDP-glucosyl transferase	2.4.1.-	8152;16758	COG1192	;Blast2x vs SP:;FUNCTION: Involved in the O-glucosylation of trans-zeatin and dihydrozeatin. Also active in vitro on cis-zeatin. Not active on N-glucosylated substrates.;SIMILARITY: Belongs to the UDP-glycosyltransferase family.;KEYWORDS: Complete proteom	;RecName: Full=Cytokinin-O-glucosyltransferase 2; EC=2.4.1.-; AltName: Full=Zeatin O-glucosyltransferase 2; Short=AtZOG2; AltName: Full=UDP-glucosyl transferase 85A1;;UDP-glucuronosyl/UDP-glucosyltransferase	High confidence in function and specificity	0.01	Glomus_c4063	0.097	4004305_fasta.screen.Contig5	0.004	Glomus_c4063	0	AW776615	0	AW776615	0	AW776615	0
Mtr.40544.1.S1_at		Germin-like protein subfamily 2 member 4 Flags: Precursor;	11.5775	10.8517	11.6289	11.3527	2.8615	5.36842	2.18769	3.47254	3.33482	1.73694	4.00874	3.02683	7.88017	3.26816e-05	0.00890072	-8.32587	2.23875e-05	0.00544388	-0.445704	0.629998	0.905138	2.46562	Mtr.40544.1.S1_at	883	38.8448		Germin-like protein subfamily 2 member 4 Flags: Precursor;					;Blast2x vs SP:;FUNCTION: May play a role in plant defense. Probably has no oxalate oxidase activity even if the active site is conserved.;SUBUNIT: Oligomer (believed to be a pentamer but probably hexamer) (By similarity).;SUBCELLULAR LOCATION: Secreted,	;RecName: Full=Germin-like protein subfamily 2 member 4; Flags: Precursor;;RmlC-like jelly roll fold	Specificity unclear	0.045	MSU-EXTB60020.b0	0.43	( 35976 bp)	0.058	CCHU5535.b1	0	TC138044	0	TC158390	0	TC188979	0
Mtr.37026.1.S1_at		Quinone oxidoreductase-like protein At1g23740, chloroplastic EC=1.-.-.-; Flags: Precursor;	10.0734	9.83546	9.61274	9.84054	2.04309	1.38205	2.65471	2.02662	3.10014	1.57976	1.81365	2.16452	7.81393	3.01892e-07	0.000318954	-7.67603	3.43515e-07	0.000289229	0.137901	0.769903	0.951364	3.1588	Mtr.37026.1.S1_at	799	33.1665		Quinone oxidoreductase-like protein At1g23740, chloroplastic EC=1.-.-.-; Flags: Precursor;					;Blast2x vs SP:;SUBCELLULAR LOCATION: Plastid, chloroplast (Potential).;SIMILARITY: Belongs to the zinc-containing alcohol dehydrogenase family. Quinone oxidoreductase subfamily.;KEYWORDS: Chloroplast; Complete proteome; NAD; Oxidoreductase; Plastid; Tran	;RecName: Full=Quinone oxidoreductase-like protein At1g23740, chloroplastic; EC=1.-.-.-; Flags: Precursor;	Conserved hypothetical protein	0.041	__gigsc250004_G6_M1321_phred13_vc	0.38	( 31618 bp)	0.052	Glomus_c8931	0	TC135530	0	TC165901	0	TC196493	0
Mtr.9814.1.S1_at		hypothetical protein predicted by Glimmer/Critica	9.52784	9.03756	9.75519	9.4402	1.77354	1.51225	1.80726	1.69768	1.76015	1.44747	1.3906	1.53274	7.74252	7.63613e-10	5.61365e-06	-7.90746	6.53497e-10	4.44944e-06	-0.16494	0.433849	0.82608	1.61692	Mtr.9814.1.S1_at	632	35.9177		hypothetical protein predicted by Glimmer/Critica					No hits found.		Hypothetical protein	0.032	consLen=798 contFrag=2 contigs=2/3 clusterFrag=6 c	no hit below tool-cutoff	no hit below tool-cutoff	0.012	Glomus_c7139	0	TC127045	0	TC151915	0	TC182520	2e-171
Mtr.41728.1.S1_at		hypothetical protein predicted by Glimmer/Critica	9.86047	8.83689	10.3199	9.67241	2.22515	2.07344	1.56189	1.95349	1.61005	2.07344	1.34227	1.67525	7.71892	1.12415e-07	0.000168014	-7.99716	8.68104e-08	0.000113182	-0.278241	0.499492	0.854849	2.99926	Mtr.41728.1.S1_at	694	36.4553		hypothetical protein predicted by Glimmer/Critica					;Used Tools:;InterPro;	;Uncharacterised protein family UPF0497, trans-membrane plant	Hypothetical protein	0.035	INRA-EXTA9353.b0	0.027	( 32219 bp)	0.045	consLen=674 contFrag=2 contigs=1/1 clusterFrag=2 c	0	TC130834	0	TC160879	0	TC191475	0
Mtr.8375.1.S1_x_at		hypothetical protein predicted by Glimmer/Critica	9.51631	9.40302	9.53136	9.48356	1.98675	1.69688	1.61597	1.76653	3.14638	1.3906	1.8292	2.12206	7.71703	1.35235e-07	0.0001863	-7.3615	1.90657e-07	0.000204967	0.355527	0.404156	0.814401	2.69286	Mtr.8375.1.S1_x_at	401	29.1771		hypothetical protein predicted by Glimmer/Critica					No hits found.		Hypothetical protein	7e-15	consLen=1106 contFrag=5 contigs=4/11 clusterFrag=3	0.001	( 38590 bp)	3e-14	Glomus_lrc2234	2e-125	TC133265	0	TC163477	0	TC194073	no hit below tool-cutoff
Mtr.36985.1.S1_s_at		Putative peptide transporter PTR3-B	9.9496	8.8011	11.0286	9.92644	2.40991	2.01116	2.2792	2.23342	1.68387	2.28429	1.8414	1.93652	7.69301	6.90116e-07	0.000571472	-7.98992	5.24957e-07	0.000349655	-0.296906	0.571504	0.884574	3.44034	Mtr.36985.1.S1_s_at	625	35.84		Putative peptide transporter PTR3-B	KOG: H+/oligopeptide symporter		5215;6857;16020	COG1237	;Blast2x vs SP:;FUNCTION: Peptide transporter (By similarity).;SUBCELLULAR LOCATION: Membrane; Multi-pass membrane protein (Potential).;SIMILARITY: Belongs to the PTR2/POT transporter (TC 2.A.17) family.;KEYWORDS: Complete proteome; Membrane; Transmembran	;RecName: Full=Putative peptide transporter PTR3-B;;Proton-dependent oligopeptide transport (POT) protein family	Specificity unclear	0.0007	MSU-EXTB91339.b0	1	( 32093 bp)	0.14	consLen=743 contFrag=19 contigs=2/3 clusterFrag=24	0	TC133182	0	TC163393	0	TC193990	0
Mtr.43405.1.S1_at		auxin-responsive family protein	8.60144	8.86484	9.72173	9.06267	1.58307	1.36788	1.61295	1.5213	1.69916	1.43382	1.77926	1.63741	7.54137	9.40808e-09	3.39123e-05	-7.42526	1.05453e-08	3.0171e-05	0.116113	0.682651	0.923596	-	Mtr.43405.1.S1_at	803	34.4956		auxin-responsive family protein					;Used Tools:;Blast2x vs KEGG, InterPro;	;Auxin responsive SAUR protein	Hypothetical protein	0.012	consLen=1273 contFrag=29 contigs=1/1 clusterFrag=2	0.11	( 38590 bp)	0.004	consLen=1273 contFrag=29 contigs=1/1 clusterFrag=2	0	TC114825	0	TC143888	0	TC174495	0
Mtr.35663.1.S1_at		hypothetical protein predicted by Glimmer/Critica	10.3081	9.53168	10.4296	10.0898	2.34037	2.64667	2.68387	2.55697	2.98165	1.6704	2.69198	2.44801	7.53282	9.09675e-08	0.000139358	-7.64178	8.19098e-08	0.00010927	-0.108962	0.777375	0.953479	2.104	Mtr.35663.1.S1_at	453	37.5276		hypothetical protein predicted by Glimmer/Critica					No hits found.		Hypothetical protein	0.079	Glomus_lrc903	0.21	( 32219 bp)	0.029	Glomus_lrc903	0	TC131492	0	TC161572	0	TC192161	8e-09
Mtr.35995.1.S1_x_at		hypothetical protein predicted by Glimmer/Critica	9.44009	9.25596	9.824	9.50668	2.23352	1.65757	2.03119	1.97409	1.81309	1.40923	1.61005	1.61079	7.53259	1.10087e-09	6.74591e-06	-7.89589	7.77429e-10	4.76393e-06	-0.363303	0.115436	0.729595	1.48086	Mtr.35995.1.S1_x_at	220	35.4545		hypothetical protein predicted by Glimmer/Critica					No hits found.		Hypothetical protein	0.13	Glomus_c16722	0.34	Glomus intraradices clone JGIAHZS-25B19, complete	0.046	Glomus_c16722	4e-122	AJ499527	2e-110	AJ499527	2e-110	AJ499527	no hit below tool-cutoff
Mtr.37883.1.S1_at		Beta-1,4-mannosyl-glycoprotein 4-beta-N-acetylglucosaminyltransferase EC=2.4.1.144; AltName: Full=N-glycosyl-oligosaccharide-glycoprotein N-acetylglucosaminyltransferase III; Short=N-acetylglucosaminyltransferase III; Short=GlcNAc-T III; Short=GNT-III;	9.99263	9.1946	10.1765	9.7879	2.46481	1.90431	2.63483	2.33465	2.64212	2.30134	2.77537	2.57294	7.45325	2.02981e-08	6.0249e-05	-7.21495	2.57639e-08	5.6635e-05	0.238293	0.451028	0.833268	3.13783	Mtr.37883.1.S1_at	1312	39.4055		Beta-1,4-mannosyl-glycoprotein 4-beta-N-acetylglucosaminyltransferase EC=2.4.1.144; AltName: Full=N-glycosyl-oligosaccharide-glycoprotein N-acetylglucosaminyltransferase III; Short=N-acetylglucosaminyltransferase III; Short=GlcNAc-T III; Short=GNT-III;			3830;6487;16020		;Blast2x vs SP:;FUNCTION: It is involved in the regulation of the biosynthesis and biological function of glycoprotein oligosaccharides. Catalyzes the addition of N-acetylglucosamine in beta 1-4 linkage to the beta-linked mannose of the trimannosyl core o	;RecName: Full=Beta-1,4-mannosyl-glycoprotein 4-beta-N-acetylglucosaminyltransferase; EC=2.4.1.144; AltName: Full=N-glycosyl-oligosaccharide-glycoprotein N-acetylglucosaminyltransferase III; Short=N-acetylglucosaminyltransferase III; Short=GlcNAc-T III; S	Conserved hypothetical protein	0.24	Glomus_c19228	0.18	( 31340 bp)	0.087	Glomus_c19228	0	TC117986	0	TC166076	0	TC196671	3e-146
Mtr.15627.1.S1_at	MtBcp1	Blue copper protein Flags: Precursor;	9.51381	7.0825	10.8739	9.15675	2.08852	1.67696	1.42259	1.72936	1.80288	2.56647	1.85241	2.07392	7.42739	3.60809e-05	0.00936851	-7.08283	4.98535e-05	0.00976013	0.344558	0.696133	0.928299	2.49985	Mtr.15627.1.S1_at	489	41.9223		Blue copper protein Flags: Precursor;					;Blast2x vs SP:;SIMILARITY: Contains 1 plastocyanin-like domain.;KEYWORDS: Copper; Electron transport; Glycoprotein; Metal-binding; Signal; Transport;;Used Tools:;Blast2x vs KEGG, Blast2x vs SP, InterPro;	;RecName: Full=Blue copper protein; Flags: Precursor;;Cupredoxin	Conserved hypothetical protein	0.3	Glomus_c14605	0.81	( 32219 bp)	0.11	Glomus_c14605	0	TC139394	0	TC159695	0	TC190292	0
Mtr.8320.1.S1_at		hypothetical protein predicted by Glimmer/Critica	10.2966	8.72025	9.22143	9.41275	2.9937	1.45681	1.57122	2.00725	1.89727	1.80171	1.58777	1.76225	7.40551	9.7469e-07	0.000711037	-7.6505	7.70983e-07	0.000445701	-0.244995	0.642588	0.909402	2.40782	Mtr.8320.1.S1_at	524	33.3969		hypothetical protein predicted by Glimmer/Critica					No hits found.		Hypothetical protein	0.026	consLen=1518 contFrag=13 contigs=4/16 clusterFrag=	0.25	( 34344 bp)	0.034	Glomus_c17466	0	TC139113	0	TC169608	0	TC200204	no hit below tool-cutoff
Mtr.24353.1.S1_at		SPX (SYG1/Pho81/XPR1) domain-containing protein	10.0957	8.28251	9.59315	9.3238	1.6838	2.23291	1.9177	1.9448	1.55009	2.16669	1.77926	1.83201	7.379	3.5329e-07	0.000349176	-7.49179	3.16486e-07	0.000277051	-0.112788	0.804045	0.961633	1.91872	Mtr.24353.1.S1_at	759	42.1607		SPX (SYG1/Pho81/XPR1) domain-containing protein	KOG: Protein involved in vacuolar polyphosphate accumulation, contains SPX domain			COG1161	;Used Tools:;Blast2x vs KEGG, InterPro, Blast2x vs KOG;	;SPX, N-terminal	Hypothetical protein	0.14	Glomus_c3808	0.36	( 35214 bp)	0.049	Glomus_c7058	0	TC131052	0	TC161117	0	TC191708	0
Mtr.36018.1.S1_at		Endochitinase	9.47282	9.20264	9.89652	9.524	3.72945	1.76858	1.73086	2.40963	1.32617	2.00178	2.83584	2.0546	7.11437	4.49761e-06	0.00209357	-7.4694	3.18309e-06	0.00130036	-0.355034	0.57337	0.885321	2.63748	Mtr.36018.1.S1_at	307	42.671	CTS1	Endochitinase	KOG: Chitinase	3.2.1.14	4553;5975	COG4701	;Blast2x vs SP:;FUNCTION: Bifunctional enzyme with lysozyme / chitinase activity. May have a role in plugging the latex vessel and cessation of latex flow.;CATALYTIC ACTIVITY: Random hydrolysis of N-acetyl-beta-D- glucosaminide (1->4)-beta-linkages in chi	;[EC:3.2.1.14] ;RecName: Full=Hevamine-A; Includes: RecName: Full=Chitinase; EC=3.2.1.14; Includes: RecName: Full=Lysozyme; EC=3.2.1.17; Flags: Precursor;;Glycoside hydrolase, family 18, catalytic domain	High confidence in function and specificity	0.052	consLen=1674 contFrag=28 contigs=2/7 clusterFrag=3	0.49	4085111_fasta.screen.Contig8	0.019	Glomus_c1446	7e-174	AJ500638	6e-156	TC166605	6e-156	TC197187	4e-156
Mtr.12500.1.S1_at	MtGlp1	Nectarin-1 EC=1.15.1.1; AltName: Full=Superoxide dismutase [Mn]; Flags: Precursor;	9.93346	9.21425	11.3428	10.1635	3.39505	2.94964	2.80807	3.05092	3.11636	2.87513	3.3447	3.11206	7.11257	1.0433e-06	0.000730607	-7.05142	1.11012e-06	0.000602	0.0611435	0.904232	0.984287	2.8261	Mtr.12500.1.S1_at	1202	37.4376	NEC1	Nectarin-1 EC=1.15.1.1; AltName: Full=Superoxide dismutase [Mn]; Flags: Precursor;		1.15.1.1			;Blast2x vs SP:;FUNCTION: May interact with bacterial adhesins thereby protecting the reproductive tissues from microbial attack. Has no oxalate oxidase activity (By similarity).;CATALYTIC ACTIVITY: 2 superoxide + 2 H(+) = O(2) + H(2)O(2).;COFACTOR: Binds	;RecName: Full=Nectarin-1; EC=1.15.1.1; AltName: Full=Superoxide dismutase [Mn]; Flags: Precursor;;RmlC-like jelly roll fold	Specificity unclear	0.018	Glomus_c9065	0.17	Glomus intraradices clone JGIAHZS-25B19, complete	0.007	Glomus_c9065	0	TC124054	0	TC153539	0	TC184141	5e-105
Mtr.43044.1.S1_at		NADP-dependent glyceraldehyde-3-phosphate dehydrogenase, putative	9.25188	7.88038	9.68486	8.93904	2.01583	1.70812	1.85398	1.85931	2.30741	1.69973	3.64247	2.54987	7.07973	3.874e-06	0.00188405	-6.38917	7.99798e-06	0.0025933	0.690559	0.276071	0.76042	3.70455	Mtr.43044.1.S1_at	1889	40.1271	gapN	NADP-dependent glyceraldehyde-3-phosphate dehydrogenase, putative	KOG: Aldehyde dehydrogenase	1.2.1.9	8152;16491	COG2450	;Blast2x vs SP:;FUNCTION: Important as a means of generating NADPH for biosynthetic reactions.;CATALYTIC ACTIVITY: D-glyceraldehyde 3-phosphate + NADP(+) + H(2)O = 3-phospho-D-glycerate + NADPH.;SUBCELLULAR LOCATION: Cytoplasm.;SIMILARITY: Belongs to the	;[EC:1.2.1.9] ;RecName: Full=NADP-dependent glyceraldehyde-3-phosphate dehydrogenase; EC=1.2.1.9; AltName: Full=Non-phosphorylating glyceraldehyde 3-phosphate dehydrogenase; AltName: Full=Glyceraldehyde-3-phosphate dehydrogenase [NADP+]; AltName: Full=Tri	High confidence in function and specificity	0.008	consLen=813 contFrag=6 contigs=1/1 clusterFrag=6 c	0.076	4085101_fasta.screen.Contig6	0.003	Glomus_c4015	0	TC114769	0	TC143849	0	TC174454	0
Mtr.37775.1.S1_at		Agglutinin-2 AltName: Full=Agglutinin II; AltName: Full=ClAII; AltName: Full=LecClAII; Flags: Precursor;	9.59384	7.12295	10.371	9.02925	1.96666	2.22417	1.6896	1.96014	2.11321	1.58689	1.7435	1.81453	7.0691	1.96724e-05	0.00593836	-7.21471	1.70803e-05	0.00458185	-0.14561	0.849165	0.971566	4.3073	Mtr.37775.1.S1_at	1060	36.6038		Agglutinin-2 AltName: Full=Agglutinin II; AltName: Full=ClAII; AltName: Full=LecClAII; Flags: Precursor;					;Blast2x vs SP:;FUNCTION: Mannose/glucose binding bark lectin.;FUNCTION: Bark lectins are storage proteins that probably maintain stocks of nitrogen during dormant period. Self-aggregatable molecules that can bind their own carbohydrate side chains. They	;RecName: Full=Agglutinin-2; AltName: Full=Agglutinin II; AltName: Full=ClAII; AltName: Full=LecClAII; Flags: Precursor;;Concanavalin A-like lectin/glucanase, subgroup	High confidence in function and specificity	0.19	Glomus_c6836	0.51	( 32233 bp)	0.07	Glomus_c6836	0	TC121095	0	TC150315	0	TC180934	3e-89
Mtr.4247.1.S1_at		Putative disease resistance RPP13-like protein 1	10.3535	10.0848	11.1952	10.5445	4.66499	2.58016	3.21375	3.4863	3.72929	1.8747	2.74276	2.78225	7.05816	8.20558e-06	0.00313112	-7.76221	4.19419e-06	0.0016207	-0.704051	0.313544	0.776419	3.11019	Mtr.4247.1.S1_at	502	36.4542		Putative disease resistance RPP13-like protein 1					;Blast2x vs SP:;FUNCTION: Potential disease resistance protein.;DOMAIN: The LRR repeats probably act as specificity determinant of pathogen recognition (By similarity).;SIMILARITY: Belongs to the disease resistance NB-LRR family. RPP13 subfamily.;SIMILARI	;RecName: Full=Putative disease resistance RPP13-like protein 1;	Conserved hypothetical protein	0.007	Glomus_c9934	0.068	( 35214 bp)	0.003	Glomus_c9934	0	AJ499690	0	AJ499690	0	AJ499690	0
Mtr.31214.1.S1_s_at		hypothetical protein predicted by Glimmer/Critica	11.3127	9.83962	10.9626	10.705	7.60812	1.60455	1.779	3.66389	1.3395	1.43447	1.69789	1.49062	7.04109	0.00181812	0.125463	-9.21435	0.00035565	0.0393385	-2.17326	0.185199	0.742893	3.23163	Mtr.31214.1.S1_s_at	324	39.8148		hypothetical protein predicted by Glimmer/Critica			6952		;Used Tools:;InterPro;	;Gamma thionin	Hypothetical protein	0.016	EXTB11730.b0	0.52	( 37063 bp)	0.02	Glomus_c14921	0	AJ499425	8e-167	AJ499425	8e-167	AJ499425	2e-09
Mtr.37281.1.S1_at		cysteine synthase	8.95417	8.17493	8.93317	8.68742	1.61554	1.92726	1.6529	1.7319	1.86609	1.63454	1.84333	1.78132	6.95552	3.20727e-09	1.51181e-05	-6.9061	3.38035e-09	1.38094e-05	0.0494185	0.826429	0.96632	2.66996	Mtr.37281.1.S1_at	1232	40.0162	cysK	cysteine synthase	KOG: Cystathionine beta-synthase and related enzymes	2.5.1.47	3824;8152;30170	COG1252	;Blast2x vs SP:;CATALYTIC ACTIVITY: O(3)-acetyl-L-serine + H(2)S = L-cysteine + acetate.;COFACTOR: Pyridoxal phosphate.;PATHWAY: Amino-acid biosynthesis; L-cysteine biosynthesis; L- cysteine from L-serine: step 2/2.;SIMILARITY: Belongs to the cysteine syn	;[EC:2.5.1.47] ;RecName: Full=Cysteine synthase A; EC=2.5.1.47; AltName: Full=O-acetylserine sulfhydrylase A; Short=CSase A; AltName: Full=O-acetylserine (Thiol)-lyase A;;Pyridoxal phosphate-dependent enzyme, beta subunit	High confidence in function and specificity	4e-05	Glomus_c2390	no hit below tool-cutoff	no hit below tool-cutoff	1e-05	Glomus_c2390	0	TC131309	0	TC161377	0	TC191972	0
Mtr.36944.1.S1_at		Glycerol-3-phosphate acyltransferase 5 Short=AtGPAT5; EC=2.3.1.15;	10.7221	10.7622	10.8109	10.7651	1.98948	6.73623	2.73959	3.82177	2.65843	1.45904	2.40058	2.17268	6.9433	0.000345376	0.0468229	-8.59238	8.60239e-05	0.0144421	-1.64908	0.180712	0.742893	2.60347	Mtr.36944.1.S1_at	376	32.9787		Glycerol-3-phosphate acyltransferase 5 Short=AtGPAT5; EC=2.3.1.15;					;Blast2x vs SP:;FUNCTION: Esterifies acyl-group from acyl-ACP to the sn-1 position of glycerol-3-phosphate, an essential step in glycerolipid biosynthesis.;CATALYTIC ACTIVITY: Acyl-CoA + sn-glycerol 3-phosphate = CoA + 1- acyl-sn-glycerol 3-phosphate.;BIO	;RecName: Full=Glycerol-3-phosphate acyltransferase 5; Short=AtGPAT5; EC=2.3.1.15;	Conserved hypothetical protein	0.0004	consLen=821 contFrag=1 contigs=2/5 clusterFrag=31	0.05	4000079_fasta.screen.Contig14	0.0002	CACE7414.b1	0	TC134265	0	TC164534	0	TC195127	5e-99
Mtr.19547.1.S1_at		ectonucleoside triphosphate diphosphohydrolase 5	8.96351	8.28135	9.04331	8.76272	1.81866	1.80787	1.87306	1.83319	6.1324	6.29095	1.332	4.58512	6.92953	0.000578731	0.0637685	-4.1776	0.0097133	0.322084	2.75193	0.0549677	0.710731	1.1672	Mtr.19547.1.S1_at	1368	39.2544		ectonucleoside triphosphate diphosphohydrolase 5	KOG: Nucleoside phosphatase	3.6.1.6	16787	COG1385	;Blast2x vs SP:;FUNCTION: Might be involved in RNA transport out of nuclei.;CATALYTIC ACTIVITY: NTP + H(2)O = NDP + phosphate.;SUBCELLULAR LOCATION: Nucleus.;SIMILARITY: Belongs to the GDA1/CD39 NTPase family.;KEYWORDS: Hydrolase; mRNA transport; Nucleus;	;[EC:3.6.1.6] ;RecName: Full=Nucleoside-triphosphatase; Short=NTPase; EC=3.6.1.15; AltName: Full=Nucleoside triphosphate phosphohydrolase; Short=Apyrase;;Nucleoside phosphatase GDA1/CD39	High confidence in function and specificity	0.25	Glomus_c14804	0.19	( 33397 bp)	0.091	Glomus_c14804	0	TC122408	0	TC151747	0	TC182355	0
Mtr.3215.1.S1_at		hypothetical protein predicted by Glimmer/Critica	9.09351	8.70354	7.91876	8.57194	1.74493	1.71546	1.55526	1.67188	2.12241	1.81985	2.30648	2.08292	6.90006	2.43609e-08	6.58236e-05	-6.48902	3.82164e-08	6.81048e-05	0.411034	0.18913	0.74318	1.4436	Mtr.3215.1.S1_at	497	37.2233		hypothetical protein predicted by Glimmer/Critica			6952		;Used Tools:;InterPro;	;Gamma thionin	Hypothetical protein	0.3	Glomus_c12468	0.82	( 33462 bp)	0.11	Glomus_c12468	0	TC136717	0	TC167119	0	TC197702	no hit below tool-cutoff
Mtr.45759.1.S1_at		Neutral ceramidase Short=N-CDase; Short=NCDase; EC=3.5.1.23; AltName: Full=Acylsphingosine deacylase; AltName: Full=N-acylsphingosine amidohydrolase; Flags: Precursor;	9.81376	8.02328	9.93822	9.25842	2.98443	2.13211	1.99007	2.36887	2.41587	2.47622	2.13211	2.3414	6.88955	1.91602e-06	0.00108713	-6.91702	1.86225e-06	0.000884614	-0.0274672	0.959097	0.994022	3.13121	Mtr.45759.1.S1_at	2244	40.5971	dcd	Neutral ceramidase Short=N-CDase; Short=NCDase; EC=3.5.1.23; AltName: Full=Acylsphingosine deacylase; AltName: Full=N-acylsphingosine amidohydrolase; Flags: Precursor;		3.5.1.23			;Blast2x vs SP:;FUNCTION: Hydrolyzes the sphingolipid ceramide into sphingosine and free fatty acid (By similarity).;CATALYTIC ACTIVITY: N-acylsphingosine + H(2)O = a carboxylate + sphingosine.;SUBCELLULAR LOCATION: Secreted (Potential).;ALTERNATIVE PRODU	;RecName: Full=Neutral ceramidase; Short=N-CDase; Short=NCDase; EC=3.5.1.23; AltName: Full=Acylsphingosine deacylase; AltName: Full=N-acylsphingosine amidohydrolase; Flags: Precursor;;Neutral/alkaline nonlysosomal ceramidase	High confidence in function and specificity	0.12	consLen=973 contFrag=4 contigs=1/1 clusterFrag=4 c	0.31	Glomus intraradices clone JGIATSX-9C7, complete se	0.043	Glomus_c15978	0	TC128629	0	TC158550	0	TC189140	0
Mtr.43583.1.S1_at		glycosyltransferase family 47	9.70836	7.28171	9.59347	8.86118	1.99711	1.98944	1.93524	1.97393	1.95391	2.00079	1.65608	1.87026	6.88725	4.81179e-06	0.00221697	-6.99092	4.32866e-06	0.00164753	-0.103671	0.865027	0.975551	-	Mtr.43583.1.S1_at	1248	39.2628	Ext2	glycosyltransferase family 47	KOG: Exostosin EXT1L	2.4.1.224	16758;31227	COG2264	;Blast2x vs SP:;FUNCTION: Glycosyltransferase required for the biosynthesis of heparan-sulfate and responsible for the alternating addition of beta-1-4-linked glucuronic acid (GlcA) and alpha-1-4-linked N- acetylglucosamine (GlcNAc) units to nascent hepar	;RecName: Full=Exostosin-2; EC=2.4.1.224; EC=2.4.1.225; AltName: Full=Protein sister of tout-velu;;EXTL2, alpha-1,4-N-acetylhexosaminyltransferase	High confidence in function and specificity	0.018	EXTB119809.b0	0.05	( 32938 bp)	0.024	Glomus_c9770	0	TC129414	0	TC154362	0	TC184953	no hit below tool-cutoff
Mtr.33680.1.S1_s_at		hypothetical protein predicted by Glimmer/Critica	9.6163	8.89441	7.67075	8.72715	1.70272	2.20961	1.77153	1.89462	5.42491	2.01478	6.05388	4.49786	6.83253	0.00021454	0.033623	-4.22929	0.00379662	0.187924	2.60324	0.0361686	0.687706	-	Mtr.33680.1.S1_s_at	680	33.2353		hypothetical protein predicted by Glimmer/Critica					No hits found.		Hypothetical protein	0.003	consLen=1565 contFrag=13 contigs=2/3 clusterFrag=1	0.0006	4004305_fasta.screen.Contig5	0.004	Glomus_lrc1156	4e-177	BI264190	0	BI264190	0	BI264190	3e-10
Mtr.15957.1.S1_at	MtGst1	Probable glutathione S-transferase EC=2.5.1.18; AltName: Full=Auxin-induced protein PCNT107;	10.1095	9.04828	10.5293	9.8957	4.27984	2.95985	1.95093	3.06354	2.83499	2.86708	1.7586	2.48689	6.83216	1.03966e-05	0.00370865	-7.40881	5.88197e-06	0.00207147	-0.57665	0.404235	0.814401	4.69474	Mtr.15957.1.S1_at	666	40.2402		Probable glutathione S-transferase EC=2.5.1.18; AltName: Full=Auxin-induced protein PCNT107;	KOG: Glutathione S-transferase	2.5.1.18		COG0406	;Blast2x vs SP:;CATALYTIC ACTIVITY: RX + glutathione = HX + R-S-glutathione.;TISSUE SPECIFICITY: Root tip-specific expression.;INDUCTION: By auxin.;SIMILARITY: Belongs to the GST superfamily. HSP26 family.;SIMILARITY: Contains 1 GST C-terminal domain.;SIM	;RecName: Full=Probable glutathione S-transferase; EC=2.5.1.18; AltName: Full=Auxin-induced protein PCNT107;;Glutathione S-transferase, C-terminal-like	High confidence in function and specificity	no hit below tool-cutoff	no hit below tool-cutoff	no hit below tool-cutoff	no hit below tool-cutoff	no hit below tool-cutoff	no hit below tool-cutoff	0	TC135802	0	TC166174	0	TC196765	0
Mtr.9885.1.S1_at		allene oxide synthase / cytochrome P450 74A	8.73072	8.25521	9.18952	8.72515	2.50207	1.5214	1.99007	2.00451	1.68387	1.57969	6.68263	3.3154	6.72064	0.000943445	0.0861586	-5.40975	0.00329326	0.173111	1.31089	0.334737	0.783742	0.728351	Mtr.9885.1.S1_at	532	41.7293		allene oxide synthase / cytochrome P450 74A		4.2.1.92	4497;5506;9055;20037		;Blast2x vs SP:;CATALYTIC ACTIVITY: (9Z,11E,14Z)-(13S)-hydroperoxyoctadeca- 9,11,14-trienoate = (9Z)-(13S)-12,13-epoxyoctadeca-9,11-dienoate + H(2)O.;COFACTOR: Heme group (By similarity).;PATHWAY: Lipid metabolism; oxylipin biosynthesis.;SUBCELLULAR LOCAT	;[EC:4.2.1.92] ;RecName: Full=Cytochrome P450 74A, chloroplastic; EC=4.2.1.92; AltName: Full=Allene oxide synthase; AltName: Full=Hydroperoxide dehydrase; Flags: Precursor;;Cytochrome P450	High confidence in function and specificity	0.027	Glomus_c4998	0.072	( 32938 bp)	0.01	Glomus_c6739	0	TC112962	0	TC142231	0	TC172841	0
Mtr.51258.1.S1_at		Annexin-like protein RJ4	8.99477	7.32706	8.55845	8.29343	1.42765	1.84356	1.51836	1.59652	1.99036	1.93635	1.57628	1.83433	6.69691	3.33096e-07	0.000334614	-6.4591	4.32867e-07	0.000319495	0.237807	0.564927	0.882421	-	Mtr.51258.1.S1_at	297	40.0673		Annexin-like protein RJ4					;Blast2x vs SP:;TISSUE SPECIFICITY: Predominantly in developing fruit.;DEVELOPMENTAL STAGE: Expression is enhanced in ripening fruit.;DOMAIN: A pair of annexin repeats may form one binding site for calcium and phospholipid.;SIMILARITY: Belongs to the anne	;RecName: Full=Annexin-like protein RJ4;;Annexin like protein	High confidence in function and specificity	no hit below tool-cutoff	no hit below tool-cutoff	no hit below tool-cutoff	no hit below tool-cutoff	0.79	EXTB103319.b0	2e-137	TC127473	1e-138	TC156064	1e-138	TC186653	1e-150
Mtr.9976.1.S1_at		expressed protein	8.03463	9.45433	8.14715	8.54537	2.58863	1.54349	1.42639	1.85283	5.57663	6.56903	4.53923	5.56163	6.69254	7.69604e-06	0.00304257	-2.98374	0.00152673	0.105831	3.7088	0.000406997	0.156091	-	Mtr.9976.1.S1_at	479	37.1608		expressed protein					;Used Tools:;Blast2x vs KEGG;		Hypothetical protein	0.024	Glomus_c4629	0.79	( 35214 bp)	0.009	Glomus_c4629	0	TC139355	0	TC169846	0	TC200447	3e-90
Mtr.36004.1.S1_at		Scarecrow-like protein 3 Short=AtSCL3; AltName: Full=GRAS family protein 5; Short=AtGRAS-5;	10.1377	10.5424	10.5681	10.416	6.64893	2.36055	2.26851	3.75933	3.44639	2.07668	2.90738	2.81015	6.6567	0.000427971	0.0534118	-7.60588	0.000182242	0.0245438	-0.949183	0.418067	0.820602	2.19559	Mtr.36004.1.S1_at	388	38.6598		Scarecrow-like protein 3 Short=AtSCL3; AltName: Full=GRAS family protein 5; Short=AtGRAS-5;					;Blast2x vs SP:;FUNCTION: Probable transcription factor involved in plant development (By similarity).;SUBCELLULAR LOCATION: Nucleus (Potential).;TISSUE SPECIFICITY: Expressed in seedlings, root epidermis, leaves, flowers and siliques.;SIMILARITY: Belongs	;RecName: Full=Scarecrow-like protein 3; Short=AtSCL3; AltName: Full=GRAS family protein 5; Short=AtGRAS-5;;GRAS transcription factor	Conserved hypothetical protein	0.82	__gigsc250002_B24_M1321_phred13_vc	0.63	( 34484 bp)	0.3	EXTB103984.b0	0	AJ499899	0	AJ499899	0	AJ499899	1e-132
Mtr.4583.1.S1_at		hypothetical protein predicted by Glimmer/Critica	9.24936	8.06125	8.81107	8.70723	2.00007	2.36243	1.86048	2.07433	1.96457	1.81985	2.17711	1.98718	6.6329	4.17396e-08	9.13471e-05	-6.72005	3.79335e-08	6.81048e-05	-0.0871471	0.775132	0.952734	3.51566	Mtr.4583.1.S1_at	268	35.4478		hypothetical protein predicted by Glimmer/Critica					No hits found.		Hypothetical protein	0.55	Glomus_c14484	no hit below tool-cutoff	no hit below tool-cutoff	0.2	Glomus_c14484	4e-138	TC136090	2e-136	TC166471	2e-136	TC197058	9e-37
Mtr.1449.1.S1_at		hypothetical protein predicted by Glimmer/Critica	9.09975	7.57525	8.22233	8.29911	1.75941	1.4137	1.86659	1.6799	1.67644	1.69521	1.54796	1.63987	6.61921	1.40915e-07	0.0001863	-6.65924	1.34857e-07	0.000155921	-0.0400294	0.911147	0.985995	2.40584	Mtr.1449.1.S1_at	324	37.6543		hypothetical protein predicted by Glimmer/Critica					No hits found.		Hypothetical protein	0.016	consLen=262 contFrag=2 contigs=1/3 clusterFrag=4 c	no hit below tool-cutoff	no hit below tool-cutoff	0.25	consLen=755 contFrag=1 contigs=1/2 clusterFrag=3 c	3e-154	AL382234	1e-165	AL382234	1e-165	AL382234	no hit below tool-cutoff
Mtr.45051.1.S1_at		hypothetical protein predicted by Glimmer/Critica	9.99865	8.91933	9.81538	9.57779	2.16291	4.52647	2.23297	2.97412	2.35399	1.58187	1.85367	1.92984	6.60367	1.22534e-05	0.00426627	-7.64795	4.36193e-06	0.00164994	-1.04428	0.147168	0.735617	2.07116	Mtr.45051.1.S1_at	704	39.9148		hypothetical protein predicted by Glimmer/Critica					;Used Tools:;InterPro;	;Kelch-type beta propeller	Hypothetical protein	0.13	Glomus_c6293	no hit below tool-cutoff	no hit below tool-cutoff	0.046	Glomus_c6293	0	TC128687	0	TC158615	0	TC189209	0
Mtr.42831.1.S1_at		ADP-ribosylation factor 1	7.52628	8.58847	9.26204	8.45893	1.86481	1.57322	2.1509	1.86298	1.91419	2.1509	1.63853	1.90121	6.59595	4.89649e-07	0.000445599	-6.55772	5.10674e-07	0.000347701	0.0382283	0.928204	0.988213	-	Mtr.42831.1.S1_at	420	34.0476	arf1	ADP-ribosylation factor 1	KOG: GTP-binding ADP-ribosylation factor Arf1		5525;5622;7264	COG0070	;Blast2x vs SP:;FUNCTION: GTP-binding protein that functions as an allosteric activator of the cholera toxin catalytic subunit, an ADP- ribosyltransferase. Involved in protein trafficking; may modulate vesicle budding and uncoating within the Golgi appara	;RecName: Full=ADP-ribosylation factor 1;;ADP-ribosylation factor	High confidence in function and specificity	0	consLen=1219 contFrag=27 contigs=5/15 clusterFrag=	0.69	4004305_fasta.screen.Contig4	2e-17	Glomus_c1599	0	TC133162	0	TC163367	0	TC193717	1e-63
Mtr.18102.1.S1_at		phosphoglycerate kinase, putative	8.78638	7.82082	9.58286	8.73002	2.65662	2.22417	1.63371	2.1715	2.55588	2.46145	2.97957	2.66564	6.55852	1.03702e-06	0.000730607	-6.06438	1.81916e-06	0.000870894	0.494134	0.309022	0.774725	-	Mtr.18102.1.S1_at	1206	44.5274		phosphoglycerate kinase, putative	KOG: 3-phosphoglycerate kinase	2.7.2.3	4618;6096	COG1367	;Blast2x vs SP:;CATALYTIC ACTIVITY: ATP + 3-phospho-D-glycerate = ADP + 3-phospho- D-glyceroyl phosphate.;PATHWAY: Carbohydrate degradation; glycolysis; pyruvate from D- glyceraldehyde 3-phosphate: step 2/5.;SUBUNIT: Monomer.;SUBCELLULAR LOCATION: Cytopla	;[EC:2.7.2.3] ;RecName: Full=Phosphoglycerate kinase, cytosolic; EC=2.7.2.3;;Phosphoglycerate kinase	High confidence in function and specificity	2e-08	Glomus_lrc8937	0.59	4000084_fasta.screen.Contig7	7e-09	Glomus_lrc351	0	TC113228	0	TC142500	0	TC173105	0
Mtr.38828.1.S1_at		Subtilisin-like protease EC=3.4.21.-; AltName: Full=Cucumisin-like serine protease; Flags: Precursor;	8.21964	7.7819	8.93721	8.31292	1.83736	1.92807	1.5214	1.76228	1.5108	1.73025	1.77031	1.67046	6.55064	2.92966e-08	6.9902e-05	-6.64247	2.64535e-08	5.6635e-05	-0.0918215	0.749257	0.946481	2.35551	Mtr.38828.1.S1_at	1230	38.2114		Subtilisin-like protease EC=3.4.21.-; AltName: Full=Cucumisin-like serine protease; Flags: Precursor;		3.4.21.-			;Blast2x vs SP:;FUNCTION: Serine protease. Has a substrate preference for the hydrophobic residues Phe and Ala and the basic residue Asp in the P1 position, and for Asp, Leu or Ala in the P1' position.;ENZYME REGULATION: Activated by calcium. Inhibited by	;RecName: Full=Subtilisin-like protease; EC=3.4.21.-; AltName: Full=Cucumisin-like serine protease; Flags: Precursor;;Peptidase S8, subtilisin-related	High confidence in function and specificity	0.018	Glomus_c11006	0.001	( 37063 bp)	0.007	Glomus_c11006	0	TC131033	0	TC161099	0	TC191690	0
Mtr.4380.1.S1_at		hypothetical protein predicted by Glimmer/Critica	9.42281	8.57643	8.84232	8.94719	3.85501	1.80787	1.53005	2.39764	1.76026	1.75476	1.69459	1.73654	6.54955	5.58533e-06	0.0024447	-7.21065	2.82343e-06	0.00121022	-0.661103	0.28379	0.763306	3.24421	Mtr.4380.1.S1_at	499	37.0741		hypothetical protein predicted by Glimmer/Critica			16998		;Used Tools:;InterPro;	;Peptidoglycan-binding lysin domain	Hypothetical protein	0.31	Glomus_c11715	0.82	( 37063 bp)	0.11	Glomus_c11715	0	AJ500185	0	AJ500185	0	AJ500185	4e-134
Mtr.41526.1.S1_at		putative lipoamide dehydrogenase	10.5636	10.0776	10.8054	10.4822	5.23052	4.3743	2.34033	3.98172	3.11687	2.74554	4.2429	3.36844	6.50046	3.22835e-05	0.00883155	-7.11374	1.7339e-05	0.00459956	-0.613282	0.427456	0.823694	1.6933	Mtr.41526.1.S1_at	582	35.567		putative lipoamide dehydrogenase	KOG: Dihydrolipoamide dehydrogenase	1.8.1.4	5737;16491;45454;50660	COG1335	;Used Tools:;Blast2x vs KEGG, InterPro, Blast2x vs KOG;	;Pyridine nucleotide-disulphide oxidoreductase, dimerisation	Hypothetical protein	0.029	CCHU18528.b1	0.28	4000964_fasta.screen.Contig6	0.011	Glomus_c12294	0	TC119933	0	TC149067	0	TC179689	9e-92
Mtr.42875.1.S1_s_at		hypothetical protein predicted by Glimmer/Critica	8.41946	9.80182	7.88018	8.70049	2.34913	2.16149	2.09447	2.2017	2.32468	2.46836	1.5753	2.12278	6.49879	1.54795e-06	0.000929952	-6.57771	1.41962e-06	0.000715406	-0.0789159	0.872248	0.97707	4.08065	Mtr.42875.1.S1_s_at	556	30.036		hypothetical protein predicted by Glimmer/Critica			9878;46872		;Used Tools:;InterPro;	;Late nodulin	Hypothetical protein	0.028	Glomus_c17697	1e-05	( 35214 bp)	0.01	Glomus_lrc584	0	TC131340	0	TC161409	0	TC192000	3e-91
Mtr.15548.1.S1_at		Exocyst complex component 7 AltName: Full=Exocyst complex component Exo70; Short=rExo70;	8.66697	7.48514	8.532	8.22803	1.76692	1.44435	2.05849	1.75658	1.7872	3.555	1.80063	2.38095	6.47145	3.57101e-06	0.0017575	-5.84709	7.31751e-06	0.00239787	0.624361	0.275835	0.760397	2.19034	Mtr.15548.1.S1_at	2121	37.2937		Exocyst complex component 7 AltName: Full=Exocyst complex component Exo70; Short=rExo70;	KOG: Exocyst component protein and related proteins		145;6887	COG2344	;Blast2x vs SP:;FUNCTION: Component of the exocyst complex involved in the docking of exocystic vesicles with fusion sites on the plasma membrane. In adipocytes, plays a crucial role in targeting SLC2A4 vesicle to the plasma membrane in response to insuli	;RecName: Full=Exocyst complex component 7; AltName: Full=Exocyst complex component Exo70; Short=rExo70;;Exo70 exocyst complex subunit	Conserved hypothetical protein	0.009	Glomus_c11645	0.085	4085101_fasta.screen.Contig6	0.003	Glomus_c11645	0	NP7258526	0	NP7258526	0	NP7258526	0
Mtr.12357.1.S1_at		Putative hydroxyacylglutathione hydrolase 3, mitochondrial EC=3.1.2.6; AltName: Full=Glyoxalase II; Short=Glx II; Flags: Precursor;	10.6453	9.63327	10.9521	10.4102	4.33253	4.06503	3.42474	3.94077	4.46154	4.49242	6.74217	5.23204	6.46944	1.65886e-05	0.00532207	-5.17816	7.59068e-05	0.0133279	1.29128	0.0890419	0.727173	-	Mtr.12357.1.S1_at	1427	35.7393		Putative hydroxyacylglutathione hydrolase 3, mitochondrial EC=3.1.2.6; AltName: Full=Glyoxalase II; Short=Glx II; Flags: Precursor;	KOG: Glyoxylase	3.1.2.6	16787	COG0814	;Blast2x vs SP:;FUNCTION: Thiolesterase that catalyzes the hydrolysis of S-D- lactoyl-glutathione to form glutathione and D-lactic acid (By similarity).;CATALYTIC ACTIVITY: S-(2-hydroxyacyl)glutathione + H(2)O = glutathione + a 2-hydroxy carboxylate.;COFA	;RecName: Full=Putative hydroxyacylglutathione hydrolase 3, mitochondrial; EC=3.1.2.6; AltName: Full=Glyoxalase II; Short=Glx II; Flags: Precursor;;Beta-lactamase-like	High confidence in function and specificity	4e-05	Glomus_c19992	0.2	4004304_fasta.screen.Contig7	5e-05	EXTB122713.b0	0	TC131228	0	TC161306	0	TC191897	5e-55
Mtr.48933.1.S1_at		UPF0706 protein At5g01750	8.64002	7.68999	8.13952	8.15651	1.5983	1.70015	1.82507	1.70784	1.90854	1.89832	1.5214	1.77609	6.44867	1.00168e-08	3.41005e-05	-6.38042	1.0832e-08	3.0171e-05	0.0682482	0.779837	0.954052	4.40924	Mtr.48933.1.S1_at	615	35.935		UPF0706 protein At5g01750					;Blast2x vs SP:;ALTERNATIVE PRODUCTS: Event=Alternative splicing; Named isoforms=2; Name=1; IsoId=Q9LZX1-1; Sequence=Displayed; Name=2; IsoId=Q9LZX1-2; Sequence=VSP_018603, VSP_018604; Note=No experimental confirmation available;;SIMILARITY: Belongs to th	;RecName: Full=UPF0706 protein At5g01750;;Protein of unknown function DUF567	Conserved hypothetical protein	0.11	Glomus_c9912	0.084	4004322_fasta.screen.Contig3	0.04	Glomus_c9912	0	NP7264716	0	NP7264716	0	NP7264716	0
Mtr.24556.1.S1_at		Cytokinin-O-glucosyltransferase 2 EC=2.4.1.-; AltName: Full=Zeatin O-glucosyltransferase 2; Short=AtZOG2; AltName: Full=UDP-glucosyl transferase 85A1;	9.86994	9.64508	9.69326	9.73609	4.35137	2.40675	3.15589	3.30467	2.75526	2.91584	2.58821	2.75311	6.43142	8.12411e-07	0.000622287	-6.98298	4.48392e-07	0.000319495	-0.551562	0.237169	0.753911	3.37999	Mtr.24556.1.S1_at	1428	38.3753		Cytokinin-O-glucosyltransferase 2 EC=2.4.1.-; AltName: Full=Zeatin O-glucosyltransferase 2; Short=AtZOG2; AltName: Full=UDP-glucosyl transferase 85A1;	KOG: UDP-glucuronosyl and UDP-glucosyl transferase	2.4.1.-	8152;16758	COG1192	;Blast2x vs SP:;FUNCTION: Involved in the O-glucosylation of trans-zeatin and dihydrozeatin. Also active in vitro on cis-zeatin. Not active on N-glucosylated substrates.;SIMILARITY: Belongs to the UDP-glycosyltransferase family.;KEYWORDS: Complete proteom	;RecName: Full=Cytokinin-O-glucosyltransferase 2; EC=2.4.1.-; AltName: Full=Zeatin O-glucosyltransferase 2; Short=AtZOG2; AltName: Full=UDP-glucosyl transferase 85A1;;UDP-glucuronosyl/UDP-glucosyltransferase	High confidence in function and specificity	0.26	MSU-EXTB62994.b0	0.2	4000966_fasta.screen.Contig7	0.33	Glomus_c18696	0	NP7257322	0	TC152762	0	NP7257322	0
Mtr.8708.1.S1_at		pyruvate dehydrogenase E1 component, alpha subunit	10.842	10.4237	11.4479	10.9045	3.78751	7.01214	2.75382	4.51782	4.30109	2.12543	6.06421	4.16357	6.38672	0.00133218	0.105198	-6.74097	0.000966082	0.0784852	-0.35425	0.789468	0.957411	2.26657	Mtr.8708.1.S1_at	1690	39.8817		pyruvate dehydrogenase E1 component, alpha subunit	KOG: Pyruvate dehydrogenase E1, alpha subunit	1.2.4.1	4739;6096;43231;55114	COG0225	;Blast2x vs SP:;FUNCTION: The pyruvate dehydrogenase complex catalyzes the overall conversion of pyruvate to acetyl-CoA and CO(2). It contains multiple copies of three enzymatic components: pyruvate dehydrogenase (E1), dihydrolipoamide acetyltransferase (	;[EC:1.2.4.1] ;RecName: Full=Pyruvate dehydrogenase E1 component subunit alpha; EC=1.2.4.1;;Pyruvate dehydrogenase (acetyl-transferring) E1 component, alpha subunit, subgroup y	High confidence in function and specificity	0.025	consLen=1233 contFrag=13 contigs=2/2 clusterFrag=1	0.83	( 34344 bp)	0.032	Glomus_c2202	0	TC127267	0	TC157042	0	TC187631	2e-74
Mtr.37437.1.S1_at		Protein PPLZ12	11.6217	11.4821	11.5935	11.5658	5.58073	4.51172	5.44655	5.17966	7.8363	8.03673	5.07202	6.98168	6.38609	4.26708e-05	0.0105435	-4.58408	0.000378566	0.0408777	1.80202	0.0448273	0.700684	1.82669	Mtr.37437.1.S1_at	1269	40.3467		Protein PPLZ12	KOG: Prohibitins and stomatins of the PID superfamily			COG2620	;Blast2x vs SP:;;KEYWORDS: ;;Used Tools:;Blast2x vs KEGG, Blast2x vs SP, InterPro, Blast2x vs KOG;	;RecName: Full=Protein PPLZ12;;Band 7 protein	High confidence in function and specificity	0.019	Glomus_c22365	0.18	( 38590 bp)	0.007	Glomus_c22365	0	TC117234	0	TC145706	0	TC176316	0
Mtr.30156.1.S1_at		Subtilisin inhibitor 1 AltName: Full=Subtilisin inhibitor I; AltName: Full=ASI-I; Contains: RecName: Full=Subtilisin inhibitor 2; AltName: Full=Subtilisin inhibitor II; AltName: Full=ASI-II;	8.90886	7.93619	9.25827	8.7011	2.48878	2.18496	2.28577	2.31984	2.39463	2.37609	2.37151	2.38074	6.38126	7.06164e-08	0.000120201	-6.32036	7.57433e-08	0.00010794	0.0609045	0.84662	0.970848	1.54547	Mtr.30156.1.S1_at	261	42.5287		Subtilisin inhibitor 1 AltName: Full=Subtilisin inhibitor I; AltName: Full=ASI-I; Contains: RecName: Full=Subtilisin inhibitor 2; AltName: Full=Subtilisin inhibitor II; AltName: Full=ASI-II;			4867;9611		;Blast2x vs SP:;FUNCTION: Inhibitor of subtilisin.;SIMILARITY: Belongs to the protease inhibitor I13 (potato type I serine protease inhibitor) family.;KEYWORDS: Direct protein sequencing; Protease inhibitor; Serine protease inhibitor;;Used Tools:;Blast2x	;RecName: Full=Subtilisin inhibitor 1; AltName: Full=Subtilisin inhibitor I; AltName: Full=ASI-I; Contains: RecName: Full=Subtilisin inhibitor 2; AltName: Full=Subtilisin inhibitor II; AltName: Full=ASI-II;;Proteinase inhibitor I13, potato inhibitor I	Conserved hypothetical protein	0.004	Glomus_c1772	no hit below tool-cutoff	no hit below tool-cutoff	0.001	Glomus_c1772	2e-146	BF003324	1e-132	BF003324	1e-132	BF003324	1e-105
Mtr.11720.1.S1_at		protease inhibitor/seed storage/lipid transfer protein (LTP) family protein	9.12177	8.8845	8.70167	8.90265	3.63075	1.99007	1.99007	2.53696	2.41501	1.91301	2.28901	2.20568	6.36568	8.96639e-07	0.000661979	-6.69697	6.21894e-07	0.00039287	-0.331284	0.465281	0.83902	2.12859	Mtr.11720.1.S1_at	841	34.126		protease inhibitor/seed storage/lipid transfer protein (LTP) family protein					;Used Tools:;Blast2x vs KEGG, InterPro;	;Plant lipid transfer protein/seed storage/trypsin-alpha amylase inhibitor	Hypothetical protein	0.001	CCHU19016.1g	0.12	4085102_fasta.screen.Contig1	0.016	EXTB103906.b0	0	TC135597	0	TC165964	0	TC196556	6e-178
Mtr.29507.1.S1_s_at		hypothetical protein predicted by Glimmer/Critica	8.95551	9.0676	8.80356	8.94222	2.9933	2.80365	1.98438	2.59378	2.05373	1.53362	1.898	1.82845	6.34844	2.84848e-08	6.9902e-05	-7.11377	1.23501e-08	3.2904e-05	-0.765325	0.0227411	0.651833	1.69053	Mtr.29507.1.S1_s_at	491	29.7352		hypothetical protein predicted by Glimmer/Critica					No hits found.		Hypothetical protein	1e-06	consLen=2077 contFrag=19 contigs=2/4 clusterFrag=2	0.005	4085105_fasta.screen.Contig8	0.003	Glomus_c1065	7e-135	TC131324	0	TC161397	0	TC198813	no hit below tool-cutoff
Mtr.49016.1.S1_at		F-box protein At2g26850	8.36935	8.11079	8.23964	8.23993	1.89398	1.67876	2.28187	1.95154	2.79999	2.63833	2.90331	2.78054	6.28839	8.24486e-10	5.61365e-06	-5.45938	2.34069e-09	1.02452e-05	0.829007	0.00121829	0.263693	1.84037	Mtr.49016.1.S1_at	945	38.5185		F-box protein At2g26850					;Blast2x vs SP:;SIMILARITY: Contains 1 F-box domain.;SEQUENCE CAUTION: Sequence=AAC32240.1; Type=Erroneous gene model prediction;;WEB RESOURCE: Name=PlantsUBQ; Note=A functional genomics database for the ubiquitin/26S proteasome proteolytic pathway in pla	;RecName: Full=F-box protein At2g26850;;Cyclin-like F-box	High confidence in function and specificity	0.59	MSU-EXTB57129.b0	no hit below tool-cutoff	no hit below tool-cutoff	0.22	Glomus_c550	0	TC113443	0	TC142710	0	TC173313	0
Mtr.37723.1.S1_at		pyruvate dehydrogenase E1 component beta subunit, chloroplast	8.52048	7.94246	8.8946	8.45251	1.65775	2.49172	2.41466	2.18804	1.15254	1.6952	2.34671	1.73148	6.26447	4.42538e-07	0.000412962	-6.72103	2.65718e-07	0.000243025	-0.45656	0.271241	0.759095	2.91619	Mtr.37723.1.S1_at	1707	40.8319		pyruvate dehydrogenase E1 component beta subunit, chloroplast	KOG: Pyruvate dehydrogenase E1, beta subunit	1.2.4.1		COG0524	;Blast2x vs SP:;FUNCTION: The pyruvate dehydrogenase complex catalyzes the overall conversion of pyruvate to acetyl-CoA and CO(2). It contains multiple copies of three enzymatic components: pyruvate dehydrogenase (E1), dihydrolipoamide acetyltransferase (	;[EC:1.2.4.1] ;RecName: Full=Pyruvate dehydrogenase E1 component subunit beta; EC=1.2.4.1;;Transketolase-like, pyrimidine-binding domain	High confidence in function and specificity	no hit below tool-cutoff	no hit below tool-cutoff	0.24	4085102_fasta.screen.Contig1	0.39	Glomus_c2445	0	TC138725	0	TC152270	0	TC182879	0
Mtr.31917.1.S1_at		Aldose reductase Short=AR; EC=1.1.1.21; AltName: Full=Aldehyde reductase;	9.22472	8.3693	8.93606	8.84336	2.67932	2.26708	2.81108	2.58583	2.38221	2.08429	2.16336	2.20995	6.25753	1.3461e-08	4.34139e-05	-6.63341	8.76606e-09	2.68583e-05	-0.375875	0.15559	0.73875	1.13544	Mtr.31917.1.S1_at	448	39.9554		Aldose reductase Short=AR; EC=1.1.1.21; AltName: Full=Aldehyde reductase;	KOG: Aldo/keto reductase family proteins		16491;55114	COG1577	;Blast2x vs SP:;CATALYTIC ACTIVITY: Alditol + NAD(P)(+) = aldose + NAD(P)H.;INDUCTION: By abscisic acid (ABA) and gibberellic acid (GA).;SIMILARITY: Belongs to the aldo/keto reductase family.;KEYWORDS: 3D-structure; NADP; Oxidoreductase; Stress response;;	;RecName: Full=Aldose reductase; Short=AR; EC=1.1.1.21; AltName: Full=Aldehyde reductase;;Aldo/keto reductase	Conserved hypothetical protein	0.078	consLen=432 contFrag=3 contigs=1/1 clusterFrag=3 c	0.73	( 32219 bp)	0.029	Glomus_c12506	0	TC136293	0	TC166682	0	TC197264	7e-41
Mtr.49716.1.S1_at		chitinase	8.36967	7.2536	8.73871	8.12066	1.67145	1.80787	2.13152	1.87028	2.04791	2.06567	1.589	1.90086	6.25038	3.20612e-07	0.000327441	-6.2198	3.32223e-07	0.000286732	0.0305792	0.935725	0.989548	1.53099	Mtr.49716.1.S1_at	894	42.953	CHT1	chitinase	KOG: Chitinase	3.2.1.14	3824;5975;43169	COG4701	;Blast2x vs SP:;FUNCTION: Defense against chitin containing fungal pathogens.;CATALYTIC ACTIVITY: Random hydrolysis of N-acetyl-beta-D- glucosaminide (1->4)-beta-linkages in chitin and chitodextrins.;SIMILARITY: Belongs to the glycosyl hydrolase 18 family	;[EC:3.2.1.14] ;RecName: Full=Acidic endochitinase; EC=3.2.1.14; Flags: Precursor;;Glycoside hydrolase, subgroup, catalytic core	High confidence in function and specificity	0.16	__giaac240005c04.x_m13uni-43_1_phred13_vc	0.43	4085106_fasta.screen.Contig2	0.71	Glomus_c1651	0	TC113542	0	TC142789	0	TC173393	0
Mtr.12881.1.S1_at		Chitinase 1 EC=3.2.1.14; AltName: Full=Tulip bulb chitinase-1; Short=TBC-1; Flags: Precursor;	10.7669	10.826	10.8398	10.8109	6.21291	3.86693	3.63099	4.57028	2.55513	3.36757	6.21291	4.0452	6.24062	0.00037529	0.0490341	-6.7657	0.000223849	0.0285771	-0.525073	0.620501	0.902174	1.97944	Mtr.12881.1.S1_at	1081	36.1702		Chitinase 1 EC=3.2.1.14; AltName: Full=Tulip bulb chitinase-1; Short=TBC-1; Flags: Precursor;		3.2.1.14	3824;5975;43169		;Blast2x vs SP:;FUNCTION: Able to cleave glycolchitin.;CATALYTIC ACTIVITY: Random hydrolysis of N-acetyl-beta-D- glucosaminide (1->4)-beta-linkages in chitin and chitodextrins.;SIMILARITY: Belongs to the glycosyl hydrolase 18 family. Chitinase class II su	;RecName: Full=Chitinase 1; EC=3.2.1.14; AltName: Full=Tulip bulb chitinase-1; Short=TBC-1; Flags: Precursor;;Glycoside hydrolase, subgroup, catalytic core	High confidence in function and specificity	0.005	Glomus_c1803	0.012	( 33462 bp)	0.002	Glomus_c1803	0	TC115342	0	TC146054	0	TC176669	0
Mtr.36017.1.S1_at		hypothetical protein predicted by Glimmer/Critica	10.1583	10.6838	9.95903	10.267	8.03825	1.9262	2.12267	4.02904	3.0557	1.57831	2.35134	2.32845	6.238	0.00394708	0.195524	-7.93859	0.000997312	0.0799095	-1.70059	0.296668	0.769851	2.46916	Mtr.36017.1.S1_at	577	28.4229		hypothetical protein predicted by Glimmer/Critica					No hits found.		Hypothetical protein	0.008	consLen=1130 contFrag=9 contigs=1/1 clusterFrag=9	0.006	4085105_fasta.screen.Contig8	0.003	consLen=1130 contFrag=9 contigs=1/1 clusterFrag=9	8e-141	AJ500607	0	AJ500607	0	AJ500607	no hit below tool-cutoff
Mtr.26873.1.S1_at		hypothetical protein predicted by Glimmer/Critica	8.86403	6.99447	9.79387	8.55079	2.54394	1.93537	2.46352	2.31428	2.60436	2.49759	2.41048	2.50414	6.23651	1.45961e-05	0.00480869	-6.04665	1.80922e-05	0.00471768	0.189863	0.76958	0.951364	-	Mtr.26873.1.S1_at	161	42.236		hypothetical protein predicted by Glimmer/Critica					No hits found.		Hypothetical protein	no hit below tool-cutoff	no hit below tool-cutoff	no hit below tool-cutoff	no hit below tool-cutoff	0.39	CCHU5986.b1	4e-87	AJ848063	1e-78	AJ848063	1e-78	AJ848063	4e-64
Mtr.41566.1.S1_at		expressed protein	9.52551	5.95085	8.23058	7.90231	1.39394	1.90166	1.7928	1.69613	1.61801	1.60455	1.63669	1.61975	6.20618	6.77482e-05	0.0148267	-6.28256	6.23919e-05	0.0115303	-0.0763845	0.924389	0.987897	2.39965	Mtr.41566.1.S1_at	588	33.5034		expressed protein					;Used Tools:;Blast2x vs KEGG;		Hypothetical protein	0.1	consLen=1096 contFrag=6 contigs=3/4 clusterFrag=16	0.007	( 34484 bp)	0.038	Glomus_lrc538	0	TC127007	0	TC156755	0	TC187341	2e-163
Mtr.8304.1.S1_at		Mannose/glucose-specific lectin Cramoll AltName: Full=Iso1; Contains: RecName: Full=Cramoll alpha chain; Contains: RecName: Full=Cramoll beta chain; Flags: Fragments;	8.7326	7.4788	8.44825	8.21988	2.14135	2.23523	1.6704	2.01566	1.5799	2.02408	1.7423	1.78209	6.20422	1.47659e-07	0.000188505	-6.43779	1.12787e-07	0.000139161	-0.233567	0.49699	0.853523	3.36145	Mtr.8304.1.S1_at	574	31.8815		Mannose/glucose-specific lectin Cramoll AltName: Full=Iso1; Contains: RecName: Full=Cramoll alpha chain; Contains: RecName: Full=Cramoll beta chain; Flags: Fragments;					;Blast2x vs SP:;FUNCTION: Glucose/D-mannose specific lectin.;SUBUNIT: Homotetramer.;PTM: The alpha and beta chains are produced by partial proteolytic processing of the lectin precursor by an asparaginyl endopeptidase.;MISCELLANEOUS: Binds one manganese (	;RecName: Full=Mannose/glucose-specific lectin Cramoll; AltName: Full=Iso1; Contains: RecName: Full=Cramoll alpha chain; Contains: RecName: Full=Cramoll beta chain; Flags: Fragments;;Concanavalin A-like lectin/glucanase, subgroup	Conserved hypothetical protein	0.029	consLen=297 contFrag=3 contigs=2/2 clusterFrag=10	0.27	( 35214 bp)	0.037	EXTB125853.b0	0	TC126123	0	TC155801	0	TC186390	2e-100
Mtr.50736.1.S1_at		Ent-kaurenoic acid oxidase 2 Short=AtKAO2; EC=1.14.13.79; AltName: Full=Cytochrome P450 88A4;	8.43296	7.28171	8.87959	8.19809	2.30648	1.72865	1.96927	2.00146	2.13508	1.80427	2.30648	2.08194	6.19662	5.431e-07	0.00048232	-6.11614	5.96908e-07	0.000381014	0.0804791	0.842403	0.969686	4.22646	Mtr.50736.1.S1_at	276	36.2319		Ent-kaurenoic acid oxidase 2 Short=AtKAO2; EC=1.14.13.79; AltName: Full=Cytochrome P450 88A4;	KOG: Cytochrome P450 CYP4/CYP19/CYP26 subfamilies	1.14.13.79	4497;5506;9055;20037	COG0157	;Blast2x vs SP:;FUNCTION: Catalyzes three successive oxidations of ent-kaurenoic acid giving gibberellin 12 (GA12), a key step in gibberellins (GAs) biosynthesis. GAs, which are involved many processes, including stem elongation, play a central role in pl	;[EC:1.14.-.-];RecName: Full=Ent-kaurenoic acid oxidase 2; Short=AtKAO2; EC=1.14.13.79; AltName: Full=Cytochrome P450 88A4;;Cytochrome P450	Specificity unclear	0.16	EXTB124998.b0	no hit below tool-cutoff	no hit below tool-cutoff	0.73	EXTB13884.b0	2e-155	NP7259929	8e-141	NP7259929	8e-141	NP7259929	6e-141
Mtr.4857.1.S1_at		hypothetical protein predicted by Glimmer/Critica	7.66091	8.83373	6.79394	7.76286	1.4855	1.65912	1.58455	1.57639	1.35725	1.56082	1.50041	1.47283	6.18647	1.33444e-06	0.000851787	-6.29003	1.18447e-06	0.000631149	-0.10356	0.821121	0.964446	-	Mtr.4857.1.S1_at	436	34.8624		hypothetical protein predicted by Glimmer/Critica					No hits found.		Hypothetical protein	0.27	CCHU2773.1g	0.059	( 36552 bp)	0.34	Glomus_c18827	0	AL387173	0	AL387173	0	AL387173	2e-150
Mtr.35910.1.S1_at		Oleoyl-acyl carrier protein thioesterase, chloroplastic EC=3.1.2.14; AltName: Full=18:0-acyl-carrier protein thioesterase; Short=18:0-ACP thioesterase; AltName: Full=Acyl-[acyl-carrier-protein] hydrolase; Flags: Precursor; Fragment;	8.83968	6.44914	8.20272	7.83052	1.96572	1.47469	1.4986	1.64634	1.48446	1.5973	1.8292	1.63699	6.18418	6.04503e-06	0.00261459	-6.19353	5.98092e-06	0.00208238	-0.00935143	0.986796	0.998297	1.42222	Mtr.35910.1.S1_at	644	35.2484	FATA	Oleoyl-acyl carrier protein thioesterase, chloroplastic EC=3.1.2.14; AltName: Full=18:0-acyl-carrier protein thioesterase; Short=18:0-ACP thioesterase; AltName: Full=Acyl-[acyl-carrier-protein] hydrolase; Flags: Precursor; Fragment;					;Blast2x vs SP:;FUNCTION: Plays an essential role in chain termination during de novo fatty acid synthesis. High thioesterase activity for oleoyl- ACP versus other acyl-ACPs.;CATALYTIC ACTIVITY: Oleoyl-[acyl-carrier-protein] + H(2)O = [acyl- carrier-prote	;[acyl carrier protein] thioesterase, putative / acyl-ACP thioesterase, putative / oleoyl-[acyl-carrier protein] hydrolase, putative / S-acyl fatty acid synthase thioesterase, putative;RecName: Full=Oleoyl-acyl carrier protein thioesterase, chloroplastic;	Conserved hypothetical protein	0.033	Glomus_lrc23021	0.088	( 31618 bp)	0.042	Glomus_c18060	0	TC138312	0	TC168761	0	TC199352	8e-11
Mtr.35854.1.S1_at		hypothetical protein predicted by Glimmer/Critica	8.86533	8.32767	9.30503	8.83268	2.82808	2.47871	2.68387	2.66355	2.22664	2.21493	2.61663	2.35274	6.16913	2.06473e-08	6.0249e-05	-6.47994	1.43909e-08	3.52739e-05	-0.310813	0.249065	0.755639	2.79854	Mtr.35854.1.S1_at	526	36.3118		hypothetical protein predicted by Glimmer/Critica			6952		;Used Tools:;InterPro;	;Gamma thionin	Hypothetical protein	0.008	consLen=820 contFrag=3 contigs=1/1 clusterFrag=3 c	0.25	4000972_fasta.screen.Contig5	0.003	Glomus_c15778	0	TC131193	0	TC161268	0	TC191862	3e-09
Mtr.43786.1.S1_at		cysteine proteinase RD21A	8.69862	8.47996	8.62589	8.60149	4.09667	1.57814	1.62543	2.43341	1.68387	2.06892	1.80528	1.85269	6.16808	1.51399e-05	0.0049612	-6.7488	8.07087e-06	0.00259761	-0.580723	0.379319	0.803906	3.30326	Mtr.43786.1.S1_at	976	40.0615		cysteine proteinase RD21A	KOG: Cysteine proteinase Cathepsin L	3.4.22.-	8234	COG1543	;Blast2x vs SP:;FUNCTION: Thought to be involved in the hydrolysis of stored seed proteins.;CATALYTIC ACTIVITY: Hydrolysis of proteins, such as azocasein. Preferential cleavage: Asn-|-Xaa in small molecule substrates such as Boc-Asn-|-OPHNO(2).;SUBCELLULA	;[EC:3.4.22.-];RecName: Full=Vignain; EC=3.4.22.-; AltName: Full=Bean endopeptidase; AltName: Full=Cysteine proteinase; AltName: Full=Sulfhydryl-endopeptidase; Short=SH-EP; Contains: RecName: Full=Vignain-1; Contains: RecName: Full=Vignain-2; Flags: Precu	High confidence in function and specificity	0.05	Glomus_c6728	no hit below tool-cutoff	no hit below tool-cutoff	0.018	Glomus_c6728	0	TC117139	0	TC146319	0	TC176928	0
Mtr.25298.1.S1_at		expressed protein	8.57975	5.83853	9.11408	7.84412	1.65109	1.61546	1.83736	1.7013	1.96018	1.62366	1.5753	1.71972	6.14282	5.90212e-05	0.0132342	-6.12441	6.0229e-05	0.011218	0.0184116	0.981174	0.997639	-	Mtr.25298.1.S1_at	528	36.9318		expressed protein					;Used Tools:;Blast2x vs KEGG;		Hypothetical protein	0.093	EXTA101499.b0	0.25	( 32938 bp)	0.034	Glomus_c21936	no hit below tool-cutoff	no hit below tool-cutoff	1e-15	ES611344	1e-15	ES611344	0
Mtr.35686.1.S1_at		Miraculin Short=MIR; Flags: Precursor;	7.67219	6.73411	9.03175	7.81268	1.79806	1.80787	1.48735	1.69776	1.85245	1.43818	2.02673	1.77245	6.11493	4.35445e-06	0.00206847	-6.04023	4.7505e-06	0.00177501	0.0746975	0.888702	0.981028	2.92854	Mtr.35686.1.S1_at	824	42.1116		Miraculin Short=MIR; Flags: Precursor;			4866		;Blast2x vs SP:;FUNCTION: Miraculin has the property of modifying a sour taste into a sweet taste. This alteration of taste perception persists for many minutes.;SUBUNIT: Homotetramer; dimer of homodimer.;TISSUE SPECIFICITY: Expressed in fruit pulp after	;RecName: Full=Miraculin; Short=MIR; Flags: Precursor;;Proteinase inhibitor I3, Kunitz legume	Conserved hypothetical protein	0.15	Glomus_c2583	0.4	4004322_fasta.screen.Contig3	0.054	Glomus_c2583	0	TC139309	0	TC169804	0	TC200400	0
Mtr.9355.1.S1_at		Hyoscyamine 6-dioxygenase EC=1.14.11.11; AltName: Full=Hyoscyamine 6-beta-hydroxylase;	9.05324	8.93114	9.65276	9.21238	4.96431	2.60147	1.86659	3.14412	2.98486	7.07369	1.35421	3.80425	6.06825	0.00342599	0.182238	-5.40813	0.00630337	0.253654	0.660129	0.658863	0.91571	2.41048	Mtr.9355.1.S1_at	1119	36.5505	H6H	Hyoscyamine 6-dioxygenase EC=1.14.11.11; AltName: Full=Hyoscyamine 6-beta-hydroxylase;	KOG: Iron/ascorbate family oxidoreductases	1.14.11.11	16491	COG0143	;Blast2x vs SP:;CATALYTIC ACTIVITY: L-hyoscyamine + 2-oxoglutarate + O(2) = (6S)- hydroxyhyoscyamine + succinate + CO(2).;COFACTOR: Iron.;COFACTOR: Ascorbate.;PATHWAY: Alkaloid biosynthesis; scopolamine biosynthesis.;SUBUNIT: Monomer.;TISSUE SPECIFICITY:	;RecName: Full=Hyoscyamine 6-dioxygenase; EC=1.14.11.11; AltName: Full=Hyoscyamine 6-beta-hydroxylase;;Oxoglutarate/iron-dependent oxygenase	High confidence in function and specificity	0.2	__giermc250002_P1_M1321_phred13_vc	0.16	4000966_fasta.screen.Contig7	0.074	CACE1597.b2	0	TC115729	0	TC161881	0	TC192475	5e-10
Mtr.29593.1.S1_at		hypothetical protein predicted by Glimmer/Critica	11.7407	11.2807	11.7608	11.594	8.03765	4.67099	3.87689	5.52851	4.61328	3.78436	4.99246	4.46337	6.06554	0.000359065	0.0478322	-7.13068	0.000125976	0.0187368	-1.06514	0.311635	0.775315	2.12173	Mtr.29593.1.S1_at	837	35.7228		hypothetical protein predicted by Glimmer/Critica					No hits found.		Hypothetical protein	0.012	consLen=983 contFrag=2 contigs=1/1 clusterFrag=2 c	0.12	( 33462 bp)	0.19	Glomus_lrc811	0	TC123512	0	TC152942	0	TC183555	4e-111
Mtr.11892.1.S1_at		chitinase	9.42822	9.00593	10.0303	9.48816	3.94939	3.00031	3.32496	3.42489	2.76234	3.63421	2.79566	3.06407	6.06327	4.29522e-07	0.000411254	-6.42409	2.82469e-07	0.000254546	-0.360816	0.360488	0.795122	-	Mtr.11892.1.S1_at	897	44.4816	CHT1	chitinase	KOG: Chitinase	3.2.1.14	3824;5975;43169	COG4701	;Blast2x vs SP:;FUNCTION: Defense against chitin containing fungal pathogens.;CATALYTIC ACTIVITY: Random hydrolysis of N-acetyl-beta-D- glucosaminide (1->4)-beta-linkages in chitin and chitodextrins.;SIMILARITY: Belongs to the glycosyl hydrolase 18 family	;[EC:3.2.1.14] ;RecName: Full=Acidic endochitinase; EC=3.2.1.14; Flags: Precursor;;Glycoside hydrolase, subgroup, catalytic core	High confidence in function and specificity	0.046	EXTB116424.b0	no hit below tool-cutoff	no hit below tool-cutoff	0.72	Glomus_c10993	0	TC139177	0	TC169668	0	TC200266	0
Mtr.20645.1.S1_at		(+)-neomenthol dehydrogenase EC=1.1.1.208; AltName: Full=Menthone:neomenthol reductase; AltName: Full=Short-chain dehydrogenase/reductase 1; Short=AtSDR1;	8.76381	9.22759	9.48004	9.15715	5.17269	2.12805	2.11831	3.13969	2.43734	2.82488	6.57722	3.94648	6.01746	0.00153035	0.113394	-5.21067	0.00345107	0.17807	0.806791	0.533155	0.8683	2.74448	Mtr.20645.1.S1_at	888	36.3739		(+)-neomenthol dehydrogenase EC=1.1.1.208; AltName: Full=Menthone:neomenthol reductase; AltName: Full=Short-chain dehydrogenase/reductase 1; Short=AtSDR1;	KOG: Dehydrogenases with different specificities (related to short-chain alcohol dehydrogenases)	1.1.1.208	8152;16491	COG1208	;Blast2x vs SP:;FUNCTION: Involved in basal resistance against pathogens.;CATALYTIC ACTIVITY: (+)-neomenthol + NADP(+) = (-)-menthone + NADPH.;BIOPHYSICOCHEMICAL PROPERTIES: pH dependence: Optimum pH is 9.0 for the forward reaction and 8.0 for the reverse	;RecName: Full=(+)-neomenthol dehydrogenase; EC=1.1.1.208; AltName: Full=Menthone:neomenthol reductase; AltName: Full=Short-chain dehydrogenase/reductase 1; Short=AtSDR1;;Short-chain dehydrogenase/reductase SDR	High confidence in function and specificity	3e-05	Glomus_c20408	0.12	( 37063 bp)	9e-06	Glomus_c20408	0	NP7268794	0	NP7268794	0	NP7268794	0
Mtr.7475.1.S1_at		hypothetical protein predicted by Glimmer/Critica	12.7075	12.0323	12.3328	12.3575	7.63614	9.27494	2.12305	6.34471	6.21246	2.02452	3.64833	3.96177	6.0128	0.0123206	0.313126	-8.39574	0.00216771	0.1327	-2.38294	0.231801	0.752279	2.43601	Mtr.7475.1.S1_at	537	35.3817		hypothetical protein predicted by Glimmer/Critica					No hits found.		Hypothetical protein	2e-05	PR-MolMyk-EXTC3511.b0	0.89	4000968_fasta.screen.Contig2	0.035	Glomus_c4932	0	TC132711	0	TC162876	0	TC193471	3e-116
Mtr.31910.1.S1_at		26S proteasome AAA-ATPase subunit RPT3	7.17224	7.55926	8.97356	7.90169	1.83736	1.61001	2.27153	1.9063	2.0828	1.92678	1.85218	1.95392	5.99539	1.45825e-06	0.000911821	-5.94776	1.54405e-06	0.000763035	0.0476228	0.915486	0.986692	-	Mtr.31910.1.S1_at	364	39.5604	tbpB	26S proteasome AAA-ATPase subunit RPT3	KOG: 26S proteasome regulatory complex, ATPase RPT3	3.4.25.1	5524	COG0727	;Blast2x vs SP:;FUNCTION: The 26S protease is involved in the ATP-dependent degradation of ubiquitinated proteins. The regulatory (or ATPase) complex confers ATP dependency and substrate specificity to the 26S complex (By similarity).;SUBCELLULAR LOCATION	;RecName: Full=26S protease regulatory subunit 6B homolog; AltName: Full=26S proteasome AAA-ATPase subunit RPT3; AltName: Full=Regulatory particle triple-A ATPase subunit 3;;ATPase, AAA-type, core	High confidence in function and specificity	0	Glomus_c11966	no hit below tool-cutoff	no hit below tool-cutoff	8e-179	Glomus_c5233	0	AL385223	0	AL385223	0	AL385223	no hit below tool-cutoff
Mtr.36009.1.S1_at		Subtilisin-like protease EC=3.4.21.-; AltName: Full=Cucumisin-like serine protease; Flags: Precursor;	7.26417	6.97167	8.01026	7.41536	1.27365	1.41171	1.61923	1.43487	1.65062	1.51707	1.78869	1.65213	5.9805	2.96591e-08	6.9902e-05	-5.76324	3.88992e-08	6.81048e-05	0.217261	0.41757	0.82049	2.02463	Mtr.36009.1.S1_at	584	35.4452		Subtilisin-like protease EC=3.4.21.-; AltName: Full=Cucumisin-like serine protease; Flags: Precursor;					;Blast2x vs SP:;FUNCTION: Serine protease. Has a substrate preference for the hydrophobic residues Phe and Ala and the basic residue Asp in the P1 position, and for Asp, Leu or Ala in the P1' position.;ENZYME REGULATION: Activated by calcium. Inhibited by	;RecName: Full=Subtilisin-like protease; EC=3.4.21.-; AltName: Full=Cucumisin-like serine protease; Flags: Precursor;;Peptidase S8, subtilisin-related	Conserved hypothetical protein	0.1	consLen=294 contFrag=3 contigs=1/1 clusterFrag=3 c	0.28	( 32123 bp)	0.46	EXTB33179.b0	0	AJ500140	0	AJ500140	0	AJ500140	0
Mtr.26972.1.S1_at		hypothetical protein predicted by Glimmer/Critica	8.75159	8.89336	7.49316	8.37937	2.5174	2.70187	1.99007	2.40311	2.25618	2.02552	2.01068	2.09746	5.97626	4.9448e-07	0.000445599	-6.28191	3.44556e-07	0.000289229	-0.305652	0.437003	0.827279	-	Mtr.26972.1.S1_at	481	34.9272		hypothetical protein predicted by Glimmer/Critica					No hits found.		Hypothetical protein	0.084	INRA-EXTA58736.b0	0.019	4085110_fasta.screen.Contig6	0.031	Glomus_c3495	0	AL384355	0	AL384355	0	AL384355	2e-16
Mtr.19069.1.S1_s_at		cysteine proteinase, putative	9.52269	8.25084	10.4164	9.39664	4.81745	2.42847	3.05377	3.43323	1.81936	2.34625	2.33785	2.16782	5.96341	4.93479e-05	0.0117004	-7.22882	1.31259e-05	0.0037762	-1.26541	0.116918	0.729883	2.81527	Mtr.19069.1.S1_s_at	1038	40.6551		cysteine proteinase, putative	KOG: Cysteine proteinase Cathepsin L	3.4.22.-	8234	COG1543	;Blast2x vs SP:;FUNCTION: Involved in programmed cell death.;CATALYTIC ACTIVITY: Pronounced preference for hydrophobic residues in the P2 position and no obvious preference in the P1 position of the cleavage site. Accepts proline at the P1 and P1' positio	;[EC:3.4.22.-];RecName: Full=Vignain; EC=3.4.22.-; AltName: Full=Cysteine endopeptidase; Flags: Precursor;;Peptidase C1A, papain	High confidence in function and specificity	no hit below tool-cutoff	no hit below tool-cutoff	no hit below tool-cutoff	no hit below tool-cutoff	0.83	Glomus_c9733	0	TC128662	0	TC151772	0	TC182380	0
Mtr.38415.1.S1_s_at		expressed protein	8.69121	8.57501	6.96645	8.07756	1.59121	3.0992	1.68523	2.12521	4.56074	2.73072	1.9597	3.08372	5.95234	9.6976e-05	0.0193567	-4.99384	0.000304966	0.0353934	0.958505	0.260714	0.757136	-	Mtr.38415.1.S1_s_at	829	36.4294		expressed protein					;Used Tools:;Blast2x vs KEGG;		Hypothetical protein	0.042	consLen=1134 contFrag=3 contigs=1/3 clusterFrag=5	0.11	( 33397 bp)	0.016	Glomus_c8362	0	TC131700	0	TC161796	0	TC192391	9e-157
Mtr.43715.1.S1_at		Derlin-1 AltName: Full=AtDerlin1-1;	8.42161	7.86748	8.76391	8.351	3.22594	2.15633	1.81863	2.4003	2.46011	2.50484	1.88735	2.2841	5.9507	8.37618e-07	0.000633673	-6.0669	7.28611e-07	0.000429306	-0.116199	0.778621	0.953798	2.73051	Mtr.43715.1.S1_at	1367	35.6255		Derlin-1 AltName: Full=AtDerlin1-1;	KOG: Predicted membrane protein			COG0858	;Blast2x vs SP:;FUNCTION: May be involved in the degradation process of specific misfolded endoplasmic reticulum (ER) luminal proteins (By similarity).;SUBCELLULAR LOCATION: Endoplasmic reticulum membrane; Multi-pass membrane protein (By similarity).;SIMI	;RecName: Full=Derlin-1; AltName: Full=AtDerlin1-1;;Der1-like	High confidence in function and specificity	0.02	tc_00700	0.67	4085105_fasta.screen.Contig9	0.09	Glomus_c11881	0	TC115390	0	TC160120	0	TC190715	3e-57
Mtr.13561.1.S1_at		Aquaporin NIP2-1 AltName: Full=NOD26-like intrinsic protein 2-1; AltName: Full=ZmNIP2-1; AltName: Full=ZmNIP2;1;	8.28942	7.04976	7.21802	7.51907	1.69215	1.64272	1.5418	1.62556	1.88685	1.51707	1.72755	1.71049	5.89351	1.25289e-07	0.000182797	-5.80858	1.39273e-07	0.000158043	0.0849329	0.787414	0.956608	-	Mtr.13561.1.S1_at	437	37.5286		Aquaporin NIP2-1 AltName: Full=NOD26-like intrinsic protein 2-1; AltName: Full=ZmNIP2-1; AltName: Full=ZmNIP2;1;			5215;6810;16020		;Blast2x vs SP:;FUNCTION: Aquaporins facilitate the transport of water and small neutral solutes across cell membranes (By similarity).;SUBCELLULAR LOCATION: Membrane; Multi-pass membrane protein (Probable).;DOMAIN: Aquaporins contain two tandem repeats e	;RecName: Full=Aquaporin NIP2-1; AltName: Full=NOD26-like intrinsic protein 2-1; AltName: Full=ZmNIP2-1; AltName: Full=ZmNIP2;1;;Major intrinsic protein	Conserved hypothetical protein	0.27	Glomus_lrc479	no hit below tool-cutoff	no hit below tool-cutoff	0.097	Glomus_c19426	0	TC132402	0	TC162548	0	TC193145	3e-108
Mtr.50698.1.S1_at		Cysteine-rich receptor-like protein kinase 37 Short=Cysteine-rich RLK37; EC=2.7.11.-; Flags: Precursor;	9.11481	7.98909	9.47064	8.85818	3.18684	2.73111	3.0178	2.97859	2.90301	2.96002	3.14249	3.00184	5.87959	3.69075e-07	0.000358987	-5.85634	3.79827e-07	0.000299304	0.0232522	0.949018	0.991924	-	Mtr.50698.1.S1_at	2007	39.5117		Cysteine-rich receptor-like protein kinase 37 Short=Cysteine-rich RLK37; EC=2.7.11.-; Flags: Precursor;	KOG: Serine/threonine protein kinase	2.7.11.-	4672;5524;6468	COG1187	;Blast2x vs SP:;CATALYTIC ACTIVITY: ATP + a protein = ADP + a phosphoprotein.;SUBCELLULAR LOCATION: Membrane; Single-pass membrane protein (Potential).;SIMILARITY: Belongs to the protein kinase superfamily. Ser/Thr protein kinase family. CRK subfamily.;SI	;RecName: Full=Cysteine-rich receptor-like protein kinase 37; Short=Cysteine-rich RLK37; EC=2.7.11.-; Flags: Precursor;;Protein kinase, core	High confidence in function and specificity	0.1	EXTB3956.b0	0.98	( 34484 bp)	0.038	CCHU9329.1b	0	TC135399	0	TC165775	0	TC196368	0
Mtr.11615.1.S1_at		60S ribosomal protein L17 AltName: Full=60S ribosomal protein L23; AltName: Full=PD-1;	7.21813	6.58845	9.61387	7.80682	2.38118	1.75806	1.6704	1.93655	2.04309	1.87786	1.61005	1.84367	5.87027	5.08095e-05	0.011975	-5.96315	4.56755e-05	0.00923269	-0.0928785	0.898717	0.983105	1.68031	Mtr.11615.1.S1_at	669	37.8176		60S ribosomal protein L17 AltName: Full=60S ribosomal protein L23; AltName: Full=PD-1;	KOG: 60S ribosomal protein L22		3735;6412;15934	COG3353	;Blast2x vs SP:;TISSUE SPECIFICITY: Expressed in pancreas, lung, colon, cystic duct, gall bladder, kidney and liver. Expressed at high levels in the well differentiated pancreatic tumor cell lines HPAF, Colo 357 and Capan-1, the moderately differentiated	;RecName: Full=60S ribosomal protein L17; AltName: Full=60S ribosomal protein L23; AltName: Full=PD-1;;Ribosomal protein L22/L17, eukaryotic/archaeal	High confidence in function and specificity	0	Glomus_lrc235	0.026	Glomus intraradices clone JGIATSX-5M1, complete se	3e-169	Glomus_c8354	0	TC131678	0	TC161780	0	TC192373	no hit below tool-cutoff
Mtr.36015.1.S1_at		glutamine synthetase	11.2906	9.97961	11.82	11.0301	5.00954	4.99487	5.56295	5.18912	4.54615	3.06082	5.56295	4.38997	5.84096	4.29334e-05	0.0105658	-6.64011	1.7787e-05	0.0046779	-0.799147	0.279146	0.761631	2.08505	Mtr.36015.1.S1_at	527	36.4326	GLN1	glutamine synthetase	KOG: Glutamine synthetase	6.3.1.2	4356;6807	COG0683	;Blast2x vs SP:;CATALYTIC ACTIVITY: ATP + L-glutamate + NH(3) = ADP + phosphate + L-glutamine.;SUBUNIT: Homooctamer (By similarity).;SUBCELLULAR LOCATION: Cytoplasm (By similarity).;SIMILARITY: Belongs to the glutamine synthetase family.;KEYWORDS: Cytopla	;[EC:6.3.1.2] ;RecName: Full=Glutamine synthetase; Short=GS; EC=6.3.1.2; AltName: Full=Glutamate--ammonia ligase;;Glutamine synthetase, catalytic region	High confidence in function and specificity	0	Glomus_lrc8961	0.02	( 37063 bp)	0	Glomus_lrc416	0	AJ500526	0	AJ500526	0	AJ500526	5e-12
Mtr.38602.1.S1_at		Neutral ceramidase Short=N-CDase; Short=NCDase; EC=3.5.1.23; AltName: Full=Acylsphingosine deacylase; AltName: Full=N-acylsphingosine amidohydrolase; Flags: Precursor;	7.92456	7.72507	8.19224	7.94729	2.17712	2.1396	2.13272	2.14981	1.86773	2.88355	3.99962	2.91697	5.79748	3.14136e-06	0.00165945	-5.03032	8.56822e-06	0.00273235	0.767154	0.142021	0.735617	-	Mtr.38602.1.S1_at	1460	43.0822		Neutral ceramidase Short=N-CDase; Short=NCDase; EC=3.5.1.23; AltName: Full=Acylsphingosine deacylase; AltName: Full=N-acylsphingosine amidohydrolase; Flags: Precursor;		3.5.1.23			;Blast2x vs SP:;FUNCTION: Hydrolyzes the sphingolipid ceramide into sphingosine and free fatty acid (By similarity).;CATALYTIC ACTIVITY: N-acylsphingosine + H(2)O = a carboxylate + sphingosine.;SUBCELLULAR LOCATION: Secreted (Potential).;ALTERNATIVE PRODU	;RecName: Full=Neutral ceramidase; Short=N-CDase; Short=NCDase; EC=3.5.1.23; AltName: Full=Acylsphingosine deacylase; AltName: Full=N-acylsphingosine amidohydrolase; Flags: Precursor;;Neutral/alkaline nonlysosomal ceramidase	High confidence in function and specificity	0.92	CCHU18783.1b	0.71	( 33462 bp)	0.34	CCHU18783.b1	0	TC119715	0	TC148806	0	TC179422	0
Mtr.16773.1.S1_x_at		wound-responsive protein, putative	7.45198	6.36095	8.65564	7.48952	1.73285	1.67582	1.68777	1.69881	1.57936	1.53977	1.60087	1.57333	5.79071	4.50636e-06	0.00209357	-5.91619	3.87092e-06	0.00153034	-0.125479	0.805149	0.961773	1.34166	Mtr.16773.1.S1_x_at	270	40.7407		wound-responsive protein, putative					;Used Tools:;Blast2x vs KEGG;		Hypothetical protein	0.004	Glomus_c5251	no hit below tool-cutoff	no hit below tool-cutoff	0.001	Glomus_c5251	7e-152	TC134420	1e-137	TC164699	1e-137	TC195291	1e-137
[truncated: 21 more columns]
